# Supplementary material for: Genome Sequence and Transcriptome Analyses of Chrysochromulina tobin: Metabolic Tools for Enhanced Algal Fitness in the Prominent Order Prymnesiales (Haptophyceae)
Source: PLoS Genet. 2015 Sep 23;11(9):e1005469. doi: 10.1371/journal.pgen.1005469 (PMC4580454; doi:10.1371/journal.pgen.1005469)
Supplement: S2 Dataset — (XLSX) [file pgen.1005469.s002.xlsx]

## Sheet: Group 1
GO-ID	Term	Category	FDR	P-Value	#Test	#Ref	#notAnnotTest	#notAnnotRef	Over/Under	TestSeqs	RefSeqs
GO:0042995	cell projection	C	0.000393658	1.08305e-07	14	111	79	4491	over	gene13712_make_Contig8365, gene1748_gene_Contig7687, gene9951_augu_Contig6460, gene10003_make_Contig8868, gene2930_augu_Contig6437, gene16818_augu_Contig8355, gene5405_augu_Contig8838, gene11082_augu_Contig9358, gene4020_make_Contig9214, gene1053_make_Contig8668, gene5249_make_Contig6420, gene15088_augu_Contig9153, gene1097_make_Contig8559, gene4779_make_Contig8786	gene966_augu_Contig9046, gene14513_augu_Contig9180, gene8400_augu_Contig8144, gene3326_augu_Contig8697, gene9990_gene_Contig9342, gene11771_augu_Contig7103, gene9898_gene_Contig9093, gene997_augu_Contig8347, gene7623_augu_Contig9248, gene16338_augu_Contig6587, gene10069_make_Contig8045, gene348_augu_Contig6692, gene12381_make_Contig8842, gene13957_augu_Contig7759, gene5095_augu_Contig8147, gene21…
GO:0043168	anion binding	F	0.000393658	1.2591e-07	21	269	72	4333	over	gene5464_make_Contig8241, gene9951_augu_Contig6460, gene15812_augu_Contig7005, gene9314_make_Contig8740, gene13260_gene_Contig8391, gene14720_make_Contig9211, gene13831_augu_Contig7326, gene9811_gene_Contig8721, gene14081_augu_Contig6660, gene9417_augu_Contig8723, gene13175_gene_Contig7360, gene8_augu_Contig8926, gene3811_augu_Contig9139, gene8102_augu_Contig6059, gene9045_augu_Contig9088, gene11…	gene12514_make_Contig7960, gene7232_augu_Contig9130, gene14513_augu_Contig9180, gene4955_augu_Contig8655, gene9990_gene_Contig9342, gene7225_augu_Contig7482, gene6516_augu_Contig9193, gene3937_make_Contig6737, gene8243_augu_Contig8992, gene8437_make_Contig7567, gene7598_augu_Contig8004, gene10582_augu_Contig6373, gene7359_make_Contig6777, gene15574_augu_Contig8921, gene9505_augu_Contig7752, gene6…
GO:0035639	purine ribonucleoside triphosphate binding	F	0.000665361	5.45023e-07	18	218	75	4384	over	gene5464_make_Contig8241, gene9951_augu_Contig6460, gene15812_augu_Contig7005, gene9314_make_Contig8740, gene13260_gene_Contig8391, gene13831_augu_Contig7326, gene9811_gene_Contig8721, gene14081_augu_Contig6660, gene13175_gene_Contig7360, gene8_augu_Contig8926, gene3811_augu_Contig9139, gene8102_augu_Contig6059, gene9045_augu_Contig9088, gene11162_augu_Contig9087, gene15944_augu_Contig7623, gene7…	gene7232_augu_Contig9130, gene4955_augu_Contig8655, gene9990_gene_Contig9342, gene7225_augu_Contig7482, gene3937_make_Contig6737, gene8243_augu_Contig8992, gene8437_make_Contig7567, gene7598_augu_Contig8004, gene10582_augu_Contig6373, gene15574_augu_Contig8921, gene9505_augu_Contig7752, gene7033_make_Contig7733, gene7515_augu_Contig8761, gene11482_augu_Contig9177, gene13208_augu_Contig8784, gene5…
GO:0032550	purine ribonucleoside binding	F	0.000665361	7.00218e-07	18	222	75	4380	over	gene5464_make_Contig8241, gene9951_augu_Contig6460, gene15812_augu_Contig7005, gene9314_make_Contig8740, gene13260_gene_Contig8391, gene13831_augu_Contig7326, gene9811_gene_Contig8721, gene14081_augu_Contig6660, gene13175_gene_Contig7360, gene8_augu_Contig8926, gene3811_augu_Contig9139, gene8102_augu_Contig6059, gene9045_augu_Contig9088, gene11162_augu_Contig9087, gene15944_augu_Contig7623, gene7…	gene7232_augu_Contig9130, gene4955_augu_Contig8655, gene9990_gene_Contig9342, gene7225_augu_Contig7482, gene3937_make_Contig6737, gene8243_augu_Contig8992, gene8437_make_Contig7567, gene7598_augu_Contig8004, gene10582_augu_Contig6373, gene15574_augu_Contig8921, gene9505_augu_Contig7752, gene7033_make_Contig7733, gene7515_augu_Contig8761, gene11482_augu_Contig9177, gene13208_augu_Contig8784, gene5…
GO:0032549	ribonucleoside binding	F	0.000665361	7.00218e-07	18	222	75	4380	over	gene5464_make_Contig8241, gene9951_augu_Contig6460, gene15812_augu_Contig7005, gene9314_make_Contig8740, gene13260_gene_Contig8391, gene13831_augu_Contig7326, gene9811_gene_Contig8721, gene14081_augu_Contig6660, gene13175_gene_Contig7360, gene8_augu_Contig8926, gene3811_augu_Contig9139, gene8102_augu_Contig6059, gene9045_augu_Contig9088, gene11162_augu_Contig9087, gene15944_augu_Contig7623, gene7…	gene7232_augu_Contig9130, gene4955_augu_Contig8655, gene9990_gene_Contig9342, gene7225_augu_Contig7482, gene3937_make_Contig6737, gene8243_augu_Contig8992, gene8437_make_Contig7567, gene7598_augu_Contig8004, gene10582_augu_Contig6373, gene15574_augu_Contig8921, gene9505_augu_Contig7752, gene7033_make_Contig7733, gene7515_augu_Contig8761, gene11482_augu_Contig9177, gene13208_augu_Contig8784, gene5…
GO:0001883	purine nucleoside binding	F	0.000665361	7.44847e-07	18	223	75	4379	over	gene5464_make_Contig8241, gene9951_augu_Contig6460, gene15812_augu_Contig7005, gene9314_make_Contig8740, gene13260_gene_Contig8391, gene13831_augu_Contig7326, gene9811_gene_Contig8721, gene14081_augu_Contig6660, gene13175_gene_Contig7360, gene8_augu_Contig8926, gene3811_augu_Contig9139, gene8102_augu_Contig6059, gene9045_augu_Contig9088, gene11162_augu_Contig9087, gene15944_augu_Contig7623, gene7…	gene7232_augu_Contig9130, gene4955_augu_Contig8655, gene9990_gene_Contig9342, gene7225_augu_Contig7482, gene3937_make_Contig6737, gene8243_augu_Contig8992, gene8437_make_Contig7567, gene7598_augu_Contig8004, gene10582_augu_Contig6373, gene15574_augu_Contig8921, gene9505_augu_Contig7752, gene7033_make_Contig7733, gene7515_augu_Contig8761, gene11482_augu_Contig9177, gene13208_augu_Contig8784, gene5…
GO:0001882	nucleoside binding	F	0.000665361	7.44847e-07	18	223	75	4379	over	gene5464_make_Contig8241, gene9951_augu_Contig6460, gene15812_augu_Contig7005, gene9314_make_Contig8740, gene13260_gene_Contig8391, gene13831_augu_Contig7326, gene9811_gene_Contig8721, gene14081_augu_Contig6660, gene13175_gene_Contig7360, gene8_augu_Contig8926, gene3811_augu_Contig9139, gene8102_augu_Contig6059, gene9045_augu_Contig9088, gene11162_augu_Contig9087, gene15944_augu_Contig7623, gene7…	gene7232_augu_Contig9130, gene4955_augu_Contig8655, gene9990_gene_Contig9342, gene7225_augu_Contig7482, gene3937_make_Contig6737, gene8243_augu_Contig8992, gene8437_make_Contig7567, gene7598_augu_Contig8004, gene10582_augu_Contig6373, gene15574_augu_Contig8921, gene9505_augu_Contig7752, gene7033_make_Contig7733, gene7515_augu_Contig8761, gene11482_augu_Contig9177, gene13208_augu_Contig8784, gene5…
GO:0032555	purine ribonucleotide binding	F	0.00105634	1.70991e-06	18	237	75	4365	over	gene5464_make_Contig8241, gene9951_augu_Contig6460, gene15812_augu_Contig7005, gene9314_make_Contig8740, gene13260_gene_Contig8391, gene13831_augu_Contig7326, gene9811_gene_Contig8721, gene14081_augu_Contig6660, gene13175_gene_Contig7360, gene8_augu_Contig8926, gene3811_augu_Contig9139, gene8102_augu_Contig6059, gene9045_augu_Contig9088, gene11162_augu_Contig9087, gene15944_augu_Contig7623, gene7…	gene7232_augu_Contig9130, gene11129_augu_Contig7131, gene4955_augu_Contig8655, gene3123_augu_Contig8788, gene9990_gene_Contig9342, gene7225_augu_Contig7482, gene3937_make_Contig6737, gene8243_augu_Contig8992, gene8437_make_Contig7567, gene7598_augu_Contig8004, gene10582_augu_Contig6373, gene15574_augu_Contig8921, gene9505_augu_Contig7752, gene7033_make_Contig7733, gene7515_augu_Contig8761, gene48…
GO:0043167	ion binding	F	0.00105634	1.79007e-06	26	468	67	4134	over	gene5464_make_Contig8241, gene1748_gene_Contig7687, gene12695_augu_Contig9295, gene9951_augu_Contig6460, gene15812_augu_Contig7005, gene8362_make_Contig8563, gene507_make_Contig8687, gene9314_make_Contig8740, gene13260_gene_Contig8391, gene14720_make_Contig9211, gene13831_augu_Contig7326, gene9811_gene_Contig8721, gene14081_augu_Contig6660, gene9417_augu_Contig8723, gene13175_gene_Contig7360, gen…	gene12514_make_Contig7960, gene9941_make_Contig8454, gene7232_augu_Contig9130, gene14513_augu_Contig9180, gene4937_augu_Contig8513, gene4955_augu_Contig8655, gene9990_gene_Contig9342, gene11771_augu_Contig7103, gene5833_augu_Contig6324, gene7225_augu_Contig7482, gene6516_augu_Contig9193, gene3937_make_Contig6737, gene8243_augu_Contig8992, gene3204_make_Contig6290, gene8437_make_Contig7567, gene75…
GO:0005524	ATP binding	F	0.00105634	1.80188e-06	15	165	78	4437	over	gene5464_make_Contig8241, gene9951_augu_Contig6460, gene15812_augu_Contig7005, gene9314_make_Contig8740, gene13831_augu_Contig7326, gene9811_gene_Contig8721, gene13175_gene_Contig7360, gene8_augu_Contig8926, gene3811_augu_Contig9139, gene8102_augu_Contig6059, gene9045_augu_Contig9088, gene11162_augu_Contig9087, gene788_augu_Contig8463, gene2710_augu_Contig8527, gene2721_augu_Contig8527	gene7232_augu_Contig9130, gene4955_augu_Contig8655, gene9990_gene_Contig9342, gene7225_augu_Contig7482, gene3937_make_Contig6737, gene8243_augu_Contig8992, gene8437_make_Contig7567, gene7598_augu_Contig8004, gene10582_augu_Contig6373, gene15574_augu_Contig8921, gene9505_augu_Contig7752, gene7033_make_Contig7733, gene7515_augu_Contig8761, gene13208_augu_Contig8784, gene8499_augu_Contig6020, gene10…
GO:0032553	ribonucleotide binding	F	0.00105634	1.91595e-06	18	239	75	4363	over	gene5464_make_Contig8241, gene9951_augu_Contig6460, gene15812_augu_Contig7005, gene9314_make_Contig8740, gene13260_gene_Contig8391, gene13831_augu_Contig7326, gene9811_gene_Contig8721, gene14081_augu_Contig6660, gene13175_gene_Contig7360, gene8_augu_Contig8926, gene3811_augu_Contig9139, gene8102_augu_Contig6059, gene9045_augu_Contig9088, gene11162_augu_Contig9087, gene15944_augu_Contig7623, gene7…	gene7232_augu_Contig9130, gene11129_augu_Contig7131, gene4955_augu_Contig8655, gene3123_augu_Contig8788, gene9990_gene_Contig9342, gene7225_augu_Contig7482, gene3937_make_Contig6737, gene8243_augu_Contig8992, gene8437_make_Contig7567, gene7598_augu_Contig8004, gene10582_augu_Contig6373, gene15574_augu_Contig8921, gene9505_augu_Contig7752, gene7033_make_Contig7733, gene7515_augu_Contig8761, gene48…
GO:0017076	purine nucleotide binding	F	0.00105634	2.0272e-06	18	240	75	4362	over	gene5464_make_Contig8241, gene9951_augu_Contig6460, gene15812_augu_Contig7005, gene9314_make_Contig8740, gene13260_gene_Contig8391, gene13831_augu_Contig7326, gene9811_gene_Contig8721, gene14081_augu_Contig6660, gene13175_gene_Contig7360, gene8_augu_Contig8926, gene3811_augu_Contig9139, gene8102_augu_Contig6059, gene9045_augu_Contig9088, gene11162_augu_Contig9087, gene15944_augu_Contig7623, gene7…	gene7232_augu_Contig9130, gene11129_augu_Contig7131, gene4955_augu_Contig8655, gene3123_augu_Contig8788, gene9990_gene_Contig9342, gene7225_augu_Contig7482, gene3937_make_Contig6737, gene8243_augu_Contig8992, gene8437_make_Contig7567, gene7598_augu_Contig8004, gene10582_augu_Contig6373, gene15574_augu_Contig8921, gene9505_augu_Contig7752, gene7033_make_Contig7733, gene7515_augu_Contig8761, gene48…
GO:0097367	carbohydrate derivative binding	F	0.00115299	2.39708e-06	18	243	75	4359	over	gene5464_make_Contig8241, gene9951_augu_Contig6460, gene15812_augu_Contig7005, gene9314_make_Contig8740, gene13260_gene_Contig8391, gene13831_augu_Contig7326, gene9811_gene_Contig8721, gene14081_augu_Contig6660, gene13175_gene_Contig7360, gene8_augu_Contig8926, gene3811_augu_Contig9139, gene8102_augu_Contig6059, gene9045_augu_Contig9088, gene11162_augu_Contig9087, gene15944_augu_Contig7623, gene7…	gene7232_augu_Contig9130, gene11129_augu_Contig7131, gene4955_augu_Contig8655, gene3123_augu_Contig8788, gene9990_gene_Contig9342, gene7225_augu_Contig7482, gene3937_make_Contig6737, gene8243_augu_Contig8992, gene8437_make_Contig7567, gene7598_augu_Contig8004, gene10582_augu_Contig6373, gene15574_augu_Contig8921, gene9505_augu_Contig7752, gene7033_make_Contig7733, gene7515_augu_Contig8761, gene48…
GO:0032559	adenyl ribonucleotide binding	F	0.00170064	3.80759e-06	15	176	78	4426	over	gene5464_make_Contig8241, gene9951_augu_Contig6460, gene15812_augu_Contig7005, gene9314_make_Contig8740, gene13831_augu_Contig7326, gene9811_gene_Contig8721, gene13175_gene_Contig7360, gene8_augu_Contig8926, gene3811_augu_Contig9139, gene8102_augu_Contig6059, gene9045_augu_Contig9088, gene11162_augu_Contig9087, gene788_augu_Contig8463, gene2710_augu_Contig8527, gene2721_augu_Contig8527	gene7232_augu_Contig9130, gene4955_augu_Contig8655, gene9990_gene_Contig9342, gene7225_augu_Contig7482, gene3937_make_Contig6737, gene8243_augu_Contig8992, gene8437_make_Contig7567, gene7598_augu_Contig8004, gene10582_augu_Contig6373, gene15574_augu_Contig8921, gene9505_augu_Contig7752, gene7033_make_Contig7733, gene7515_augu_Contig8761, gene13208_augu_Contig8784, gene6875_augu_Contig7472, gene84…
GO:0030554	adenyl nucleotide binding	F	0.00180737	4.33637e-06	15	178	78	4424	over	gene5464_make_Contig8241, gene9951_augu_Contig6460, gene15812_augu_Contig7005, gene9314_make_Contig8740, gene13831_augu_Contig7326, gene9811_gene_Contig8721, gene13175_gene_Contig7360, gene8_augu_Contig8926, gene3811_augu_Contig9139, gene8102_augu_Contig6059, gene9045_augu_Contig9088, gene11162_augu_Contig9087, gene788_augu_Contig8463, gene2710_augu_Contig8527, gene2721_augu_Contig8527	gene7232_augu_Contig9130, gene4955_augu_Contig8655, gene9990_gene_Contig9342, gene7225_augu_Contig7482, gene3937_make_Contig6737, gene8243_augu_Contig8992, gene8437_make_Contig7567, gene7598_augu_Contig8004, gene10582_augu_Contig6373, gene15574_augu_Contig8921, gene9505_augu_Contig7752, gene7033_make_Contig7733, gene7515_augu_Contig8761, gene13208_augu_Contig8784, gene6875_augu_Contig7472, gene84…
GO:0005739	mitochondrion	C	0.00180737	4.62465e-06	15	179	78	4423	over	gene1748_gene_Contig7687, gene7726_augu_Contig7868, gene16941_make_Contig8153, gene1444_make_Contig8969, gene9314_make_Contig8740, gene14720_make_Contig9211, gene13831_augu_Contig7326, gene9811_gene_Contig8721, gene3811_augu_Contig9139, gene8102_augu_Contig6059, gene8781_make_Contig7502, gene11187_make_Contig8861, gene15356_make_Contig6182, gene788_augu_Contig8463, gene2721_augu_Contig8527	gene12514_make_Contig7960, gene7232_augu_Contig9130, gene12643_make_Contig9235, gene4937_augu_Contig8513, gene8677_augu_Contig7386, gene8437_make_Contig7567, gene7754_augu_Contig7487, gene7359_make_Contig6777, gene13427_augu_Contig7067, gene6498_augu_Contig9120, gene11876_make_Contig8368, gene688_augu_Contig8582, gene10236_augu_Contig9262, gene15326_make_Contig6240, gene534_make_Contig8356, gene1…
GO:0045309	protein phosphorylated amino acid binding	F	0.002769	7.52806e-06	3	0	90	4602	over	gene13831_augu_Contig7326, gene3811_augu_Contig9139, gene8102_augu_Contig6059
GO:0044430	cytoskeletal part	C	0.00391951	1.12828e-05	14	169	79	4433	over	gene4694_augu_Contig9279, gene1748_gene_Contig7687, gene12405_augu_Contig8044, gene13260_gene_Contig8391, gene14720_make_Contig9211, gene10003_make_Contig8868, gene16818_augu_Contig8355, gene7522_make_Contig9335, gene11082_augu_Contig9358, gene15944_augu_Contig7623, gene1053_make_Contig8668, gene14558_make_Contig9233, gene15088_augu_Contig9153, gene2721_augu_Contig8527	gene9635_augu_Contig9189, gene7433_augu_Contig6223, gene9990_gene_Contig9342, gene11771_augu_Contig7103, gene794_augu_Contig8463, gene997_augu_Contig8347, gene8530_augu_Contig7338, gene6498_augu_Contig9120, gene16338_augu_Contig6587, gene7033_make_Contig7733, gene7601_gene_Contig8321, gene11482_augu_Contig9177, gene5907_gene_Contig7534, gene9590_augu_Contig7651, gene10977_make_Contig8716, gene137…
GO:0005856	cytoskeleton	C	0.00511509	1.62797e-05	15	200	78	4402	over	gene13712_make_Contig8365, gene4694_augu_Contig9279, gene1748_gene_Contig7687, gene12405_augu_Contig8044, gene13260_gene_Contig8391, gene14720_make_Contig9211, gene10003_make_Contig8868, gene16818_augu_Contig8355, gene7522_make_Contig9335, gene11082_augu_Contig9358, gene15944_augu_Contig7623, gene1053_make_Contig8668, gene14558_make_Contig9233, gene15088_augu_Contig9153, gene2721_augu_Contig8527	gene9635_augu_Contig9189, gene7433_augu_Contig6223, gene634_gene_Contig7027, gene9990_gene_Contig9342, gene11771_augu_Contig7103, gene794_augu_Contig8463, gene14837_make_Contig8828, gene997_augu_Contig8347, gene1941_augu_Contig7647, gene8530_augu_Contig7338, gene6498_augu_Contig9120, gene16338_augu_Contig6587, gene7033_make_Contig7733, gene7601_gene_Contig8321, gene11482_augu_Contig9177, gene387_…
GO:0000280	nuclear division	P	0.00511509	1.71785e-05	7	36	86	4566	over	gene5464_make_Contig8241, gene1748_gene_Contig7687, gene8_augu_Contig8926, gene9045_augu_Contig9088, gene11162_augu_Contig9087, gene15088_augu_Contig9153, gene2721_augu_Contig8527	gene9990_gene_Contig9342, gene9505_augu_Contig7752, gene7033_make_Contig7733, gene2073_make_Contig8767, gene9206_augu_Contig8472, gene177_make_Contig9160, gene11164_augu_Contig9087, gene996_augu_Contig8347, gene4477_make_Contig6427, gene12325_augu_Contig9110, gene12212_augu_Contig6358, gene15075_make_Contig9153, gene4906_gene_Contig7183, gene8251_augu_Contig9296, gene15084_augu_Contig9153, gene12…
GO:0007067	mitosis	P	0.00511509	1.71785e-05	7	36	86	4566	over	gene5464_make_Contig8241, gene1748_gene_Contig7687, gene8_augu_Contig8926, gene9045_augu_Contig9088, gene11162_augu_Contig9087, gene15088_augu_Contig9153, gene2721_augu_Contig8527	gene9990_gene_Contig9342, gene9505_augu_Contig7752, gene7033_make_Contig7733, gene2073_make_Contig8767, gene9206_augu_Contig8472, gene177_make_Contig9160, gene11164_augu_Contig9087, gene996_augu_Contig8347, gene4477_make_Contig6427, gene12325_augu_Contig9110, gene12212_augu_Contig6358, gene15075_make_Contig9153, gene4906_gene_Contig7183, gene8251_augu_Contig9296, gene15084_augu_Contig9153, gene12…
GO:0015630	microtubule cytoskeleton	C	0.00603339	2.12273e-05	13	155	80	4447	over	gene4694_augu_Contig9279, gene1748_gene_Contig7687, gene12405_augu_Contig8044, gene13260_gene_Contig8391, gene14720_make_Contig9211, gene10003_make_Contig8868, gene16818_augu_Contig8355, gene11082_augu_Contig9358, gene15944_augu_Contig7623, gene1053_make_Contig8668, gene14558_make_Contig9233, gene15088_augu_Contig9153, gene2721_augu_Contig8527	gene9635_augu_Contig9189, gene7433_augu_Contig6223, gene9990_gene_Contig9342, gene11771_augu_Contig7103, gene794_augu_Contig8463, gene14837_make_Contig8828, gene997_augu_Contig8347, gene8530_augu_Contig7338, gene6498_augu_Contig9120, gene16338_augu_Contig6587, gene7033_make_Contig7733, gene7601_gene_Contig8321, gene11482_augu_Contig9177, gene5907_gene_Contig7534, gene9590_augu_Contig7651, gene109…
GO:0048285	organelle fission	P	0.00636817	2.34236e-05	7	38	86	4564	over	gene5464_make_Contig8241, gene1748_gene_Contig7687, gene8_augu_Contig8926, gene9045_augu_Contig9088, gene11162_augu_Contig9087, gene15088_augu_Contig9153, gene2721_augu_Contig8527	gene9990_gene_Contig9342, gene9505_augu_Contig7752, gene7033_make_Contig7733, gene2073_make_Contig8767, gene9206_augu_Contig8472, gene177_make_Contig9160, gene11164_augu_Contig9087, gene996_augu_Contig8347, gene4477_make_Contig6427, gene12325_augu_Contig9110, gene12212_augu_Contig6358, gene15075_make_Contig9153, gene4906_gene_Contig7183, gene8251_augu_Contig9296, gene15084_augu_Contig9153, gene17…
GO:0019861	flagellum	C	0.00720871	2.76682e-05	4	6	89	4596	over	gene2612_augu_Contig9029, gene4694_augu_Contig9279, gene12405_augu_Contig8044, gene2499_augu_Contig8525	gene9990_gene_Contig9342, gene13208_augu_Contig8784, gene13913_make_Contig9250, gene15549_augu_Contig7977, gene14340_make_Contig9318, gene2749_make_Contig8897
GO:0009624	response to nematode	P	0.00742332	2.9679e-05	3	1	90	4601	over	gene13831_augu_Contig7326, gene3811_augu_Contig9139, gene8102_augu_Contig6059	gene5935_make_Contig7586
GO:0045333	cellular respiration	P	0.0102306	4.28205e-05	4	7	89	4595	over	gene16941_make_Contig8153, gene9314_make_Contig8740, gene15356_make_Contig6182, gene16257_make_Contig7083	gene4937_augu_Contig8513, gene8437_make_Contig7567, gene15357_make_Contig6182, gene11349_augu_Contig8691, gene4364_make_Contig6721, gene10720_augu_Contig9294, gene6423_gene_Contig7639
GO:0005509	calcium ion binding	F	0.0102306	4.41751e-05	6	28	87	4574	over	gene5464_make_Contig8241, gene9314_make_Contig8740, gene8_augu_Contig8926, gene9045_augu_Contig9088, gene11162_augu_Contig9087, gene9940_make_Contig8454	gene9941_make_Contig8454, gene11771_augu_Contig7103, gene8437_make_Contig7567, gene9505_augu_Contig7752, gene7773_make_Contig9207, gene3940_augu_Contig7751, gene11202_make_Contig9354, gene4595_make_Contig8890, gene13051_augu_Contig8048, gene9625_augu_Contig8938, gene10345_augu_Contig9063, gene3344_augu_Contig6514, gene3934_augu_Contig6504, gene14663_augu_Contig8407, gene7262_make_Contig8895, gene…
GO:0015980	energy derivation by oxidation of organic compounds	P	0.0123324	5.52228e-05	5	17	88	4585	over	gene1748_gene_Contig7687, gene16941_make_Contig8153, gene9314_make_Contig8740, gene15356_make_Contig6182, gene16257_make_Contig7083	gene966_augu_Contig9046, gene4937_augu_Contig8513, gene11771_augu_Contig7103, gene8437_make_Contig7567, gene13585_augu_Contig8925, gene15357_make_Contig6182, gene10345_augu_Contig9063, gene7262_make_Contig8895, gene7916_augu_Contig7783, gene11349_augu_Contig8691, gene8638_gene_Contig9256, gene4364_make_Contig6721, gene7545_make_Contig9272, gene10720_augu_Contig9294, gene6423_gene_Contig7639, gene…
GO:0009060	aerobic respiration	P	0.0152429	7.3131e-05	3	2	90	4600	over	gene16941_make_Contig8153, gene15356_make_Contig6182, gene16257_make_Contig7083	gene4937_augu_Contig8513, gene15357_make_Contig6182
GO:0006099	tricarboxylic acid cycle	P	0.0152429	7.3131e-05	3	2	90	4600	over	gene16941_make_Contig8153, gene15356_make_Contig6182, gene16257_make_Contig7083	gene4937_augu_Contig8513, gene15357_make_Contig6182
GO:0016627	oxidoreductase activity, acting on the CH-CH group of donors	F	0.0214409	0.000106296	5	20	88	4582	over	gene15138_augu_Contig6601, gene14720_make_Contig9211, gene11187_make_Contig8861, gene2460_make_Contig8922, gene8414_augu_Contig6914	gene14513_augu_Contig9180, gene4937_augu_Contig8513, gene6516_augu_Contig9193, gene13069_augu_Contig8423, gene11499_augu_Contig8397, gene1524_augu_Contig8649, gene16621_make_Contig8713, gene4324_augu_Contig9031, gene9324_make_Contig8452, gene661_augu_Contig6228, gene8836_augu_Contig8176, gene3640_augu_Contig9352, gene38_augu_Contig8946, gene2166_augu_Contig6036, gene11515_make_Contig8587, gene781…
GO:0051219	phosphoprotein binding	F	0.02817	0.000144161	3	3	90	4599	over	gene13831_augu_Contig7326, gene3811_augu_Contig9139, gene8102_augu_Contig6059	gene2073_make_Contig8767, gene9144_augu_Contig9152, gene16427_augu_Contig6670
GO:0000278	mitotic cell cycle	P	0.030318	0.000160002	9	93	84	4509	over	gene5464_make_Contig8241, gene1748_gene_Contig7687, gene6101_augu_Contig8970, gene8_augu_Contig8926, gene9045_augu_Contig9088, gene11162_augu_Contig9087, gene15088_augu_Contig9153, gene14707_augu_Contig7939, gene2721_augu_Contig8527	gene9990_gene_Contig9342, gene14559_augu_Contig9233, gene9505_augu_Contig7752, gene7033_make_Contig7733, gene534_make_Contig8356, gene3724_augu_Contig9312, gene14010_augu_Contig8977, gene5095_augu_Contig8147, gene2073_make_Contig8767, gene9206_augu_Contig8472, gene177_make_Contig9160, gene11164_augu_Contig9087, gene3157_augu_Contig7460, gene996_augu_Contig8347, gene13913_make_Contig9250, gene5809…
GO:0051301	cell division	P	0.0527116	0.000286613	7	59	86	4543	over	gene5464_make_Contig8241, gene1748_gene_Contig7687, gene8_augu_Contig8926, gene9045_augu_Contig9088, gene11162_augu_Contig9087, gene2710_augu_Contig8527, gene2721_augu_Contig8527	gene966_augu_Contig9046, gene11771_augu_Contig7103, gene15362_make_Contig8350, gene9505_augu_Contig7752, gene7033_make_Contig7733, gene11482_augu_Contig9177, gene5095_augu_Contig8147, gene15147_make_Contig7837, gene283_gene_Contig6297, gene6519_augu_Contig9193, gene10068_make_Contig8045, gene10952_augu_Contig9301, gene1441_make_Contig8969, gene12350_make_Contig8326, gene3941_make_Contig6620, gene…
GO:1901265	nucleoside phosphate binding	F	0.0579717	0.000337067	23	529	70	4073	over	gene4027_augu_Contig9214, gene15180_make_Contig8652, gene5464_make_Contig8241, gene9951_augu_Contig6460, gene15812_augu_Contig7005, gene9314_make_Contig8740, gene13260_gene_Contig8391, gene14720_make_Contig9211, gene13831_augu_Contig7326, gene9811_gene_Contig8721, gene14081_augu_Contig6660, gene13175_gene_Contig7360, gene8_augu_Contig8926, gene3811_augu_Contig9139, gene8102_augu_Contig6059, gene9…	gene12514_make_Contig7960, gene8613_augu_Contig7697, gene6937_augu_Contig9158, gene7232_augu_Contig9130, gene14513_augu_Contig9180, gene11129_augu_Contig7131, gene6737_make_Contig6755, gene1052_augu_Contig6839, gene4955_augu_Contig8655, gene3123_augu_Contig8788, gene9990_gene_Contig9342, gene7225_augu_Contig7482, gene6516_augu_Contig9193, gene3937_make_Contig6737, gene8243_augu_Contig8992, gene13…
GO:0000166	nucleotide binding	F	0.0579717	0.000337067	23	529	70	4073	over	gene4027_augu_Contig9214, gene15180_make_Contig8652, gene5464_make_Contig8241, gene9951_augu_Contig6460, gene15812_augu_Contig7005, gene9314_make_Contig8740, gene13260_gene_Contig8391, gene14720_make_Contig9211, gene13831_augu_Contig7326, gene9811_gene_Contig8721, gene14081_augu_Contig6660, gene13175_gene_Contig7360, gene8_augu_Contig8926, gene3811_augu_Contig9139, gene8102_augu_Contig6059, gene9…	gene12514_make_Contig7960, gene8613_augu_Contig7697, gene6937_augu_Contig9158, gene7232_augu_Contig9130, gene14513_augu_Contig9180, gene11129_augu_Contig7131, gene6737_make_Contig6755, gene1052_augu_Contig6839, gene4955_augu_Contig8655, gene3123_augu_Contig8788, gene9990_gene_Contig9342, gene7225_augu_Contig7482, gene6516_augu_Contig9193, gene3937_make_Contig6737, gene8243_augu_Contig8992, gene13…
GO:0044422	organelle part	C	0.0579717	0.000343028	29	752	64	3850	over	gene13712_make_Contig8365, gene4694_augu_Contig9279, gene1748_gene_Contig7687, gene12405_augu_Contig8044, gene6101_augu_Contig8970, gene15812_augu_Contig7005, gene1444_make_Contig8969, gene9314_make_Contig8740, gene13260_gene_Contig8391, gene14720_make_Contig9211, gene9811_gene_Contig8721, gene10003_make_Contig8868, gene9417_augu_Contig8723, gene739_augu_Contig8292, gene2725_augu_Contig7510, gene…	gene10165_make_Contig9135, gene12514_make_Contig7960, gene9635_augu_Contig9189, gene8554_gene_Contig8774, gene5033_augu_Contig6983, gene7433_augu_Contig6223, gene12221_gene_Contig8681, gene2074_make_Contig8767, gene966_augu_Contig9046, gene7232_augu_Contig9130, gene14595_augu_Contig7401, gene4881_make_Contig6874, gene7305_augu_Contig8787, gene9088_augu_Contig6323, gene4937_augu_Contig8513, gene11…
GO:0044712	single-organism catabolic process	P	0.0592102	0.000361075	5	27	88	4575	over	gene1444_make_Contig8969, gene14720_make_Contig9211, gene13831_augu_Contig7326, gene3811_augu_Contig9139, gene8102_augu_Contig6059	gene9116_make_Contig8789, gene996_augu_Contig8347, gene11761_augu_Contig9161, gene16289_make_Contig8909, gene4101_gene_Contig9247, gene10410_augu_Contig8644, gene11289_augu_Contig7796, gene7873_augu_Contig7413, gene15932_augu_Contig6233, gene17019_augu_Contig9100, gene13132_augu_Contig7735, gene8838_augu_Contig8176, gene3640_augu_Contig9352, gene13147_gene_Contig8242, gene13230_augu_Contig6340, g…
GO:0043229	intracellular organelle	C	0.0592102	0.00038029	45	1425	48	3177	over	gene13712_make_Contig8365, gene4694_augu_Contig9279, gene1748_gene_Contig7687, gene12405_augu_Contig8044, gene15348_make_Contig8911, gene6101_augu_Contig8970, gene15812_augu_Contig7005, gene7726_augu_Contig7868, gene16941_make_Contig8153, gene1444_make_Contig8969, gene13468_make_Contig8123, gene9314_make_Contig8740, gene13260_gene_Contig8391, gene14720_make_Contig9211, gene10272_augu_Contig9035, …	gene6953_augu_Contig6776, gene10165_make_Contig9135, gene12514_make_Contig7960, gene9635_augu_Contig9189, gene2992_augu_Contig6104, gene15659_make_Contig7753, gene8554_gene_Contig8774, gene5033_augu_Contig6983, gene8613_augu_Contig7697, gene7433_augu_Contig6223, gene12221_gene_Contig8681, gene792_augu_Contig8463, gene3235_make_Contig9337, gene2074_make_Contig8767, gene13771_augu_Contig8516, gene9…
GO:0043226	organelle	C	0.0592102	0.00038676	45	1426	48	3176	over	gene13712_make_Contig8365, gene4694_augu_Contig9279, gene1748_gene_Contig7687, gene12405_augu_Contig8044, gene15348_make_Contig8911, gene6101_augu_Contig8970, gene15812_augu_Contig7005, gene7726_augu_Contig7868, gene16941_make_Contig8153, gene1444_make_Contig8969, gene13468_make_Contig8123, gene9314_make_Contig8740, gene13260_gene_Contig8391, gene14720_make_Contig9211, gene10272_augu_Contig9035, …	gene6953_augu_Contig6776, gene10165_make_Contig9135, gene12514_make_Contig7960, gene9635_augu_Contig9189, gene2992_augu_Contig6104, gene15659_make_Contig7753, gene8554_gene_Contig8774, gene5033_augu_Contig6983, gene8613_augu_Contig7697, gene7433_augu_Contig6223, gene12221_gene_Contig8681, gene792_augu_Contig8463, gene3235_make_Contig9337, gene2074_make_Contig8767, gene13771_augu_Contig8516, gene9…
GO:0034501	protein localization to kinetochore	P	0.0592102	0.000388233	2	0	91	4602	over	gene1748_gene_Contig7687, gene2721_augu_Contig8527
GO:0036094	small molecule binding	F	0.0669676	0.000449806	23	540	70	4062	over	gene4027_augu_Contig9214, gene15180_make_Contig8652, gene5464_make_Contig8241, gene9951_augu_Contig6460, gene15812_augu_Contig7005, gene9314_make_Contig8740, gene13260_gene_Contig8391, gene14720_make_Contig9211, gene13831_augu_Contig7326, gene9811_gene_Contig8721, gene14081_augu_Contig6660, gene13175_gene_Contig7360, gene8_augu_Contig8926, gene3811_augu_Contig9139, gene8102_augu_Contig6059, gene9…	gene12514_make_Contig7960, gene8613_augu_Contig7697, gene6937_augu_Contig9158, gene7232_augu_Contig9130, gene14513_augu_Contig9180, gene11129_augu_Contig7131, gene6737_make_Contig6755, gene1052_augu_Contig6839, gene4955_augu_Contig8655, gene3123_augu_Contig8788, gene9990_gene_Contig9342, gene7225_augu_Contig7482, gene6516_augu_Contig9193, gene3937_make_Contig6737, gene8243_augu_Contig8992, gene13…
GO:0043232	intracellular non-membrane-bounded organelle	C	0.100477	0.00070702	20	451	73	4151	over	gene13712_make_Contig8365, gene4694_augu_Contig9279, gene1748_gene_Contig7687, gene12405_augu_Contig8044, gene15812_augu_Contig7005, gene9314_make_Contig8740, gene13260_gene_Contig8391, gene14720_make_Contig9211, gene10003_make_Contig8868, gene16818_augu_Contig8355, gene10926_make_Contig8339, gene5405_augu_Contig8838, gene7522_make_Contig9335, gene11082_augu_Contig9358, gene15944_augu_Contig7623,…	gene10165_make_Contig9135, gene9635_augu_Contig9189, gene8554_gene_Contig8774, gene5033_augu_Contig6983, gene7433_augu_Contig6223, gene2074_make_Contig8767, gene966_augu_Contig9046, gene7232_augu_Contig9130, gene9088_augu_Contig6323, gene634_gene_Contig7027, gene16933_augu_Contig7174, gene9990_gene_Contig9342, gene11771_augu_Contig7103, gene794_augu_Contig8463, gene14559_augu_Contig9233, gene5955…
GO:0043228	non-membrane-bounded organelle	C	0.100477	0.00070702	20	451	73	4151	over	gene13712_make_Contig8365, gene4694_augu_Contig9279, gene1748_gene_Contig7687, gene12405_augu_Contig8044, gene15812_augu_Contig7005, gene9314_make_Contig8740, gene13260_gene_Contig8391, gene14720_make_Contig9211, gene10003_make_Contig8868, gene16818_augu_Contig8355, gene10926_make_Contig8339, gene5405_augu_Contig8838, gene7522_make_Contig9335, gene11082_augu_Contig9358, gene15944_augu_Contig7623,…	gene10165_make_Contig9135, gene9635_augu_Contig9189, gene8554_gene_Contig8774, gene5033_augu_Contig6983, gene7433_augu_Contig6223, gene2074_make_Contig8767, gene966_augu_Contig9046, gene7232_augu_Contig9130, gene9088_augu_Contig6323, gene634_gene_Contig7027, gene16933_augu_Contig7174, gene9990_gene_Contig9342, gene11771_augu_Contig7103, gene794_augu_Contig8463, gene14559_augu_Contig9233, gene5955…
GO:0009407	toxin catabolic process	P	0.107407	0.000816431	3	7	90	4595	over	gene13831_augu_Contig7326, gene3811_augu_Contig9139, gene8102_augu_Contig6059	gene16289_make_Contig8909, gene4101_gene_Contig9247, gene7873_augu_Contig7413, gene15932_augu_Contig6233, gene13230_augu_Contig6340, gene9710_make_Contig8401, gene5662_make_Contig8725
GO:0090487	secondary metabolite catabolic process	P	0.107407	0.000816431	3	7	90	4595	over	gene13831_augu_Contig7326, gene3811_augu_Contig9139, gene8102_augu_Contig6059	gene16289_make_Contig8909, gene4101_gene_Contig9247, gene7873_augu_Contig7413, gene15932_augu_Contig6233, gene13230_augu_Contig6340, gene9710_make_Contig8401, gene5662_make_Contig8725
GO:0061062	regulation of nematode larval development	P	0.107407	0.000816431	3	7	90	4595	over	gene13831_augu_Contig7326, gene3811_augu_Contig9139, gene8102_augu_Contig6059	gene8518_augu_Contig8332, gene12365_make_Contig8469, gene12364_make_Contig8469, gene13896_gene_Contig9331, gene13189_gene_Contig9178, gene13031_augu_Contig9133, gene11276_augu_Contig8808
GO:0055114	oxidation-reduction process	P	0.107407	0.000824492	9	118	84	4484	over	gene1748_gene_Contig7687, gene507_make_Contig8687, gene16941_make_Contig8153, gene1444_make_Contig8969, gene9314_make_Contig8740, gene14720_make_Contig9211, gene11187_make_Contig8861, gene15356_make_Contig6182, gene16257_make_Contig7083	gene8613_augu_Contig7697, gene792_augu_Contig8463, gene966_augu_Contig9046, gene4937_augu_Contig8513, gene11771_augu_Contig7103, gene16781_gene_Contig6038, gene6516_augu_Contig9193, gene1795_augu_Contig8429, gene8437_make_Contig7567, gene14837_make_Contig8828, gene13585_augu_Contig8925, gene7598_augu_Contig8004, gene9101_augu_Contig6877, gene7484_augu_Contig9053, gene3675_augu_Contig8493, gene121…
GO:0002119	nematode larval development	P	0.121843	0.000957421	4	19	89	4583	over	gene13831_augu_Contig7326, gene3811_augu_Contig9139, gene8102_augu_Contig6059, gene4494_augu_Contig9266	gene794_augu_Contig8463, gene5955_augu_Contig8164, gene8518_augu_Contig8332, gene12880_make_Contig7832, gene12365_make_Contig8469, gene12364_make_Contig8469, gene8914_augu_Contig6145, gene10217_augu_Contig9261, gene2651_augu_Contig8167, gene16730_augu_Contig9050, gene2535_augu_Contig8680, gene13896_gene_Contig9331, gene5569_make_Contig8813, gene13189_gene_Contig9178, gene7277_make_Contig7186, gen…
GO:0044429	mitochondrial part	C	0.121843	0.000994127	6	53	87	4549	over	gene1748_gene_Contig7687, gene1444_make_Contig8969, gene9314_make_Contig8740, gene14720_make_Contig9211, gene9811_gene_Contig8721, gene8781_make_Contig7502	gene12514_make_Contig7960, gene4937_augu_Contig8513, gene8437_make_Contig7567, gene6498_augu_Contig9120, gene15326_make_Contig6240, gene15671_augu_Contig8183, gene178_augu_Contig9160, gene8529_augu_Contig7338, gene13958_make_Contig9227, gene3899_augu_Contig9096, gene14058_make_Contig7908, gene3780_make_Contig8806, gene11289_augu_Contig7796, gene4812_augu_Contig6446, gene9357_augu_Contig7282, gene…
GO:0044248	cellular catabolic process	P	0.121843	0.00110047	12	206	81	4396	over	gene1748_gene_Contig7687, gene15812_augu_Contig7005, gene1444_make_Contig8969, gene9314_make_Contig8740, gene13260_gene_Contig8391, gene14720_make_Contig9211, gene13831_augu_Contig7326, gene3811_augu_Contig9139, gene8102_augu_Contig6059, gene15944_augu_Contig7623, gene788_augu_Contig8463, gene2721_augu_Contig8527	gene966_augu_Contig9046, gene4955_augu_Contig8655, gene5955_augu_Contig8164, gene8437_make_Contig7567, gene7033_make_Contig7733, gene3229_augu_Contig6577, gene354_augu_Contig7199, gene1734_augu_Contig7090, gene3845_augu_Contig7305, gene10236_augu_Contig9262, gene534_make_Contig8356, gene11482_augu_Contig9177, gene9076_augu_Contig7981, gene5907_gene_Contig7534, gene10447_augu_Contig7621, gene10977…
GO:0002164	larval development	P	0.121843	0.00113163	4	20	89	4582	over	gene13831_augu_Contig7326, gene3811_augu_Contig9139, gene8102_augu_Contig6059, gene4494_augu_Contig9266	gene794_augu_Contig8463, gene5955_augu_Contig8164, gene10067_make_Contig8045, gene8518_augu_Contig8332, gene12880_make_Contig7832, gene12365_make_Contig8469, gene12364_make_Contig8469, gene8914_augu_Contig6145, gene10217_augu_Contig9261, gene2651_augu_Contig8167, gene16730_augu_Contig9050, gene2535_augu_Contig8680, gene13896_gene_Contig9331, gene5569_make_Contig8813, gene13189_gene_Contig9178, ge…
GO:0022884	macromolecule transmembrane transporter activity	F	0.121843	0.00114964	2	1	91	4601	over	gene10846_make_Contig8393, gene7726_augu_Contig7868	gene4991_augu_Contig7913
GO:0008320	protein transmembrane transporter activity	F	0.121843	0.00114964	2	1	91	4601	over	gene10846_make_Contig8393, gene7726_augu_Contig7868	gene4991_augu_Contig7913
GO:0048793	pronephros development	P	0.121843	0.00114964	2	1	91	4601	over	gene16818_augu_Contig8355, gene5249_make_Contig6420	gene9009_make_Contig8359
GO:0015450	P-P-bond-hydrolysis-driven protein transmembrane transporter activity	F	0.121843	0.00114964	2	1	91	4601	over	gene10846_make_Contig8393, gene7726_augu_Contig7868	gene4991_augu_Contig7913
GO:0034502	protein localization to chromosome	P	0.121843	0.00114964	2	1	91	4601	over	gene1748_gene_Contig7687, gene2721_augu_Contig8527	gene2073_make_Contig8767
GO:0060420	regulation of heart growth	P	0.121843	0.00114964	2	1	91	4601	over	gene15812_augu_Contig7005, gene2721_augu_Contig8527	gene7849_gene_Contig7432
GO:0060419	heart growth	P	0.121843	0.00114964	2	1	91	4601	over	gene15812_augu_Contig7005, gene2721_augu_Contig8527	gene7849_gene_Contig7432
GO:0044772	mitotic cell cycle phase transition	P	0.135007	0.00132693	4	21	89	4581	over	gene1748_gene_Contig7687, gene6101_augu_Contig8970, gene14707_augu_Contig7939, gene2721_augu_Contig8527	gene534_make_Contig8356, gene3724_augu_Contig9312, gene14010_augu_Contig8977, gene5095_augu_Contig8147, gene2073_make_Contig8767, gene11164_augu_Contig9087, gene3157_augu_Contig7460, gene996_augu_Contig8347, gene13913_make_Contig9250, gene3086_gene_Contig9188, gene5528_augu_Contig7428, gene15275_augu_Contig8300, gene8293_make_Contig9101, gene13909_gene_Contig8408, gene2650_make_Contig8167, gene15…
GO:0044770	cell cycle phase transition	P	0.135007	0.00132693	4	21	89	4581	over	gene1748_gene_Contig7687, gene6101_augu_Contig8970, gene14707_augu_Contig7939, gene2721_augu_Contig8527	gene534_make_Contig8356, gene3724_augu_Contig9312, gene14010_augu_Contig8977, gene5095_augu_Contig8147, gene2073_make_Contig8767, gene11164_augu_Contig9087, gene3157_augu_Contig7460, gene996_augu_Contig8347, gene13913_make_Contig9250, gene3086_gene_Contig9188, gene5528_augu_Contig7428, gene15275_augu_Contig8300, gene8293_make_Contig9101, gene13909_gene_Contig8408, gene2650_make_Contig8167, gene15…
GO:0006928	cellular component movement	P	0.135007	0.00133863	7	78	86	4524	over	gene4694_augu_Contig9279, gene9314_make_Contig8740, gene13260_gene_Contig8391, gene15944_augu_Contig7623, gene5249_make_Contig6420, gene2721_augu_Contig8527, gene7284_augu_Contig8363	gene9990_gene_Contig9342, gene8437_make_Contig7567, gene5047_gene_Contig8038, gene5907_gene_Contig7534, gene10977_make_Contig8716, gene13768_augu_Contig8516, gene9206_augu_Contig8472, gene996_augu_Contig8347, gene13913_make_Contig9250, gene5797_make_Contig8202, gene1441_make_Contig8969, gene1501_augu_Contig7888, gene3940_augu_Contig7751, gene7638_augu_Contig8345, gene7465_augu_Contig9201, gene241…
GO:0009404	toxin metabolic process	P	0.141067	0.00145429	3	9	90	4593	over	gene13831_augu_Contig7326, gene3811_augu_Contig9139, gene8102_augu_Contig6059	gene16289_make_Contig8909, gene4101_gene_Contig9247, gene7873_augu_Contig7413, gene15932_augu_Contig6233, gene13230_augu_Contig6340, gene9710_make_Contig8401, gene5662_make_Contig8725, gene3917_make_Contig6610, gene7223_make_Contig7482
GO:0008234	cysteine-type peptidase activity	F	0.141067	0.00145429	3	9	90	4593	over	gene14716_make_Contig9211, gene8797_augu_Contig9338, gene1613_augu_Contig8964	gene5809_augu_Contig9210, gene1555_augu_Contig9079, gene16778_make_Contig6038, gene9777_make_Contig7890, gene3086_gene_Contig9188, gene11986_augu_Contig9091, gene5878_make_Contig9241, gene10126_augu_Contig9126, gene14839_augu_Contig8828
GO:0044446	intracellular organelle part	C	0.141067	0.00146639	27	743	66	3859	over	gene13712_make_Contig8365, gene4694_augu_Contig9279, gene1748_gene_Contig7687, gene12405_augu_Contig8044, gene6101_augu_Contig8970, gene15812_augu_Contig7005, gene1444_make_Contig8969, gene9314_make_Contig8740, gene13260_gene_Contig8391, gene14720_make_Contig9211, gene9811_gene_Contig8721, gene10003_make_Contig8868, gene9417_augu_Contig8723, gene739_augu_Contig8292, gene2725_augu_Contig7510, gene…	gene10165_make_Contig9135, gene12514_make_Contig7960, gene9635_augu_Contig9189, gene8554_gene_Contig8774, gene5033_augu_Contig6983, gene7433_augu_Contig6223, gene12221_gene_Contig8681, gene2074_make_Contig8767, gene966_augu_Contig9046, gene7232_augu_Contig9130, gene14595_augu_Contig7401, gene4881_make_Contig6874, gene7305_augu_Contig8787, gene9088_augu_Contig6323, gene4937_augu_Contig8513, gene11…
GO:0005929	cilium	C	0.152984	0.00161474	5	39	88	4563	over	gene16818_augu_Contig8355, gene11082_augu_Contig9358, gene1053_make_Contig8668, gene15088_augu_Contig9153, gene1097_make_Contig8559	gene9990_gene_Contig9342, gene9898_gene_Contig9093, gene997_augu_Contig8347, gene7623_augu_Contig9248, gene7108_augu_Contig8959, gene2008_make_Contig7933, gene4284_augu_Contig7762, gene12732_make_Contig8934, gene8052_make_Contig6822, gene9625_augu_Contig8938, gene8053_augu_Contig6822, gene2007_make_Contig7933, gene17020_augu_Contig9100, gene8251_augu_Contig9296, gene4903_augu_Contig8937, gene1486…
GO:0044710	single-organism metabolic process	P	0.192662	0.00206434	21	530	72	4072	over	gene1748_gene_Contig7687, gene15812_augu_Contig7005, gene507_make_Contig8687, gene16941_make_Contig8153, gene1444_make_Contig8969, gene9314_make_Contig8740, gene13260_gene_Contig8391, gene14720_make_Contig9211, gene13831_augu_Contig7326, gene9811_gene_Contig8721, gene9417_augu_Contig8723, gene3811_augu_Contig9139, gene8102_augu_Contig6059, gene15944_augu_Contig7623, gene11187_make_Contig8861, gen…	gene13036_augu_Contig9133, gene12514_make_Contig7960, gene8613_augu_Contig7697, gene7433_augu_Contig6223, gene792_augu_Contig8463, gene966_augu_Contig9046, gene9654_gene_Contig6529, gene8733_make_Contig8400, gene12643_make_Contig9235, gene14513_augu_Contig9180, gene7597_make_Contig8004, gene7305_augu_Contig8787, gene3611_augu_Contig9213, gene4937_augu_Contig8513, gene11771_augu_Contig7103, gene83…
GO:0043231	intracellular membrane-bounded organelle	C	0.195053	0.00212116	38	1222	55	3380	over	gene4694_augu_Contig9279, gene1748_gene_Contig7687, gene15348_make_Contig8911, gene6101_augu_Contig8970, gene15812_augu_Contig7005, gene7726_augu_Contig7868, gene16941_make_Contig8153, gene1444_make_Contig8969, gene13468_make_Contig8123, gene9314_make_Contig8740, gene14720_make_Contig9211, gene10272_augu_Contig9035, gene13831_augu_Contig7326, gene9811_gene_Contig8721, gene9417_augu_Contig8723, ge…	gene6953_augu_Contig6776, gene12514_make_Contig7960, gene2992_augu_Contig6104, gene15659_make_Contig7753, gene5033_augu_Contig6983, gene8613_augu_Contig7697, gene12221_gene_Contig8681, gene792_augu_Contig8463, gene3235_make_Contig9337, gene2074_make_Contig8767, gene13771_augu_Contig8516, gene966_augu_Contig9046, gene7232_augu_Contig9130, gene12643_make_Contig9235, gene14595_augu_Contig7401, gene1…
GO:0043227	membrane-bounded organelle	C	0.197109	0.00218772	38	1224	55	3378	over	gene4694_augu_Contig9279, gene1748_gene_Contig7687, gene15348_make_Contig8911, gene6101_augu_Contig8970, gene15812_augu_Contig7005, gene7726_augu_Contig7868, gene16941_make_Contig8153, gene1444_make_Contig8969, gene13468_make_Contig8123, gene9314_make_Contig8740, gene14720_make_Contig9211, gene10272_augu_Contig9035, gene13831_augu_Contig7326, gene9811_gene_Contig8721, gene9417_augu_Contig8723, ge…	gene6953_augu_Contig6776, gene12514_make_Contig7960, gene2992_augu_Contig6104, gene15659_make_Contig7753, gene5033_augu_Contig6983, gene8613_augu_Contig7697, gene12221_gene_Contig8681, gene792_augu_Contig8463, gene3235_make_Contig9337, gene2074_make_Contig8767, gene13771_augu_Contig8516, gene966_augu_Contig9046, gene7232_augu_Contig9130, gene12643_make_Contig9235, gene14595_augu_Contig7401, gene1…
GO:0022402	cell cycle process	P	0.197109	0.00221319	10	165	83	4437	over	gene5464_make_Contig8241, gene1748_gene_Contig7687, gene6101_augu_Contig8970, gene8_augu_Contig8926, gene9045_augu_Contig9088, gene11162_augu_Contig9087, gene15088_augu_Contig9153, gene14707_augu_Contig7939, gene2710_augu_Contig8527, gene2721_augu_Contig8527	gene14731_augu_Contig9211, gene13771_augu_Contig8516, gene966_augu_Contig9046, gene7232_augu_Contig9130, gene5942_augu_Contig7563, gene9990_gene_Contig9342, gene11771_augu_Contig7103, gene8370_augu_Contig8563, gene15362_make_Contig8350, gene794_augu_Contig8463, gene14559_augu_Contig9233, gene12591_make_Contig9349, gene9505_augu_Contig7752, gene6441_augu_Contig6278, gene7033_make_Contig7733, gene1…
GO:0046620	regulation of organ growth	P	0.197109	0.00226961	2	2	91	4600	over	gene15812_augu_Contig7005, gene2721_augu_Contig8527	gene10327_augu_Contig8919, gene7849_gene_Contig7432
GO:0034605	cellular response to heat	P	0.197109	0.00226961	2	2	91	4600	over	gene15348_make_Contig8911, gene15088_augu_Contig9153	gene15349_make_Contig8911, gene14839_augu_Contig8828
GO:0007017	microtubule-based process	P	0.205836	0.00240301	7	87	86	4515	over	gene4694_augu_Contig9279, gene13260_gene_Contig8391, gene5405_augu_Contig8838, gene15944_augu_Contig7623, gene5249_make_Contig6420, gene1097_make_Contig8559, gene2721_augu_Contig8527	gene13703_augu_Contig9260, gene9990_gene_Contig9342, gene14837_make_Contig8828, gene6779_augu_Contig7008, gene7033_make_Contig7733, gene11482_augu_Contig9177, gene5907_gene_Contig7534, gene10977_make_Contig8716, gene13768_augu_Contig8516, gene5109_make_Contig6627, gene9663_augu_Contig8990, gene5095_augu_Contig8147, gene2073_make_Contig8767, gene9206_augu_Contig8472, gene446_augu_Contig8633, gene2…
GO:0005875	microtubule associated complex	C	0.225223	0.00266537	4	26	89	4576	over	gene4694_augu_Contig9279, gene12405_augu_Contig8044, gene14720_make_Contig9211, gene1053_make_Contig8668	gene9990_gene_Contig9342, gene997_augu_Contig8347, gene6498_augu_Contig9120, gene4302_augu_Contig9325, gene7638_augu_Contig8345, gene15650_augu_Contig8304, gene8052_make_Contig6822, gene8053_augu_Contig6822, gene6711_augu_Contig8883, gene8251_augu_Contig9296, gene1364_augu_Contig6432, gene4430_gene_Contig8832, gene15549_augu_Contig7977, gene8878_make_Contig9192, gene8642_augu_Contig9256, gene1274…
GO:0006091	generation of precursor metabolites and energy	P	0.233887	0.0028053	6	66	87	4536	over	gene1748_gene_Contig7687, gene16941_make_Contig8153, gene9314_make_Contig8740, gene15356_make_Contig6182, gene788_augu_Contig8463, gene16257_make_Contig7083	gene966_augu_Contig9046, gene4937_augu_Contig8513, gene11771_augu_Contig7103, gene16781_gene_Contig6038, gene8437_make_Contig7567, gene14837_make_Contig8828, gene13585_augu_Contig8925, gene13668_make_Contig7565, gene1734_augu_Contig7090, gene3675_augu_Contig8493, gene11902_augu_Contig6133, gene5781_gene_Contig8499, gene15357_make_Contig6182, gene7699_augu_Contig8079, gene9086_make_Contig6323, gen…
GO:0007018	microtubule-based movement	P	0.245305	0.00301439	4	27	89	4575	over	gene4694_augu_Contig9279, gene13260_gene_Contig8391, gene15944_augu_Contig7623, gene5249_make_Contig6420	gene9990_gene_Contig9342, gene5907_gene_Contig7534, gene10977_make_Contig8716, gene13768_augu_Contig8516, gene13913_make_Contig9250, gene5797_make_Contig8202, gene7638_augu_Contig8345, gene241_augu_Contig6466, gene14385_augu_Contig6161, gene8053_augu_Contig6822, gene16484_make_Contig7494, gene8251_augu_Contig9296, gene363_augu_Contig9123, gene12755_make_Contig9064, gene14660_augu_Contig8976, gene…
GO:0050793	regulation of developmental process	P	0.245305	0.00304627	7	91	86	4511	over	gene1748_gene_Contig7687, gene6101_augu_Contig8970, gene15812_augu_Contig7005, gene13831_augu_Contig7326, gene3811_augu_Contig9139, gene8102_augu_Contig6059, gene2721_augu_Contig8527	gene2074_make_Contig8767, gene12643_make_Contig9235, gene4955_augu_Contig8655, gene15362_make_Contig8350, gene180_make_Contig9160, gene688_augu_Contig8582, gene7484_augu_Contig9053, gene3724_augu_Contig9312, gene8518_augu_Contig8332, gene10447_augu_Contig7621, gene15336_augu_Contig8597, gene10273_augu_Contig9035, gene2882_augu_Contig6689, gene13184_augu_Contig7445, gene3157_augu_Contig7460, gene9…
GO:0044424	intracellular part	C	0.245305	0.00305994	50	1796	43	2806	over	gene13712_make_Contig8365, gene4694_augu_Contig9279, gene15180_make_Contig8652, gene1748_gene_Contig7687, gene12405_augu_Contig8044, gene15348_make_Contig8911, gene6101_augu_Contig8970, gene15812_augu_Contig7005, gene7726_augu_Contig7868, gene16941_make_Contig8153, gene1444_make_Contig8969, gene13468_make_Contig8123, gene9314_make_Contig8740, gene13260_gene_Contig8391, gene14720_make_Contig9211, …	gene14392_make_Contig9175, gene6953_augu_Contig6776, gene10165_make_Contig9135, gene12514_make_Contig7960, gene9635_augu_Contig9189, gene2992_augu_Contig6104, gene15659_make_Contig7753, gene8554_gene_Contig8774, gene5033_augu_Contig6983, gene8613_augu_Contig7697, gene7433_augu_Contig6223, gene12221_gene_Contig8681, gene792_augu_Contig8463, gene11663_augu_Contig8850, gene3235_make_Contig9337, gene…
GO:0097159	organic cyclic compound binding	F	0.25877	0.00337061	26	747	67	3855	over	gene4027_augu_Contig9214, gene15180_make_Contig8652, gene5464_make_Contig8241, gene9951_augu_Contig6460, gene15812_augu_Contig7005, gene8362_make_Contig8563, gene9314_make_Contig8740, gene13260_gene_Contig8391, gene14720_make_Contig9211, gene13831_augu_Contig7326, gene9811_gene_Contig8721, gene14081_augu_Contig6660, gene13175_gene_Contig7360, gene8_augu_Contig8926, gene10926_make_Contig8339, gene…	gene14392_make_Contig9175, gene12514_make_Contig7960, gene5033_augu_Contig6983, gene8613_augu_Contig7697, gene2074_make_Contig8767, gene6937_augu_Contig9158, gene7232_augu_Contig9130, gene14513_augu_Contig9180, gene11129_augu_Contig7131, gene6737_make_Contig6755, gene1052_augu_Contig6839, gene4955_augu_Contig8655, gene3123_augu_Contig8788, gene9990_gene_Contig9342, gene15362_make_Contig8350, gene…
GO:1901363	heterocyclic compound binding	F	0.25877	0.00337061	26	747	67	3855	over	gene4027_augu_Contig9214, gene15180_make_Contig8652, gene5464_make_Contig8241, gene9951_augu_Contig6460, gene15812_augu_Contig7005, gene8362_make_Contig8563, gene9314_make_Contig8740, gene13260_gene_Contig8391, gene14720_make_Contig9211, gene13831_augu_Contig7326, gene9811_gene_Contig8721, gene14081_augu_Contig6660, gene13175_gene_Contig7360, gene8_augu_Contig8926, gene10926_make_Contig8339, gene…	gene14392_make_Contig9175, gene12514_make_Contig7960, gene5033_augu_Contig6983, gene8613_augu_Contig7697, gene2074_make_Contig8767, gene6937_augu_Contig9158, gene7232_augu_Contig9130, gene14513_augu_Contig9180, gene11129_augu_Contig7131, gene6737_make_Contig6755, gene1052_augu_Contig6839, gene4955_augu_Contig8655, gene3123_augu_Contig8788, gene9990_gene_Contig9342, gene15362_make_Contig8350, gene…
GO:0030312	external encapsulating structure	C	0.25877	0.00339344	4	28	89	4574	over	gene13831_augu_Contig7326, gene3811_augu_Contig9139, gene8102_augu_Contig6059, gene15944_augu_Contig7623	gene2759_make_Contig9218, gene5250_augu_Contig6420, gene10973_augu_Contig7583, gene11017_augu_Contig8128, gene5395_make_Contig6957, gene12650_augu_Contig8776, gene12649_augu_Contig8776, gene9897_make_Contig9093, gene9324_make_Contig8452, gene13919_make_Contig9250, gene6467_augu_Contig6496, gene5403_make_Contig8838, gene3327_make_Contig8377, gene12937_make_Contig8898, gene14340_make_Contig9318, ge…
GO:0005618	cell wall	C	0.25877	0.00339344	4	28	89	4574	over	gene13831_augu_Contig7326, gene3811_augu_Contig9139, gene8102_augu_Contig6059, gene15944_augu_Contig7623	gene2759_make_Contig9218, gene5250_augu_Contig6420, gene10973_augu_Contig7583, gene11017_augu_Contig8128, gene5395_make_Contig6957, gene12650_augu_Contig8776, gene12649_augu_Contig8776, gene9897_make_Contig9093, gene9324_make_Contig8452, gene13919_make_Contig9250, gene6467_augu_Contig6496, gene5403_make_Contig8838, gene3327_make_Contig8377, gene12937_make_Contig8898, gene14340_make_Contig9318, ge…
GO:0005759	mitochondrial matrix	C	0.260179	0.00349513	3	13	90	4589	over	gene1444_make_Contig8969, gene9314_make_Contig8740, gene14720_make_Contig9211	gene8437_make_Contig7567, gene6498_augu_Contig9120, gene11289_augu_Contig7796, gene9215_augu_Contig8472, gene17019_augu_Contig9100, gene8422_augu_Contig8778, gene2649_gene_Contig8167, gene13147_gene_Contig8242, gene1113_augu_Contig8646, gene10021_augu_Contig9316, gene16542_augu_Contig8758, gene10720_augu_Contig9294, gene14839_augu_Contig8828
GO:0048366	leaf development	P	0.260179	0.00349513	3	13	90	4589	over	gene13831_augu_Contig7326, gene3811_augu_Contig9139, gene8102_augu_Contig6059	gene4955_augu_Contig8655, gene15362_make_Contig8350, gene13184_augu_Contig7445, gene16289_make_Contig8909, gene9978_make_Contig8278, gene9685_gene_Contig6107, gene13919_make_Contig9250, gene13230_augu_Contig6340, gene15879_augu_Contig7946, gene5662_make_Contig8725, gene12449_augu_Contig9040, gene3652_augu_Contig9352, gene7497_augu_Contig9284
GO:0000077	DNA damage checkpoint	P	0.26837	0.00373392	2	3	91	4599	over	gene1748_gene_Contig7687, gene2721_augu_Contig8527	gene534_make_Contig8356, gene11164_augu_Contig9087, gene10750_augu_Contig5988
GO:0003995	acyl-CoA dehydrogenase activity	F	0.26837	0.00373392	2	3	91	4599	over	gene14720_make_Contig9211, gene11187_make_Contig8861	gene3640_augu_Contig9352, gene14038_gene_Contig8103, gene16597_augu_Contig8885
GO:0007093	mitotic cell cycle checkpoint	P	0.26837	0.00373392	2	3	91	4599	over	gene1748_gene_Contig7687, gene2721_augu_Contig8527	gene534_make_Contig8356, gene11164_augu_Contig9087, gene10750_augu_Contig5988
GO:0034708	methyltransferase complex	C	0.293747	0.00418369	3	14	90	4588	over	gene1748_gene_Contig7687, gene15812_augu_Contig7005, gene9448_make_Contig7461	gene12221_gene_Contig8681, gene966_augu_Contig9046, gene180_make_Contig9160, gene9978_make_Contig8278, gene14908_augu_Contig7616, gene11108_make_Contig7874, gene7418_augu_Contig7634, gene12602_gene_Contig6863, gene8638_gene_Contig9256, gene15469_augu_Contig8677, gene7849_gene_Contig7432, gene8493_augu_Contig8952, gene6870_augu_Contig7472, gene255_augu_Contig8409
GO:0035097	histone methyltransferase complex	C	0.293747	0.00418369	3	14	90	4588	over	gene1748_gene_Contig7687, gene15812_augu_Contig7005, gene9448_make_Contig7461	gene12221_gene_Contig8681, gene966_augu_Contig9046, gene180_make_Contig9160, gene9978_make_Contig8278, gene14908_augu_Contig7616, gene11108_make_Contig7874, gene7418_augu_Contig7634, gene12602_gene_Contig6863, gene8638_gene_Contig9256, gene15469_augu_Contig8677, gene7849_gene_Contig7432, gene8493_augu_Contig8952, gene6870_augu_Contig7472, gene255_augu_Contig8409
GO:0007049	cell cycle	P	0.293747	0.00422793	11	212	82	4390	over	gene5464_make_Contig8241, gene1748_gene_Contig7687, gene6101_augu_Contig8970, gene8_augu_Contig8926, gene3811_augu_Contig9139, gene9045_augu_Contig9088, gene11162_augu_Contig9087, gene15088_augu_Contig9153, gene14707_augu_Contig7939, gene2710_augu_Contig8527, gene2721_augu_Contig8527	gene14731_augu_Contig9211, gene13771_augu_Contig8516, gene966_augu_Contig9046, gene7232_augu_Contig9130, gene5942_augu_Contig7563, gene9990_gene_Contig9342, gene11771_augu_Contig7103, gene8370_augu_Contig8563, gene15362_make_Contig8350, gene794_augu_Contig8463, gene14559_augu_Contig9233, gene180_make_Contig9160, gene12591_make_Contig9349, gene9505_augu_Contig7752, gene6441_augu_Contig6278, gene70…
GO:0044699	single-organism process	P	0.299222	0.00438827	36	1183	57	3419	over	gene4694_augu_Contig9279, gene5464_make_Contig8241, gene1748_gene_Contig7687, gene15348_make_Contig8911, gene10846_make_Contig8393, gene6101_augu_Contig8970, gene15812_augu_Contig7005, gene1444_make_Contig8969, gene13468_make_Contig8123, gene9314_make_Contig8740, gene13260_gene_Contig8391, gene13831_augu_Contig7326, gene9811_gene_Contig8721, gene14081_augu_Contig6660, gene16818_augu_Contig8355, g…	gene14392_make_Contig9175, gene12534_make_Contig9124, gene2992_augu_Contig6104, gene15659_make_Contig7753, gene8600_augu_Contig9090, gene5033_augu_Contig6983, gene7233_make_Contig9130, gene7433_augu_Contig6223, gene14731_augu_Contig9211, gene2074_make_Contig8767, gene13771_augu_Contig8516, gene966_augu_Contig9046, gene7232_augu_Contig9130, gene12643_make_Contig9235, gene13703_augu_Contig9260, gen…
GO:0043234	protein complex	C	0.299222	0.00442477	15	346	78	4256	over	gene4694_augu_Contig9279, gene1748_gene_Contig7687, gene12405_augu_Contig8044, gene15812_augu_Contig7005, gene9314_make_Contig8740, gene13260_gene_Contig8391, gene14720_make_Contig9211, gene10003_make_Contig8868, gene10926_make_Contig8339, gene7522_make_Contig9335, gene15944_augu_Contig7623, gene1053_make_Contig8668, gene9448_make_Contig7461, gene14707_augu_Contig7939, gene2721_augu_Contig8527	gene12514_make_Contig7960, gene5033_augu_Contig6983, gene7433_augu_Contig6223, gene12221_gene_Contig8681, gene2074_make_Contig8767, gene966_augu_Contig9046, gene6937_augu_Contig9158, gene4881_make_Contig6874, gene9990_gene_Contig9342, gene11771_augu_Contig7103, gene15362_make_Contig8350, gene794_augu_Contig8463, gene12184_augu_Contig8479, gene7225_augu_Contig7482, gene8243_augu_Contig8992, gene18…
GO:0005622	intracellular	C	0.299222	0.00445028	51	1873	42	2729	over	gene13712_make_Contig8365, gene4694_augu_Contig9279, gene15180_make_Contig8652, gene1748_gene_Contig7687, gene12405_augu_Contig8044, gene15348_make_Contig8911, gene10846_make_Contig8393, gene6101_augu_Contig8970, gene15812_augu_Contig7005, gene7726_augu_Contig7868, gene16941_make_Contig8153, gene1444_make_Contig8969, gene13468_make_Contig8123, gene9314_make_Contig8740, gene13260_gene_Contig8391, …	gene14392_make_Contig9175, gene6953_augu_Contig6776, gene10264_make_Contig9035, gene10165_make_Contig9135, gene12514_make_Contig7960, gene9635_augu_Contig9189, gene2992_augu_Contig6104, gene15659_make_Contig7753, gene8554_gene_Contig8774, gene5033_augu_Contig6983, gene8613_augu_Contig7697, gene7433_augu_Contig6223, gene12221_gene_Contig8681, gene792_augu_Contig8463, gene11663_augu_Contig8850, gen…
GO:0005815	microtubule organizing center	C	0.33623	0.00505447	6	75	87	4527	over	gene4694_augu_Contig9279, gene1748_gene_Contig7687, gene16818_augu_Contig8355, gene11082_augu_Contig9358, gene14558_make_Contig9233, gene15088_augu_Contig9153	gene9635_augu_Contig9189, gene9990_gene_Contig9342, gene11771_augu_Contig7103, gene794_augu_Contig8463, gene997_augu_Contig8347, gene8530_augu_Contig7338, gene7033_make_Contig7733, gene7601_gene_Contig8321, gene13768_augu_Contig8516, gene5109_make_Contig6627, gene5095_augu_Contig8147, gene15147_make_Contig7837, gene5807_augu_Contig9210, gene13913_make_Contig9250, gene9905_make_Contig8486, gene143…
GO:0031570	DNA integrity checkpoint	P	0.363911	0.0055288	2	4	91	4598	over	gene1748_gene_Contig7687, gene2721_augu_Contig8527	gene534_make_Contig8356, gene11164_augu_Contig9087, gene15455_augu_Contig8947, gene10750_augu_Contig5988
GO:2000026	regulation of multicellular organismal development	P	0.370997	0.00569578	6	77	87	4525	over	gene6101_augu_Contig8970, gene15812_augu_Contig7005, gene13831_augu_Contig7326, gene3811_augu_Contig9139, gene8102_augu_Contig6059, gene2721_augu_Contig8527	gene2074_make_Contig8767, gene4955_augu_Contig8655, gene15362_make_Contig8350, gene180_make_Contig9160, gene688_augu_Contig8582, gene7484_augu_Contig9053, gene3724_augu_Contig9312, gene8518_augu_Contig8332, gene10447_augu_Contig7621, gene10273_augu_Contig9035, gene2882_augu_Contig6689, gene13184_augu_Contig7445, gene3157_augu_Contig7460, gene996_augu_Contig8347, gene16289_make_Contig8909, gene178…
GO:0009266	response to temperature stimulus	P	0.408328	0.0063342	5	55	88	4547	over	gene1748_gene_Contig7687, gene15348_make_Contig8911, gene15944_augu_Contig7623, gene5249_make_Contig6420, gene15088_augu_Contig9153	gene14641_make_Contig8825, gene1336_augu_Contig6938, gene1012_augu_Contig7167, gene4439_augu_Contig8832, gene13958_make_Contig9227, gene3275_gene_Contig8466, gene1914_augu_Contig6092, gene2343_augu_Contig9020, gene15502_augu_Contig8422, gene16289_make_Contig8909, gene7831_make_Contig9049, gene14640_make_Contig8825, gene12498_make_Contig9341, gene973_make_Contig8480, gene9215_augu_Contig8472, gene…
GO:0044763	single-organism cellular process	P	0.420147	0.00667095	30	953	63	3649	over	gene4694_augu_Contig9279, gene5464_make_Contig8241, gene1748_gene_Contig7687, gene15348_make_Contig8911, gene10846_make_Contig8393, gene6101_augu_Contig8970, gene15812_augu_Contig7005, gene1444_make_Contig8969, gene9314_make_Contig8740, gene13260_gene_Contig8391, gene9811_gene_Contig8721, gene14081_augu_Contig6660, gene16818_augu_Contig8355, gene8_augu_Contig8926, gene10926_make_Contig8339, gene3…	gene14392_make_Contig9175, gene12534_make_Contig9124, gene15659_make_Contig7753, gene5033_augu_Contig6983, gene7433_augu_Contig6223, gene14731_augu_Contig9211, gene2074_make_Contig8767, gene13771_augu_Contig8516, gene966_augu_Contig9046, gene7232_augu_Contig9130, gene13703_augu_Contig9260, gene5942_augu_Contig7563, gene14513_augu_Contig9180, gene7305_augu_Contig8787, gene4955_augu_Contig8655, gen…
GO:0032502	developmental process	P	0.420147	0.00668766	20	548	73	4054	over	gene4694_augu_Contig9279, gene1748_gene_Contig7687, gene15348_make_Contig8911, gene6101_augu_Contig8970, gene15812_augu_Contig7005, gene9314_make_Contig8740, gene13831_augu_Contig7326, gene9811_gene_Contig8721, gene9417_augu_Contig8723, gene16818_augu_Contig8355, gene3811_augu_Contig9139, gene10010_augu_Contig8868, gene8102_augu_Contig6059, gene15944_augu_Contig7623, gene5249_make_Contig6420, gen…	gene12534_make_Contig9124, gene2992_augu_Contig6104, gene15659_make_Contig7753, gene2074_make_Contig8767, gene13771_augu_Contig8516, gene966_augu_Contig9046, gene1357_gene_Contig7026, gene12643_make_Contig9235, gene2543_augu_Contig8680, gene14513_augu_Contig9180, gene7305_augu_Contig8787, gene4955_augu_Contig8655, gene9990_gene_Contig9342, gene8370_augu_Contig8563, gene15362_make_Contig8350, gene…
GO:0044242	cellular lipid catabolic process	P	0.420147	0.00671912	3	17	90	4585	over	gene1748_gene_Contig7687, gene1444_make_Contig8969, gene14720_make_Contig9211	gene966_augu_Contig9046, gene9116_make_Contig8789, gene11761_augu_Contig9161, gene16289_make_Contig8909, gene1863_augu_Contig7341, gene11289_augu_Contig7796, gene7873_augu_Contig7413, gene8838_augu_Contig8176, gene3640_augu_Contig9352, gene8638_gene_Contig9256, gene13230_augu_Contig6340, gene9710_make_Contig8401, gene12112_make_Contig8981, gene5662_make_Contig8725, gene10720_augu_Contig9294, gene…
GO:0009056	catabolic process	P	0.439406	0.0070974	12	261	81	4341	over	gene1748_gene_Contig7687, gene15812_augu_Contig7005, gene1444_make_Contig8969, gene9314_make_Contig8740, gene13260_gene_Contig8391, gene14720_make_Contig9211, gene13831_augu_Contig7326, gene3811_augu_Contig9139, gene8102_augu_Contig6059, gene15944_augu_Contig7623, gene788_augu_Contig8463, gene2721_augu_Contig8527	gene966_augu_Contig9046, gene4955_augu_Contig8655, gene11771_augu_Contig7103, gene5955_augu_Contig8164, gene8437_make_Contig7567, gene14837_make_Contig8828, gene4010_augu_Contig8780, gene7033_make_Contig7733, gene3229_augu_Contig6577, gene354_augu_Contig7199, gene1734_augu_Contig7090, gene3845_augu_Contig7305, gene10236_augu_Contig9262, gene534_make_Contig8356, gene11482_augu_Contig9177, gene5781…
GO:0010948	negative regulation of cell cycle process	P	0.447425	0.00764086	2	5	91	4597	over	gene1748_gene_Contig7687, gene2721_augu_Contig8527	gene534_make_Contig8356, gene11164_augu_Contig9087, gene996_augu_Contig8347, gene3086_gene_Contig9188, gene10750_augu_Contig5988
GO:0035265	organ growth	P	0.447425	0.00764086	2	5	91	4597	over	gene15812_augu_Contig7005, gene2721_augu_Contig8527	gene13771_augu_Contig8516, gene2646_augu_Contig7275, gene10327_augu_Contig8919, gene7849_gene_Contig7432, gene9469_augu_Contig8611
GO:1901991	negative regulation of mitotic cell cycle phase transition	P	0.447425	0.00764086	2	5	91	4597	over	gene1748_gene_Contig7687, gene2721_augu_Contig8527	gene534_make_Contig8356, gene11164_augu_Contig9087, gene996_augu_Contig8347, gene3086_gene_Contig9188, gene10750_augu_Contig5988
GO:1901988	negative regulation of cell cycle phase transition	P	0.447425	0.00764086	2	5	91	4597	over	gene1748_gene_Contig7687, gene2721_augu_Contig8527	gene534_make_Contig8356, gene11164_augu_Contig9087, gene996_augu_Contig8347, gene3086_gene_Contig9188, gene10750_augu_Contig5988
GO:0071902	positive regulation of protein serine/threonine kinase activity	P	0.447425	0.00764086	2	5	91	4597	over	gene14707_augu_Contig7939, gene2721_augu_Contig8527	gene534_make_Contig8356, gene2343_augu_Contig9020, gene15252_augu_Contig9194, gene7223_make_Contig7482, gene12023_augu_Contig7343
GO:0016042	lipid catabolic process	P	0.447425	0.0077278	3	18	90	4584	over	gene1748_gene_Contig7687, gene1444_make_Contig8969, gene14720_make_Contig9211	gene966_augu_Contig9046, gene9116_make_Contig8789, gene11761_augu_Contig9161, gene16289_make_Contig8909, gene1863_augu_Contig7341, gene11289_augu_Contig7796, gene7873_augu_Contig7413, gene8838_augu_Contig8176, gene3640_augu_Contig9352, gene8638_gene_Contig9256, gene13230_augu_Contig6340, gene9710_make_Contig8401, gene12112_make_Contig8981, gene5662_make_Contig8725, gene5940_gene_Contig7563, gene1…
GO:0019748	secondary metabolic process	P	0.447425	0.0077278	3	18	90	4584	over	gene13831_augu_Contig7326, gene3811_augu_Contig9139, gene8102_augu_Contig6059	gene354_augu_Contig7199, gene11499_augu_Contig8397, gene10981_make_Contig8716, gene16289_make_Contig8909, gene9016_make_Contig9184, gene4101_gene_Contig9247, gene7873_augu_Contig7413, gene9017_make_Contig9184, gene15264_augu_Contig8255, gene15932_augu_Contig6233, gene10702_augu_Contig7609, gene13230_augu_Contig6340, gene9710_make_Contig8401, gene2353_gene_Contig8966, gene5662_make_Contig8725, gen…
GO:0044767	single-organism developmental process	P	0.502991	0.00876796	15	374	78	4228	over	gene4694_augu_Contig9279, gene1748_gene_Contig7687, gene6101_augu_Contig8970, gene15812_augu_Contig7005, gene9314_make_Contig8740, gene13831_augu_Contig7326, gene9811_gene_Contig8721, gene16818_augu_Contig8355, gene3811_augu_Contig9139, gene8102_augu_Contig6059, gene15944_augu_Contig7623, gene5249_make_Contig6420, gene4494_augu_Contig9266, gene2721_augu_Contig8527, gene7284_augu_Contig8363	gene12534_make_Contig9124, gene15659_make_Contig7753, gene2074_make_Contig8767, gene13771_augu_Contig8516, gene966_augu_Contig9046, gene14513_augu_Contig9180, gene7305_augu_Contig8787, gene4955_augu_Contig8655, gene9990_gene_Contig9342, gene15362_make_Contig8350, gene794_augu_Contig8463, gene5955_augu_Contig8164, gene2545_augu_Contig8680, gene180_make_Contig9160, gene9898_gene_Contig9093, gene843…
GO:0022403	cell cycle phase	P	0.516589	0.0090876	4	38	89	4564	over	gene1748_gene_Contig7687, gene6101_augu_Contig8970, gene2710_augu_Contig8527, gene2721_augu_Contig8527	gene13771_augu_Contig8516, gene8370_augu_Contig8563, gene14559_augu_Contig9233, gene12591_make_Contig9349, gene15175_augu_Contig9084, gene534_make_Contig8356, gene3724_augu_Contig9312, gene14010_augu_Contig8977, gene2073_make_Contig8767, gene3157_augu_Contig7460, gene996_augu_Contig8347, gene9905_make_Contig8486, gene4985_augu_Contig6759, gene7873_augu_Contig7413, gene7605_augu_Contig8321, gene59…
GO:0042623	ATPase activity, coupled	F	0.526007	0.00933741	6	86	87	4516	over	gene4694_augu_Contig9279, gene5464_make_Contig8241, gene9314_make_Contig8740, gene8_augu_Contig8926, gene9045_augu_Contig9088, gene11162_augu_Contig9087	gene7232_augu_Contig9130, gene7225_augu_Contig7482, gene8243_augu_Contig8992, gene8437_make_Contig7567, gene9505_augu_Contig7752, gene13470_augu_Contig8123, gene7515_augu_Contig8761, gene535_augu_Contig8356, gene1862_augu_Contig7341, gene15005_augu_Contig8337, gene8848_augu_Contig7956, gene4856_augu_Contig8647, gene9970_gene_Contig6959, gene5759_augu_Contig7928, gene12325_augu_Contig9110, gene362…
GO:0032391	photoreceptor connecting cilium	C	0.561491	0.0100571	2	6	91	4596	over	gene11082_augu_Contig9358, gene15088_augu_Contig9153	gene9990_gene_Contig9342, gene997_augu_Contig8347, gene8251_augu_Contig9296, gene1364_augu_Contig6432, gene15257_augu_Contig9194, gene705_augu_Contig8731
GO:0070035	purine NTP-dependent helicase activity	F	0.573432	0.0106961	4	40	89	4562	over	gene5464_make_Contig8241, gene8_augu_Contig8926, gene9045_augu_Contig9088, gene11162_augu_Contig9087	gene9505_augu_Contig7752, gene7515_augu_Contig8761, gene535_augu_Contig8356, gene1862_augu_Contig7341, gene15005_augu_Contig8337, gene4856_augu_Contig8647, gene9970_gene_Contig6959, gene5759_augu_Contig7928, gene12325_augu_Contig9110, gene8294_gene_Contig9101, gene11980_gene_Contig9091, gene14573_make_Contig9066, gene11190_make_Contig8861, gene6914_augu_Contig8779, gene16446_augu_Contig5943, gene…
GO:0008026	ATP-dependent helicase activity	F	0.573432	0.0106961	4	40	89	4562	over	gene5464_make_Contig8241, gene8_augu_Contig8926, gene9045_augu_Contig9088, gene11162_augu_Contig9087	gene9505_augu_Contig7752, gene7515_augu_Contig8761, gene535_augu_Contig8356, gene1862_augu_Contig7341, gene15005_augu_Contig8337, gene4856_augu_Contig8647, gene9970_gene_Contig6959, gene5759_augu_Contig7928, gene12325_augu_Contig9110, gene8294_gene_Contig9101, gene11980_gene_Contig9091, gene14573_make_Contig9066, gene11190_make_Contig8861, gene6914_augu_Contig8779, gene16446_augu_Contig5943, gene…
GO:0046872	metal ion binding	F	0.573432	0.0113197	11	244	82	4358	over	gene5464_make_Contig8241, gene1748_gene_Contig7687, gene12695_augu_Contig9295, gene8362_make_Contig8563, gene507_make_Contig8687, gene9314_make_Contig8740, gene8_augu_Contig8926, gene9045_augu_Contig9088, gene11162_augu_Contig9087, gene788_augu_Contig8463, gene9940_make_Contig8454	gene12514_make_Contig7960, gene9941_make_Contig8454, gene4937_augu_Contig8513, gene11771_augu_Contig7103, gene5833_augu_Contig6324, gene3204_make_Contig6290, gene8437_make_Contig7567, gene11270_augu_Contig8032, gene7359_make_Contig6777, gene9505_augu_Contig7752, gene7484_augu_Contig9053, gene7515_augu_Contig8761, gene3675_augu_Contig8493, gene10236_augu_Contig9262, gene534_make_Contig8356, gene92…
GO:0005740	mitochondrial envelope	C	0.573432	0.0115652	4	41	89	4561	over	gene1748_gene_Contig7687, gene1444_make_Contig8969, gene9314_make_Contig8740, gene9811_gene_Contig8721	gene12514_make_Contig7960, gene4937_augu_Contig8513, gene8437_make_Contig7567, gene15326_make_Contig6240, gene15671_augu_Contig8183, gene178_augu_Contig9160, gene8529_augu_Contig7338, gene13958_make_Contig9227, gene3899_augu_Contig9096, gene14058_make_Contig7908, gene3780_make_Contig8806, gene11289_augu_Contig7796, gene4812_augu_Contig6446, gene9357_augu_Contig7282, gene13087_make_Contig9051, gen…
GO:0043169	cation binding	F	0.573432	0.0119603	11	246	82	4356	over	gene5464_make_Contig8241, gene1748_gene_Contig7687, gene12695_augu_Contig9295, gene8362_make_Contig8563, gene507_make_Contig8687, gene9314_make_Contig8740, gene8_augu_Contig8926, gene9045_augu_Contig9088, gene11162_augu_Contig9087, gene788_augu_Contig8463, gene9940_make_Contig8454	gene12514_make_Contig7960, gene9941_make_Contig8454, gene4937_augu_Contig8513, gene11771_augu_Contig7103, gene5833_augu_Contig6324, gene3204_make_Contig6290, gene8437_make_Contig7567, gene11270_augu_Contig8032, gene7359_make_Contig6777, gene9505_augu_Contig7752, gene7484_augu_Contig9053, gene7515_augu_Contig8761, gene3675_augu_Contig8493, gene10236_augu_Contig9262, gene534_make_Contig8356, gene92…
GO:0010038	response to metal ion	P	0.573432	0.0120275	5	65	88	4537	over	gene9314_make_Contig8740, gene9417_augu_Contig8723, gene15944_augu_Contig7623, gene788_augu_Contig8463, gene2721_augu_Contig8527	gene12643_make_Contig9235, gene11771_augu_Contig7103, gene2545_augu_Contig8680, gene5163_augu_Contig6761, gene5781_gene_Contig8499, gene9076_augu_Contig7981, gene10449_augu_Contig7621, gene1436_gene_Contig6114, gene12361_augu_Contig7368, gene13958_make_Contig9227, gene785_augu_Contig8863, gene16289_make_Contig8909, gene3940_augu_Contig7751, gene13673_augu_Contig9012, gene8813_augu_Contig8578, gen…
GO:0008565	protein transporter activity	F	0.573432	0.0127649	2	7	91	4595	over	gene10846_make_Contig8393, gene7726_augu_Contig7868	gene12026_augu_Contig7834, gene7396_augu_Contig9224, gene4991_augu_Contig7913, gene6467_augu_Contig6496, gene11424_make_Contig8748, gene15106_make_Contig8614, gene2910_augu_Contig6813
GO:1901990	regulation of mitotic cell cycle phase transition	P	0.573432	0.0127649	2	7	91	4595	over	gene1748_gene_Contig7687, gene2721_augu_Contig8527	gene534_make_Contig8356, gene14010_augu_Contig8977, gene2073_make_Contig8767, gene11164_augu_Contig9087, gene996_augu_Contig8347, gene3086_gene_Contig9188, gene10750_augu_Contig5988
GO:1901987	regulation of cell cycle phase transition	P	0.573432	0.0127649	2	7	91	4595	over	gene1748_gene_Contig7687, gene2721_augu_Contig8527	gene534_make_Contig8356, gene14010_augu_Contig8977, gene2073_make_Contig8767, gene11164_augu_Contig9087, gene996_augu_Contig8347, gene3086_gene_Contig9188, gene10750_augu_Contig5988
GO:0048565	digestive tract development	P	0.573432	0.0127649	2	7	91	4595	over	gene6101_augu_Contig8970, gene15812_augu_Contig7005	gene3724_augu_Contig9312, gene3157_augu_Contig7460, gene9348_gene_Contig7361, gene3949_augu_Contig8114, gene13189_gene_Contig9178, gene9469_augu_Contig8611, gene9259_augu_Contig6572
GO:0045787	positive regulation of cell cycle	P	0.573432	0.0127649	2	7	91	4595	over	gene14707_augu_Contig7939, gene2721_augu_Contig8527	gene7033_make_Contig7733, gene14010_augu_Contig8977, gene2073_make_Contig8767, gene996_augu_Contig8347, gene5809_augu_Contig9210, gene6430_gene_Contig8688, gene8633_make_Contig9256
GO:0007275	multicellular organismal development	P	0.573432	0.0145136	17	473	76	4129	over	gene4694_augu_Contig9279, gene15348_make_Contig8911, gene6101_augu_Contig8970, gene15812_augu_Contig7005, gene9314_make_Contig8740, gene13831_augu_Contig7326, gene9811_gene_Contig8721, gene16818_augu_Contig8355, gene3811_augu_Contig9139, gene10010_augu_Contig8868, gene8102_augu_Contig6059, gene5249_make_Contig6420, gene4494_augu_Contig9266, gene1197_make_Contig9246, gene2710_augu_Contig8527, gene…	gene2992_augu_Contig6104, gene15659_make_Contig7753, gene2074_make_Contig8767, gene966_augu_Contig9046, gene12643_make_Contig9235, gene2543_augu_Contig8680, gene14513_augu_Contig9180, gene7305_augu_Contig8787, gene4955_augu_Contig8655, gene9990_gene_Contig9342, gene15362_make_Contig8350, gene794_augu_Contig8463, gene14559_augu_Contig9233, gene5955_augu_Contig8164, gene2545_augu_Contig8680, gene15…
GO:0016887	ATPase activity	F	0.573432	0.0150827	7	125	86	4477	over	gene4694_augu_Contig9279, gene5464_make_Contig8241, gene15812_augu_Contig7005, gene9314_make_Contig8740, gene8_augu_Contig8926, gene9045_augu_Contig9088, gene11162_augu_Contig9087	gene7232_augu_Contig9130, gene7225_augu_Contig7482, gene8243_augu_Contig8992, gene8437_make_Contig7567, gene9505_augu_Contig7752, gene13470_augu_Contig8123, gene7515_augu_Contig8761, gene5047_gene_Contig8038, gene8610_augu_Contig7697, gene535_augu_Contig8356, gene1862_augu_Contig7341, gene6875_augu_Contig7472, gene1573_augu_Contig9249, gene15005_augu_Contig8337, gene6572_augu_Contig8194, gene874_…
GO:0071840	cellular component organization or biogenesis	P	0.573432	0.0154028	18	515	75	4087	over	gene5464_make_Contig8241, gene1748_gene_Contig7687, gene6101_augu_Contig8970, gene15812_augu_Contig7005, gene13468_make_Contig8123, gene13260_gene_Contig8391, gene8_augu_Contig8926, gene10926_make_Contig8339, gene3811_augu_Contig9139, gene9045_augu_Contig9088, gene11162_augu_Contig9087, gene15944_augu_Contig7623, gene1053_make_Contig8668, gene5249_make_Contig6420, gene15088_augu_Contig9153, gene9…	gene14392_make_Contig9175, gene12534_make_Contig9124, gene5033_augu_Contig6983, gene13771_augu_Contig8516, gene966_augu_Contig9046, gene7232_augu_Contig9130, gene13703_augu_Contig9260, gene5942_augu_Contig7563, gene7305_augu_Contig8787, gene4955_augu_Contig8655, gene9990_gene_Contig9342, gene8370_augu_Contig8563, gene15362_make_Contig8350, gene14559_augu_Contig9233, gene1548_augu_Contig5976, gene…
GO:0048827	phyllome development	P	0.573432	0.0156037	3	24	90	4578	over	gene13831_augu_Contig7326, gene3811_augu_Contig9139, gene8102_augu_Contig6059	gene4955_augu_Contig8655, gene15362_make_Contig8350, gene10273_augu_Contig9035, gene13184_augu_Contig7445, gene13551_make_Contig9353, gene16289_make_Contig8909, gene9978_make_Contig8278, gene9685_gene_Contig6107, gene13550_make_Contig9353, gene13919_make_Contig9250, gene1001_augu_Contig7446, gene16368_augu_Contig8989, gene13230_augu_Contig6340, gene15879_augu_Contig7946, gene5662_make_Contig8725,…
GO:0048580	regulation of post-embryonic development	P	0.573432	0.0156037	3	24	90	4578	over	gene13831_augu_Contig7326, gene3811_augu_Contig9139, gene8102_augu_Contig6059	gene4955_augu_Contig8655, gene15362_make_Contig8350, gene8518_augu_Contig8332, gene13184_augu_Contig7445, gene16289_make_Contig8909, gene4101_gene_Contig9247, gene11207_augu_Contig9354, gene15117_augu_Contig7314, gene12365_make_Contig8469, gene14675_augu_Contig8683, gene12364_make_Contig8469, gene1001_augu_Contig7446, gene16156_make_Contig8843, gene12640_gene_Contig9235, gene3787_augu_Contig8806,…
GO:0031513	nonmotile primary cilium	C	0.573432	0.015752	2	8	91	4594	over	gene11082_augu_Contig9358, gene15088_augu_Contig9153	gene9990_gene_Contig9342, gene997_augu_Contig8347, gene8251_augu_Contig9296, gene1364_augu_Contig6432, gene15257_augu_Contig9194, gene10702_augu_Contig7609, gene8642_augu_Contig9256, gene705_augu_Contig8731
GO:0006916	negative regulation of apoptotic process	P	0.573432	0.015752	2	8	91	4594	over	gene1444_make_Contig8969, gene2721_augu_Contig8527	gene534_make_Contig8356, gene15147_make_Contig7837, gene14970_augu_Contig9329, gene4324_augu_Contig9031, gene2166_augu_Contig6036, gene12235_augu_Contig9075, gene14304_gene_Contig6445, gene4194_augu_Contig9097
GO:0004386	helicase activity	F	0.573432	0.0158805	5	70	88	4532	over	gene5464_make_Contig8241, gene15812_augu_Contig7005, gene8_augu_Contig8926, gene9045_augu_Contig9088, gene11162_augu_Contig9087	gene138_augu_Contig8879, gene9505_augu_Contig7752, gene7515_augu_Contig8761, gene535_augu_Contig8356, gene9804_augu_Contig8026, gene1862_augu_Contig7341, gene1393_make_Contig9106, gene10698_augu_Contig9013, gene8499_augu_Contig6020, gene15005_augu_Contig8337, gene9246_augu_Contig7272, gene4856_augu_Contig8647, gene3275_gene_Contig8466, gene9970_gene_Contig6959, gene5759_augu_Contig7928, gene945_a…
GO:0046686	response to cadmium ion	P	0.573432	0.0165888	4	46	89	4556	over	gene9314_make_Contig8740, gene15944_augu_Contig7623, gene788_augu_Contig8463, gene2721_augu_Contig8527	gene12643_make_Contig9235, gene5163_augu_Contig6761, gene5781_gene_Contig8499, gene9076_augu_Contig7981, gene10449_augu_Contig7621, gene1436_gene_Contig6114, gene12361_augu_Contig7368, gene13958_make_Contig9227, gene16289_make_Contig8909, gene13673_augu_Contig9012, gene12498_make_Contig9341, gene1046_augu_Contig6639, gene9685_gene_Contig6107, gene9215_augu_Contig8472, gene10284_augu_Contig9035, g…
GO:0072359	circulatory system development	P	0.573432	0.0165888	4	46	89	4556	over	gene15812_augu_Contig7005, gene9314_make_Contig8740, gene5249_make_Contig6420, gene2721_augu_Contig8527	gene966_augu_Contig9046, gene9990_gene_Contig9342, gene8437_make_Contig7567, gene997_augu_Contig8347, gene7623_augu_Contig9248, gene12504_augu_Contig9341, gene12381_make_Contig8842, gene5109_make_Contig6627, gene978_augu_Contig6534, gene11164_augu_Contig9087, gene996_augu_Contig8347, gene4360_augu_Contig7366, gene3940_augu_Contig7751, gene7465_augu_Contig9201, gene14676_augu_Contig8683, gene4284_…
GO:0072358	cardiovascular system development	P	0.573432	0.0165888	4	46	89	4556	over	gene15812_augu_Contig7005, gene9314_make_Contig8740, gene5249_make_Contig6420, gene2721_augu_Contig8527	gene966_augu_Contig9046, gene9990_gene_Contig9342, gene8437_make_Contig7567, gene997_augu_Contig8347, gene7623_augu_Contig9248, gene12504_augu_Contig9341, gene12381_make_Contig8842, gene5109_make_Contig6627, gene978_augu_Contig6534, gene11164_augu_Contig9087, gene996_augu_Contig8347, gene4360_augu_Contig7366, gene3940_augu_Contig7751, gene7465_augu_Contig9201, gene14676_augu_Contig8683, gene4284_…
GO:0048856	anatomical structure development	P	0.573432	0.0171521	17	482	76	4120	over	gene4694_augu_Contig9279, gene1748_gene_Contig7687, gene15348_make_Contig8911, gene6101_augu_Contig8970, gene15812_augu_Contig7005, gene9314_make_Contig8740, gene13831_augu_Contig7326, gene9811_gene_Contig8721, gene16818_augu_Contig8355, gene3811_augu_Contig9139, gene8102_augu_Contig6059, gene15944_augu_Contig7623, gene5249_make_Contig6420, gene4494_augu_Contig9266, gene1197_make_Contig9246, gene…	gene12534_make_Contig9124, gene2992_augu_Contig6104, gene15659_make_Contig7753, gene2074_make_Contig8767, gene13771_augu_Contig8516, gene966_augu_Contig9046, gene12643_make_Contig9235, gene2543_augu_Contig8680, gene14513_augu_Contig9180, gene7305_augu_Contig8787, gene4955_augu_Contig8655, gene9990_gene_Contig9342, gene8370_augu_Contig8563, gene15362_make_Contig8350, gene794_augu_Contig8463, gene5…
GO:0015405	P-P-bond-hydrolysis-driven transmembrane transporter activity	F	0.573432	0.0172298	3	25	90	4577	over	gene10846_make_Contig8393, gene7726_augu_Contig7868, gene9314_make_Contig8740	gene7225_augu_Contig7482, gene8437_make_Contig7567, gene4991_augu_Contig7913, gene9625_augu_Contig8938, gene12159_augu_Contig9113, gene2646_augu_Contig7275, gene3253_augu_Contig6675, gene10206_make_Contig9261, gene11241_augu_Contig8693, gene15275_augu_Contig8300, gene16411_augu_Contig9018, gene3051_gene_Contig9222, gene2650_make_Contig8167, gene13706_augu_Contig6908, gene11354_augu_Contig8691, ge…
GO:0015399	primary active transmembrane transporter activity	F	0.573432	0.0172298	3	25	90	4577	over	gene10846_make_Contig8393, gene7726_augu_Contig7868, gene9314_make_Contig8740	gene7225_augu_Contig7482, gene8437_make_Contig7567, gene4991_augu_Contig7913, gene9625_augu_Contig8938, gene12159_augu_Contig9113, gene2646_augu_Contig7275, gene3253_augu_Contig6675, gene10206_make_Contig9261, gene11241_augu_Contig8693, gene15275_augu_Contig8300, gene16411_augu_Contig9018, gene3051_gene_Contig9222, gene2650_make_Contig8167, gene13706_augu_Contig6908, gene11354_augu_Contig8691, ge…
GO:0044262	cellular carbohydrate metabolic process	P	0.573432	0.0189275	4	48	89	4554	over	gene1748_gene_Contig7687, gene16941_make_Contig8153, gene3811_augu_Contig9139, gene15356_make_Contig6182	gene966_augu_Contig9046, gene995_augu_Contig8347, gene11771_augu_Contig7103, gene14708_augu_Contig7939, gene13585_augu_Contig8925, gene1734_augu_Contig7090, gene5781_gene_Contig8499, gene15357_make_Contig6182, gene10273_augu_Contig9035, gene11499_augu_Contig8397, gene1436_gene_Contig6114, gene996_augu_Contig8347, gene3203_augu_Contig6010, gene15502_augu_Contig8422, gene7416_augu_Contig7634, gene1…
GO:0071103	DNA conformation change	P	0.573432	0.0189473	3	26	90	4576	over	gene15812_augu_Contig7005, gene10926_make_Contig8339, gene2721_augu_Contig8527	gene5033_augu_Contig6983, gene7232_augu_Contig9130, gene688_augu_Contig8582, gene14010_augu_Contig8977, gene9877_augu_Contig6156, gene427_make_Contig6786, gene9287_make_Contig6129, gene9873_augu_Contig7791, gene12857_augu_Contig8593, gene12856_augu_Contig8593, gene11108_make_Contig7874, gene6015_augu_Contig7641, gene11539_augu_Contig7938, gene12602_gene_Contig6863, gene12640_gene_Contig9235, gene…
GO:0000086	G2/M transition of mitotic cell cycle	P	0.573432	0.0190066	2	9	91	4593	over	gene14707_augu_Contig7939, gene2721_augu_Contig8527	gene14010_augu_Contig8977, gene5095_augu_Contig8147, gene13913_make_Contig9250, gene3086_gene_Contig9188, gene5528_augu_Contig7428, gene15275_augu_Contig8300, gene2650_make_Contig8167, gene15765_augu_Contig6819, gene4966_augu_Contig8421
GO:0055123	digestive system development	P	0.573432	0.0190066	2	9	91	4593	over	gene6101_augu_Contig8970, gene15812_augu_Contig7005	gene3724_augu_Contig9312, gene7887_make_Contig8333, gene3157_augu_Contig7460, gene9348_gene_Contig7361, gene3949_augu_Contig8114, gene13189_gene_Contig9178, gene9469_augu_Contig8611, gene7886_make_Contig8333, gene9259_augu_Contig6572
GO:0030286	dynein complex	C	0.573432	0.0190066	2	9	91	4593	over	gene4694_augu_Contig9279, gene1053_make_Contig8668	gene7638_augu_Contig8345, gene15650_augu_Contig8304, gene8052_make_Contig6822, gene8053_augu_Contig6822, gene6711_augu_Contig8883, gene15549_augu_Contig7977, gene12745_augu_Contig7254, gene14377_augu_Contig8623, gene11671_augu_Contig6990
GO:0016043	cellular component organization	P	0.573432	0.0194534	17	489	76	4113	over	gene5464_make_Contig8241, gene1748_gene_Contig7687, gene6101_augu_Contig8970, gene15812_augu_Contig7005, gene13468_make_Contig8123, gene13260_gene_Contig8391, gene8_augu_Contig8926, gene10926_make_Contig8339, gene9045_augu_Contig9088, gene11162_augu_Contig9087, gene15944_augu_Contig7623, gene1053_make_Contig8668, gene5249_make_Contig6420, gene15088_augu_Contig9153, gene9448_make_Contig7461, gene7…	gene14392_make_Contig9175, gene12534_make_Contig9124, gene5033_augu_Contig6983, gene13771_augu_Contig8516, gene966_augu_Contig9046, gene7232_augu_Contig9130, gene13703_augu_Contig9260, gene5942_augu_Contig7563, gene7305_augu_Contig8787, gene4955_augu_Contig8655, gene9990_gene_Contig9342, gene8370_augu_Contig8563, gene15362_make_Contig8350, gene14559_augu_Contig9233, gene1548_augu_Contig5976, gene…
GO:0031974	membrane-enclosed lumen	C	0.573432	0.0195233	11	265	82	4337	over	gene1748_gene_Contig7687, gene6101_augu_Contig8970, gene15812_augu_Contig7005, gene1444_make_Contig8969, gene9314_make_Contig8740, gene14720_make_Contig9211, gene9811_gene_Contig8721, gene2725_augu_Contig7510, gene15944_augu_Contig7623, gene9448_make_Contig7461, gene2721_augu_Contig8527	gene5033_augu_Contig6983, gene12221_gene_Contig8681, gene2074_make_Contig8767, gene966_augu_Contig9046, gene7232_augu_Contig9130, gene11771_augu_Contig7103, gene794_augu_Contig8463, gene14559_augu_Contig9233, gene5153_augu_Contig8755, gene180_make_Contig9160, gene3274_augu_Contig8125, gene8437_make_Contig7567, gene347_make_Contig6692, gene15414_augu_Contig9216, gene6498_augu_Contig9120, gene13020…
GO:0021591	ventricular system development	P	0.573432	0.0198083	1	0	92	4602	over	gene7284_augu_Contig8363
GO:0060294	cilium movement involved in cell motility	P	0.573432	0.0198083	1	0	92	4602	over	gene5249_make_Contig6420
GO:0060293	germ plasm	C	0.573432	0.0198083	1	0	92	4602	over	gene4694_augu_Contig9279
GO:0060285	ciliary cell motility	P	0.573432	0.0198083	1	0	92	4602	over	gene5249_make_Contig6420
GO:0060216	definitive hemopoiesis	P	0.573432	0.0198083	1	0	92	4602	over	gene6101_augu_Contig8970
GO:0030847	termination of RNA polymerase II transcription, exosome-dependent	P	0.573432	0.0198083	1	0	92	4602	over	gene1748_gene_Contig7687
GO:0030846	termination of RNA polymerase II transcription, poly(A)-coupled	P	0.573432	0.0198083	1	0	92	4602	over	gene1748_gene_Contig7687
GO:0016576	histone dephosphorylation	P	0.573432	0.0198083	1	0	92	4602	over	gene1748_gene_Contig7687
GO:0016545	male courtship behavior, veined wing vibration	P	0.573432	0.0198083	1	0	92	4602	over	gene5249_make_Contig6420
GO:0045495	pole plasm	C	0.573432	0.0198083	1	0	92	4602	over	gene4694_augu_Contig9279
GO:0045433	male courtship behavior, veined wing generated song production	P	0.573432	0.0198083	1	0	92	4602	over	gene5249_make_Contig6420
GO:0031297	replication fork processing	P	0.573432	0.0198083	1	0	92	4602	over	gene1748_gene_Contig7687
GO:0048065	male courtship behavior, veined wing extension	P	0.573432	0.0198083	1	0	92	4602	over	gene5249_make_Contig6420
GO:0007114	cell budding	P	0.573432	0.0198083	1	0	92	4602	over	gene1748_gene_Contig7687
GO:0016405	CoA-ligase activity	F	0.573432	0.0198083	1	0	92	4602	over	gene788_augu_Contig8463
GO:0043186	P granule	C	0.573432	0.0198083	1	0	92	4602	over	gene4694_augu_Contig9279
GO:0000083	regulation of transcription involved in G1/S transition of mitotic cell cycle	P	0.573432	0.0198083	1	0	92	4602	over	gene2721_augu_Contig8527
GO:0000076	DNA replication checkpoint	P	0.573432	0.0198083	1	0	92	4602	over	gene1748_gene_Contig7687
GO:0003994	aconitate hydratase activity	F	0.573432	0.0198083	1	0	92	4602	over	gene16257_make_Contig7083
GO:0007095	mitotic G2 DNA damage checkpoint	P	0.573432	0.0198083	1	0	92	4602	over	gene2721_augu_Contig8527
GO:0031100	organ regeneration	P	0.573432	0.0198083	1	0	92	4602	over	gene2721_augu_Contig8527
GO:0060045	positive regulation of cardiac muscle cell proliferation	P	0.573432	0.0198083	1	0	92	4602	over	gene2721_augu_Contig8527
GO:0060043	regulation of cardiac muscle cell proliferation	P	0.573432	0.0198083	1	0	92	4602	over	gene2721_augu_Contig8527
GO:0060038	cardiac muscle cell proliferation	P	0.573432	0.0198083	1	0	92	4602	over	gene2721_augu_Contig8527
GO:0006535	cysteine biosynthetic process from serine	P	0.573432	0.0198083	1	0	92	4602	over	gene9417_augu_Contig8723
GO:0055024	regulation of cardiac muscle tissue development	P	0.573432	0.0198083	1	0	92	4602	over	gene2721_augu_Contig8527
GO:0055021	regulation of cardiac muscle tissue growth	P	0.573432	0.0198083	1	0	92	4602	over	gene2721_augu_Contig8527
GO:0055017	cardiac muscle tissue growth	P	0.573432	0.0198083	1	0	92	4602	over	gene2721_augu_Contig8527
GO:0055015	ventricular cardiac muscle cell development	P	0.573432	0.0198083	1	0	92	4602	over	gene2721_augu_Contig8527
GO:0055013	cardiac muscle cell development	P	0.573432	0.0198083	1	0	92	4602	over	gene2721_augu_Contig8527
GO:0055012	ventricular cardiac muscle cell differentiation	P	0.573432	0.0198083	1	0	92	4602	over	gene2721_augu_Contig8527
GO:0055006	cardiac cell development	P	0.573432	0.0198083	1	0	92	4602	over	gene2721_augu_Contig8527
GO:0032795	heterotrimeric G-protein binding	F	0.573432	0.0198083	1	0	92	4602	over	gene15088_augu_Contig9153
GO:0008633	activation of pro-apoptotic gene products	P	0.573432	0.0198083	1	0	92	4602	over	gene4694_augu_Contig9279
GO:0008629	intrinsic apoptotic signaling pathway	P	0.573432	0.0198083	1	0	92	4602	over	gene4694_augu_Contig9279
GO:0014038	regulation of Schwann cell differentiation	P	0.573432	0.0198083	1	0	92	4602	over	gene2721_augu_Contig8527
GO:0033160	positive regulation of protein import into nucleus, translocation	P	0.573432	0.0198083	1	0	92	4602	over	gene2721_augu_Contig8527
GO:0005937	mating projection	C	0.573432	0.0198083	1	0	92	4602	over	gene1748_gene_Contig7687
GO:0005935	cellular bud neck	C	0.573432	0.0198083	1	0	92	4602	over	gene1748_gene_Contig7687
GO:0005933	cellular bud	C	0.573432	0.0198083	1	0	92	4602	over	gene1748_gene_Contig7687
GO:0030447	filamentous growth	P	0.573432	0.0198083	1	0	92	4602	over	gene3811_augu_Contig9139
GO:0030437	ascospore formation	P	0.573432	0.0198083	1	0	92	4602	over	gene1748_gene_Contig7687
GO:0030435	sporulation resulting in formation of a cellular spore	P	0.573432	0.0198083	1	0	92	4602	over	gene1748_gene_Contig7687
GO:0004108	citrate (Si)-synthase activity	F	0.573432	0.0198083	1	0	92	4602	over	gene16941_make_Contig8153
GO:0045005	maintenance of fidelity involved in DNA-dependent DNA replication	P	0.573432	0.0198083	1	0	92	4602	over	gene1748_gene_Contig7687
GO:0005816	spindle pole body	C	0.573432	0.0198083	1	0	92	4602	over	gene1748_gene_Contig7687
GO:0001400	mating projection base	C	0.573432	0.0198083	1	0	92	4602	over	gene1748_gene_Contig7687
GO:0030332	cyclin binding	F	0.573432	0.0198083	1	0	92	4602	over	gene2721_augu_Contig8527
GO:0032505	reproduction of a single-celled organism	P	0.573432	0.0198083	1	0	92	4602	over	gene1748_gene_Contig7687
GO:0000903	regulation of cell shape during vegetative growth phase	P	0.573432	0.0198083	1	0	92	4602	over	gene1748_gene_Contig7687
GO:0019954	asexual reproduction	P	0.573432	0.0198083	1	0	92	4602	over	gene1748_gene_Contig7687
GO:0043935	sexual sporulation resulting in formation of a cellular spore	P	0.573432	0.0198083	1	0	92	4602	over	gene1748_gene_Contig7687
GO:0043934	sporulation	P	0.573432	0.0198083	1	0	92	4602	over	gene1748_gene_Contig7687
GO:0000780	condensed nuclear chromosome, centromeric region	C	0.573432	0.0198083	1	0	92	4602	over	gene1748_gene_Contig7687
GO:0000778	condensed nuclear chromosome kinetochore	C	0.573432	0.0198083	1	0	92	4602	over	gene1748_gene_Contig7687
GO:0044292	dendrite terminus	C	0.573432	0.0198083	1	0	92	4602	over	gene11082_augu_Contig9358
GO:0014855	striated muscle cell proliferation	P	0.573432	0.0198083	1	0	92	4602	over	gene2721_augu_Contig8527
GO:0022413	reproductive process in single-celled organism	P	0.573432	0.0198083	1	0	92	4602	over	gene1748_gene_Contig7687
GO:0072690	single-celled organism vegetative growth phase	P	0.573432	0.0198083	1	0	92	4602	over	gene1748_gene_Contig7687
GO:0010378	temperature compensation of the circadian clock	P	0.573432	0.0198083	1	0	92	4602	over	gene5249_make_Contig6420
GO:0008039	synaptic target recognition	P	0.573432	0.0198083	1	0	92	4602	over	gene4694_augu_Contig9279
GO:0031683	G-protein beta/gamma-subunit complex binding	F	0.573432	0.0198083	1	0	92	4602	over	gene15088_augu_Contig9153
GO:0034293	sexual sporulation	P	0.573432	0.0198083	1	0	92	4602	over	gene1748_gene_Contig7687
GO:0003146	heart jogging	P	0.573432	0.0198083	1	0	92	4602	over	gene5249_make_Contig6420
GO:0016878	acid-thiol ligase activity	F	0.573432	0.0198083	1	0	92	4602	over	gene788_augu_Contig8463
GO:0045737	positive regulation of cyclin-dependent protein kinase activity	P	0.573432	0.0198083	1	0	92	4602	over	gene14707_augu_Contig7939
GO:0004776	succinate-CoA ligase (GDP-forming) activity	F	0.573432	0.0198083	1	0	92	4602	over	gene788_augu_Contig8463
GO:0004775	succinate-CoA ligase (ADP-forming) activity	F	0.573432	0.0198083	1	0	92	4602	over	gene788_augu_Contig8463
GO:0004774	succinate-CoA ligase activity	F	0.573432	0.0198083	1	0	92	4602	over	gene788_augu_Contig8463
GO:0000308	cytoplasmic cyclin-dependent protein kinase holoenzyme complex	C	0.573432	0.0198083	1	0	92	4602	over	gene14707_augu_Contig7939
GO:0000307	cyclin-dependent protein kinase holoenzyme complex	C	0.573432	0.0198083	1	0	92	4602	over	gene14707_augu_Contig7939
GO:0007344	pronuclear fusion	P	0.573432	0.0198083	1	0	92	4602	over	gene2721_augu_Contig8527
GO:0016570	histone modification	P	0.581206	0.0201698	4	49	89	4553	over	gene1748_gene_Contig7687, gene6101_augu_Contig8970, gene15812_augu_Contig7005, gene9448_make_Contig7461	gene13771_augu_Contig8516, gene4955_augu_Contig8655, gene180_make_Contig9160, gene15175_augu_Contig9084, gene3724_augu_Contig9312, gene2723_gene_Contig7510, gene10447_augu_Contig7621, gene11596_augu_Contig8752, gene15336_augu_Contig8597, gene7887_make_Contig8333, gene11164_augu_Contig9087, gene3157_augu_Contig7460, gene5809_augu_Contig9210, gene6957_augu_Contig7776, gene9978_make_Contig8278, gene…
GO:0005874	microtubule	C	0.61383	0.0214614	4	50	89	4552	over	gene4694_augu_Contig9279, gene13260_gene_Contig8391, gene15944_augu_Contig7623, gene2721_augu_Contig8527	gene9990_gene_Contig9342, gene11771_augu_Contig7103, gene997_augu_Contig8347, gene16338_augu_Contig6587, gene7033_make_Contig7733, gene11482_augu_Contig9177, gene5907_gene_Contig7534, gene10977_make_Contig8716, gene9905_make_Contig8486, gene5797_make_Contig8202, gene3939_augu_Contig6737, gene241_augu_Contig6466, gene14385_augu_Contig6161, gene16065_augu_Contig7466, gene10345_augu_Contig9063, gene…
GO:0009199	ribonucleoside triphosphate metabolic process	P	0.61383	0.0214983	5	76	88	4526	over	gene15812_augu_Contig7005, gene9314_make_Contig8740, gene13260_gene_Contig8391, gene15944_augu_Contig7623, gene148_make_Contig6901	gene7597_make_Contig8004, gene8437_make_Contig7567, gene3229_augu_Contig6577, gene11482_augu_Contig9177, gene5907_gene_Contig7534, gene10977_make_Contig8716, gene8610_augu_Contig7697, gene594_augu_Contig9052, gene5752_augu_Contig8815, gene9896_make_Contig9093, gene5797_make_Contig8202, gene12646_make_Contig8776, gene1501_augu_Contig7888, gene161_augu_Contig8960, gene4022_make_Contig9214, gene241_…
GO:0000082	G1/S transition of mitotic cell cycle	P	0.629368	0.022517	2	10	91	4592	over	gene6101_augu_Contig8970, gene2721_augu_Contig8527	gene534_make_Contig8356, gene3724_augu_Contig9312, gene3157_augu_Contig7460, gene996_augu_Contig8347, gene13909_gene_Contig8408, gene15765_augu_Contig6819, gene9348_gene_Contig7361, gene3949_augu_Contig8114, gene10750_augu_Contig5988, gene9259_augu_Contig6572
GO:0046822	regulation of nucleocytoplasmic transport	P	0.629368	0.022517	2	10	91	4592	over	gene1748_gene_Contig7687, gene2721_augu_Contig8527	gene2882_augu_Contig6689, gene1787_make_Contig6607, gene7712_augu_Contig6898, gene3951_make_Contig8939, gene14537_augu_Contig9198, gene8638_gene_Contig9256, gene11524_augu_Contig9197, gene7545_make_Contig9272, gene3537_make_Contig9311, gene10925_augu_Contig7698
GO:0051568	histone H3-K4 methylation	P	0.629368	0.022517	2	10	91	4592	over	gene6101_augu_Contig8970, gene9448_make_Contig7461	gene3724_augu_Contig9312, gene3157_augu_Contig7460, gene14675_augu_Contig8683, gene7418_augu_Contig7634, gene8493_augu_Contig8952, gene9348_gene_Contig7361, gene3949_augu_Contig8114, gene7402_augu_Contig9224, gene255_augu_Contig8409, gene9259_augu_Contig6572
GO:0050660	flavin adenine dinucleotide binding	F	0.629368	0.022517	2	10	91	4592	over	gene14720_make_Contig9211, gene11187_make_Contig8861	gene6516_augu_Contig9193, gene9522_make_Contig7980, gene4481_augu_Contig6427, gene16801_augu_Contig8810, gene1698_augu_Contig7220, gene12736_augu_Contig8934, gene3640_augu_Contig9352, gene10864_make_Contig6144, gene4412_augu_Contig7423, gene14038_gene_Contig8103
GO:0009141	nucleoside triphosphate metabolic process	P	0.629368	0.0225457	5	77	88	4525	over	gene15812_augu_Contig7005, gene9314_make_Contig8740, gene13260_gene_Contig8391, gene15944_augu_Contig7623, gene148_make_Contig6901	gene7597_make_Contig8004, gene8437_make_Contig7567, gene3229_augu_Contig6577, gene11482_augu_Contig9177, gene5907_gene_Contig7534, gene10977_make_Contig8716, gene8610_augu_Contig7697, gene594_augu_Contig9052, gene5752_augu_Contig8815, gene9896_make_Contig9093, gene5797_make_Contig8202, gene12646_make_Contig8776, gene1501_augu_Contig7888, gene161_augu_Contig8960, gene4022_make_Contig9214, gene241_…
GO:0005634	nucleus	C	0.635797	0.0228777	18	538	75	4064	over	gene4694_augu_Contig9279, gene1748_gene_Contig7687, gene15348_make_Contig8911, gene6101_augu_Contig8970, gene15812_augu_Contig7005, gene9314_make_Contig8740, gene10272_augu_Contig9035, gene13831_augu_Contig7326, gene2725_augu_Contig7510, gene10926_make_Contig8339, gene3811_augu_Contig9139, gene5405_augu_Contig8838, gene8102_augu_Contig6059, gene7522_make_Contig9335, gene15944_augu_Contig7623, gen…	gene2992_augu_Contig6104, gene5033_augu_Contig6983, gene12221_gene_Contig8681, gene2074_make_Contig8767, gene13771_augu_Contig8516, gene966_augu_Contig9046, gene7232_augu_Contig9130, gene6659_augu_Contig9150, gene1052_augu_Contig6839, gene9088_augu_Contig6323, gene11771_augu_Contig7103, gene15362_make_Contig8350, gene794_augu_Contig8463, gene14559_augu_Contig9233, gene1548_augu_Contig5976, gene51…
GO:0032787	monocarboxylic acid metabolic process	P	0.669408	0.0241942	4	52	89	4550	over	gene1444_make_Contig8969, gene14720_make_Contig9211, gene788_augu_Contig8463, gene8414_augu_Contig6914	gene12184_augu_Contig8479, gene7359_make_Contig6777, gene13427_augu_Contig7067, gene354_augu_Contig7199, gene13700_augu_Contig9260, gene9116_make_Contig8789, gene11499_augu_Contig8397, gene7776_augu_Contig9207, gene11761_augu_Contig9161, gene16289_make_Contig8909, gene11289_augu_Contig7796, gene7764_augu_Contig5931, gene10051_augu_Contig8814, gene9779_make_Contig7890, gene8066_make_Contig9077, ge…
GO:0050789	regulation of biological process	P	0.672233	0.0244038	21	664	72	3938	over	gene4694_augu_Contig9279, gene1748_gene_Contig7687, gene6101_augu_Contig8970, gene15812_augu_Contig7005, gene8362_make_Contig8563, gene1444_make_Contig8969, gene13468_make_Contig8123, gene9314_make_Contig8740, gene13831_augu_Contig7326, gene14081_augu_Contig6660, gene13175_gene_Contig7360, gene16818_augu_Contig8355, gene3811_augu_Contig9139, gene10010_augu_Contig8868, gene8102_augu_Contig6059, ge…	gene5033_augu_Contig6983, gene7433_augu_Contig6223, gene2074_make_Contig8767, gene13771_augu_Contig8516, gene966_augu_Contig9046, gene7232_augu_Contig9130, gene12643_make_Contig9235, gene4955_augu_Contig8655, gene634_gene_Contig7027, gene9990_gene_Contig9342, gene10452_augu_Contig7621, gene11771_augu_Contig7103, gene8370_augu_Contig8563, gene15362_make_Contig8350, gene794_augu_Contig8463, gene397…
GO:0006793	phosphorus metabolic process	P	0.68789	0.0250822	14	387	79	4215	over	gene1748_gene_Contig7687, gene9951_augu_Contig6460, gene15812_augu_Contig7005, gene1444_make_Contig8969, gene9314_make_Contig8740, gene13260_gene_Contig8391, gene9811_gene_Contig8721, gene739_augu_Contig8292, gene15944_augu_Contig7623, gene14707_augu_Contig7939, gene13518_make_Contig7794, gene2710_augu_Contig8527, gene2721_augu_Contig8527, gene148_make_Contig6901	gene966_augu_Contig9046, gene11563_gene_Contig7775, gene11129_augu_Contig7131, gene7597_make_Contig8004, gene13303_augu_Contig6305, gene8677_augu_Contig7386, gene13532_make_Contig9274, gene13117_gene_Contig9229, gene8437_make_Contig7567, gene7514_make_Contig8761, gene2754_gene_Contig6232, gene11015_augu_Contig8630, gene15574_augu_Contig8921, gene15414_augu_Contig9216, gene6498_augu_Contig9120, ge…
GO:0000075	cell cycle checkpoint	P	0.705064	0.0262722	2	11	91	4591	over	gene1748_gene_Contig7687, gene2721_augu_Contig8527	gene534_make_Contig8356, gene2073_make_Contig8767, gene11164_augu_Contig9087, gene4906_gene_Contig7183, gene7605_augu_Contig8321, gene598_augu_Contig8465, gene716_augu_Contig8881, gene15455_augu_Contig8947, gene13165_augu_Contig7961, gene10750_augu_Contig5988, gene9092_augu_Contig9061
GO:0051347	positive regulation of transferase activity	P	0.705064	0.0262722	2	11	91	4591	over	gene14707_augu_Contig7939, gene2721_augu_Contig8527	gene534_make_Contig8356, gene2343_augu_Contig9020, gene467_gene_Contig8130, gene15252_augu_Contig9194, gene7712_augu_Contig6898, gene8633_make_Contig9256, gene7279_gene_Contig7701, gene3646_augu_Contig9352, gene11991_augu_Contig9091, gene7223_make_Contig7482, gene12023_augu_Contig7343
GO:0045860	positive regulation of protein kinase activity	P	0.705064	0.0262722	2	11	91	4591	over	gene14707_augu_Contig7939, gene2721_augu_Contig8527	gene534_make_Contig8356, gene2343_augu_Contig9020, gene467_gene_Contig8130, gene15252_augu_Contig9194, gene7712_augu_Contig6898, gene8633_make_Contig9256, gene7279_gene_Contig7701, gene3646_augu_Contig9352, gene11991_augu_Contig9091, gene7223_make_Contig7482, gene12023_augu_Contig7343
GO:0033674	positive regulation of kinase activity	P	0.705064	0.0262722	2	11	91	4591	over	gene14707_augu_Contig7939, gene2721_augu_Contig8527	gene534_make_Contig8356, gene2343_augu_Contig9020, gene467_gene_Contig8130, gene15252_augu_Contig9194, gene7712_augu_Contig6898, gene8633_make_Contig9256, gene7279_gene_Contig7701, gene3646_augu_Contig9352, gene11991_augu_Contig9091, gene7223_make_Contig7482, gene12023_augu_Contig7343
GO:0072372	primary cilium	C	0.705064	0.0262722	2	11	91	4591	over	gene11082_augu_Contig9358, gene15088_augu_Contig9153	gene9990_gene_Contig9342, gene997_augu_Contig8347, gene8251_augu_Contig9296, gene14660_augu_Contig8976, gene1364_augu_Contig6432, gene15257_augu_Contig9194, gene10702_augu_Contig7609, gene8642_augu_Contig9256, gene705_augu_Contig8731, gene12479_augu_Contig6173, gene12478_augu_Contig6173
GO:0051674	localization of cell	P	0.710727	0.0267348	3	30	90	4572	over	gene9314_make_Contig8740, gene5249_make_Contig6420, gene2721_augu_Contig8527	gene8437_make_Contig7567, gene5047_gene_Contig8038, gene996_augu_Contig8347, gene1441_make_Contig8969, gene1501_augu_Contig7888, gene7465_augu_Contig9201, gene15650_augu_Contig8304, gene7602_make_Contig8321, gene2007_make_Contig7933, gene6711_augu_Contig8883, gene7574_augu_Contig9232, gene12261_make_Contig8379, gene83_make_Contig8973, gene14479_augu_Contig7044, gene4728_augu_Contig7025, gene1627_…
GO:0048870	cell motility	P	0.710727	0.0267348	3	30	90	4572	over	gene9314_make_Contig8740, gene5249_make_Contig6420, gene2721_augu_Contig8527	gene8437_make_Contig7567, gene5047_gene_Contig8038, gene996_augu_Contig8347, gene1441_make_Contig8969, gene1501_augu_Contig7888, gene7465_augu_Contig9201, gene15650_augu_Contig8304, gene7602_make_Contig8321, gene2007_make_Contig7933, gene6711_augu_Contig8883, gene7574_augu_Contig9232, gene12261_make_Contig8379, gene83_make_Contig8973, gene14479_augu_Contig7044, gene4728_augu_Contig7025, gene1627_…
GO:0009628	response to abiotic stimulus	P	0.710727	0.0268242	8	174	85	4428	over	gene1748_gene_Contig7687, gene15348_make_Contig8911, gene15812_augu_Contig7005, gene15944_augu_Contig7623, gene5249_make_Contig6420, gene15356_make_Contig6182, gene15088_augu_Contig9153, gene788_augu_Contig8463	gene792_augu_Contig8463, gene4955_augu_Contig8655, gene15362_make_Contig8350, gene14559_augu_Contig9233, gene15140_augu_Contig6601, gene2465_augu_Contig8922, gene688_augu_Contig8582, gene3675_augu_Contig8493, gene12381_make_Contig8842, gene15587_augu_Contig9022, gene15357_make_Contig6182, gene7314_augu_Contig8849, gene10273_augu_Contig9035, gene10174_augu_Contig9135, gene11499_augu_Contig8397, ge…
GO:0016569	covalent chromatin modification	P	0.740426	0.0286733	4	55	89	4547	over	gene1748_gene_Contig7687, gene6101_augu_Contig8970, gene15812_augu_Contig7005, gene9448_make_Contig7461	gene13771_augu_Contig8516, gene4955_augu_Contig8655, gene180_make_Contig9160, gene11270_augu_Contig8032, gene15175_augu_Contig9084, gene3724_augu_Contig9312, gene2723_gene_Contig7510, gene10447_augu_Contig7621, gene11596_augu_Contig8752, gene15336_augu_Contig8597, gene7887_make_Contig8333, gene3462_augu_Contig8941, gene11164_augu_Contig9087, gene3157_augu_Contig7460, gene5809_augu_Contig9210, gen…
GO:0031966	mitochondrial membrane	C	0.740426	0.0289111	3	31	90	4571	over	gene1748_gene_Contig7687, gene1444_make_Contig8969, gene9314_make_Contig8740	gene12514_make_Contig7960, gene4937_augu_Contig8513, gene8437_make_Contig7567, gene15326_make_Contig6240, gene15671_augu_Contig8183, gene178_augu_Contig9160, gene3899_augu_Contig9096, gene14058_make_Contig7908, gene3780_make_Contig8806, gene11289_augu_Contig7796, gene4812_augu_Contig6446, gene13087_make_Contig9051, gene6230_gene_Contig9223, gene3253_augu_Contig6675, gene776_augu_Contig9039, gene8…
GO:0031401	positive regulation of protein modification process	P	0.740426	0.0289111	3	31	90	4571	over	gene6101_augu_Contig8970, gene14707_augu_Contig7939, gene2721_augu_Contig8527	gene534_make_Contig8356, gene3724_augu_Contig9312, gene177_make_Contig9160, gene3157_augu_Contig7460, gene996_augu_Contig8347, gene2343_augu_Contig9020, gene467_gene_Contig8130, gene8457_augu_Contig8876, gene15252_augu_Contig9194, gene832_augu_Contig7488, gene5440_augu_Contig9148, gene7712_augu_Contig6898, gene8633_make_Contig9256, gene8074_augu_Contig9077, gene7279_gene_Contig7701, gene7545_make…
GO:0006753	nucleoside phosphate metabolic process	P	0.740426	0.0291958	7	144	86	4458	over	gene15812_augu_Contig7005, gene9314_make_Contig8740, gene13260_gene_Contig8391, gene9811_gene_Contig8721, gene15944_augu_Contig7623, gene13518_make_Contig7794, gene148_make_Contig6901	gene7597_make_Contig8004, gene8437_make_Contig7567, gene11015_augu_Contig8630, gene15574_augu_Contig8921, gene3229_augu_Contig6577, gene11482_augu_Contig9177, gene11767_make_Contig7103, gene5907_gene_Contig7534, gene10977_make_Contig8716, gene8610_augu_Contig7697, gene13537_augu_Contig9274, gene594_augu_Contig9052, gene5752_augu_Contig8815, gene9041_make_Contig6955, gene9896_make_Contig9093, gene…
GO:0005515	protein binding	F	0.740426	0.0292128	20	635	73	3967	over	gene4694_augu_Contig9279, gene1748_gene_Contig7687, gene12695_augu_Contig9295, gene15348_make_Contig8911, gene11503_augu_Contig8397, gene6101_augu_Contig8970, gene15812_augu_Contig7005, gene9314_make_Contig8740, gene13831_augu_Contig7326, gene13175_gene_Contig7360, gene3811_augu_Contig9139, gene8102_augu_Contig6059, gene11082_augu_Contig9358, gene14558_make_Contig9233, gene5249_make_Contig6420, g…	gene12534_make_Contig9124, gene9635_augu_Contig9189, gene5033_augu_Contig6983, gene7433_augu_Contig6223, gene12221_gene_Contig8681, gene13771_augu_Contig8516, gene966_augu_Contig9046, gene7232_augu_Contig9130, gene13703_augu_Contig9260, gene4881_make_Contig6874, gene1052_augu_Contig6839, gene9990_gene_Contig9342, gene11771_augu_Contig7103, gene8370_augu_Contig8563, gene15362_make_Contig8350, gene…
GO:0006635	fatty acid beta-oxidation	P	0.740426	0.0302612	2	12	91	4590	over	gene1444_make_Contig8969, gene14720_make_Contig9211	gene9116_make_Contig8789, gene16289_make_Contig8909, gene11289_augu_Contig7796, gene7873_augu_Contig7413, gene8838_augu_Contig8176, gene3640_augu_Contig9352, gene13230_augu_Contig6340, gene9710_make_Contig8401, gene5662_make_Contig8725, gene10720_augu_Contig9294, gene11158_augu_Contig7630, gene9077_augu_Contig7981
GO:0030496	midbody	C	0.740426	0.0302612	2	12	91	4590	over	gene1748_gene_Contig7687, gene2721_augu_Contig8527	gene7033_make_Contig7733, gene15147_make_Contig7837, gene13279_augu_Contig8325, gene12755_make_Contig9064, gene6125_augu_Contig6110, gene8638_gene_Contig9256, gene8074_augu_Contig9077, gene11358_augu_Contig8691, gene12235_augu_Contig9075, gene9257_augu_Contig6572, gene3341_augu_Contig8377, gene4194_augu_Contig9097
GO:0048638	regulation of developmental growth	P	0.740426	0.0302612	2	12	91	4590	over	gene15812_augu_Contig7005, gene2721_augu_Contig8527	gene10273_augu_Contig9035, gene7602_make_Contig8321, gene7603_make_Contig8321, gene12261_make_Contig8379, gene2147_augu_Contig8710, gene12260_make_Contig8379, gene7849_gene_Contig7432, gene7546_augu_Contig9272, gene13230_augu_Contig6340, gene5681_make_Contig8327, gene5662_make_Contig8725, gene3365_augu_Contig9104
GO:0005507	copper ion binding	F	0.740426	0.0302612	2	12	91	4590	over	gene9314_make_Contig8740, gene788_augu_Contig8463	gene11270_augu_Contig8032, gene4481_augu_Contig6427, gene13958_make_Contig9227, gene2343_augu_Contig9020, gene9685_gene_Contig6107, gene9215_augu_Contig8472, gene5523_make_Contig7428, gene5683_make_Contig8327, gene317_make_Contig9005, gene16892_augu_Contig8096, gene13896_gene_Contig9331, gene5682_make_Contig8327
GO:0016835	carbon-oxygen lyase activity	F	0.740426	0.0302612	2	12	91	4590	over	gene9417_augu_Contig8723, gene16257_make_Contig7083	gene13958_make_Contig9227, gene11289_augu_Contig7796, gene10051_augu_Contig8814, gene1284_make_Contig6880, gene4591_make_Contig5968, gene494_augu_Contig8390, gene1767_augu_Contig8441, gene6251_augu_Contig6792, gene5248_augu_Contig7725, gene15382_make_Contig8191, gene6405_augu_Contig9112, gene7558_make_Contig9356
GO:0071900	regulation of protein serine/threonine kinase activity	P	0.740426	0.0302612	2	12	91	4590	over	gene14707_augu_Contig7939, gene2721_augu_Contig8527	gene534_make_Contig8356, gene996_augu_Contig8347, gene14044_augu_Contig8103, gene2343_augu_Contig9020, gene1501_augu_Contig7888, gene15252_augu_Contig9194, gene13909_gene_Contig8408, gene12260_make_Contig8379, gene15765_augu_Contig6819, gene15814_augu_Contig7005, gene7223_make_Contig7482, gene12023_augu_Contig7343
GO:0044281	small molecule metabolic process	P	0.740426	0.0307823	14	398	79	4204	over	gene15812_augu_Contig7005, gene507_make_Contig8687, gene1444_make_Contig8969, gene9314_make_Contig8740, gene13260_gene_Contig8391, gene14720_make_Contig9211, gene9811_gene_Contig8721, gene9417_augu_Contig8723, gene15944_augu_Contig7623, gene15356_make_Contig6182, gene788_augu_Contig8463, gene13518_make_Contig7794, gene8414_augu_Contig6914, gene148_make_Contig6901	gene13036_augu_Contig9133, gene12514_make_Contig7960, gene7433_augu_Contig6223, gene9654_gene_Contig6529, gene8733_make_Contig8400, gene12643_make_Contig9235, gene14513_augu_Contig9180, gene7597_make_Contig8004, gene3611_augu_Contig9213, gene8370_augu_Contig8563, gene15140_augu_Contig6601, gene12184_augu_Contig8479, gene8677_augu_Contig7386, gene8437_make_Contig7567, gene7754_augu_Contig7487, gen…
GO:0009987	cellular process	P	0.740426	0.030975	56	2297	37	2305	over	gene4694_augu_Contig9279, gene15180_make_Contig8652, gene5464_make_Contig8241, gene1748_gene_Contig7687, gene12405_augu_Contig8044, gene12695_augu_Contig9295, gene6483_augu_Contig8536, gene15348_make_Contig8911, gene9951_augu_Contig6460, gene10846_make_Contig8393, gene895_augu_Contig8462, gene6101_augu_Contig8970, gene15812_augu_Contig7005, gene8362_make_Contig8563, gene6792_make_Contig8195, gene…	gene14392_make_Contig9175, gene13036_augu_Contig9133, gene12534_make_Contig9124, gene10165_make_Contig9135, gene12514_make_Contig7960, gene15659_make_Contig7753, gene8554_gene_Contig8774, gene5033_augu_Contig6983, gene4258_augu_Contig9171, gene7433_augu_Contig6223, gene12221_gene_Contig8681, gene11663_augu_Contig8850, gene14731_augu_Contig9211, gene3235_make_Contig9337, gene2074_make_Contig8767, …
GO:0040007	growth	P	0.740426	0.0321283	5	85	88	4517	over	gene15812_augu_Contig7005, gene3811_augu_Contig9139, gene15944_augu_Contig7623, gene4494_augu_Contig9266, gene2721_augu_Contig8527	gene13771_augu_Contig8516, gene794_augu_Contig8463, gene8677_augu_Contig7386, gene5955_augu_Contig8164, gene15175_augu_Contig9084, gene12532_augu_Contig8574, gene2723_gene_Contig7510, gene5109_make_Contig6627, gene10273_augu_Contig9035, gene996_augu_Contig8347, gene4764_augu_Contig8244, gene8848_augu_Contig7956, gene6525_make_Contig9289, gene12880_make_Contig7832, gene2343_augu_Contig9020, gene16…
GO:0048513	organ development	P	0.740426	0.0325054	10	251	83	4351	over	gene6101_augu_Contig8970, gene15812_augu_Contig7005, gene13831_augu_Contig7326, gene9811_gene_Contig8721, gene16818_augu_Contig8355, gene3811_augu_Contig9139, gene8102_augu_Contig6059, gene5249_make_Contig6420, gene2721_augu_Contig8527, gene7284_augu_Contig8363	gene15659_make_Contig7753, gene966_augu_Contig9046, gene14513_augu_Contig9180, gene4955_augu_Contig8655, gene9990_gene_Contig9342, gene15362_make_Contig8350, gene794_augu_Contig8463, gene5955_augu_Contig8164, gene180_make_Contig9160, gene9898_gene_Contig9093, gene997_augu_Contig8347, gene6941_augu_Contig9158, gene7623_augu_Contig9248, gene12504_augu_Contig9341, gene10067_make_Contig8045, gene1570…
GO:0006996	organelle organization	P	0.740426	0.0333954	12	326	81	4276	over	gene5464_make_Contig8241, gene1748_gene_Contig7687, gene6101_augu_Contig8970, gene15812_augu_Contig7005, gene8_augu_Contig8926, gene10926_make_Contig8339, gene9045_augu_Contig9088, gene11162_augu_Contig9087, gene5249_make_Contig6420, gene15088_augu_Contig9153, gene9448_make_Contig7461, gene2721_augu_Contig8527	gene5033_augu_Contig6983, gene13771_augu_Contig8516, gene966_augu_Contig9046, gene13703_augu_Contig9260, gene5942_augu_Contig7563, gene7305_augu_Contig8787, gene4955_augu_Contig8655, gene9990_gene_Contig9342, gene8370_augu_Contig8563, gene15362_make_Contig8350, gene14559_augu_Contig9233, gene180_make_Contig9160, gene14837_make_Contig8828, gene997_augu_Contig8347, gene11270_augu_Contig8032, gene12…
GO:0009507	chloroplast	C	0.740426	0.0335206	8	182	85	4420	over	gene15812_augu_Contig7005, gene9314_make_Contig8740, gene13831_augu_Contig7326, gene9417_augu_Contig8723, gene739_augu_Contig8292, gene3811_augu_Contig9139, gene8102_augu_Contig6059, gene15944_augu_Contig7623	gene6953_augu_Contig6776, gene12643_make_Contig9235, gene7305_augu_Contig8787, gene14708_augu_Contig7939, gene10547_augu_Contig8765, gene7225_augu_Contig7482, gene512_augu_Contig8687, gene347_make_Contig6692, gene13668_make_Contig7565, gene385_augu_Contig9121, gene9853_augu_Contig6542, gene688_augu_Contig8582, gene354_augu_Contig7199, gene1734_augu_Contig7090, gene3675_augu_Contig8493, gene14045_…
GO:0044444	cytoplasmic part	C	0.740426	0.0337485	29	1032	64	3570	over	gene4694_augu_Contig9279, gene1748_gene_Contig7687, gene15348_make_Contig8911, gene15812_augu_Contig7005, gene7726_augu_Contig7868, gene16941_make_Contig8153, gene1444_make_Contig8969, gene9314_make_Contig8740, gene14720_make_Contig9211, gene10272_augu_Contig9035, gene13831_augu_Contig7326, gene9811_gene_Contig8721, gene9417_augu_Contig8723, gene739_augu_Contig8292, gene3811_augu_Contig9139, gene…	gene14392_make_Contig9175, gene6953_augu_Contig6776, gene10165_make_Contig9135, gene12514_make_Contig7960, gene15659_make_Contig7753, gene8554_gene_Contig8774, gene8613_augu_Contig7697, gene7433_augu_Contig6223, gene792_augu_Contig8463, gene3235_make_Contig9337, gene966_augu_Contig9046, gene7232_augu_Contig9130, gene12643_make_Contig9235, gene14595_augu_Contig7401, gene16581_augu_Contig9057, gene…
GO:0009201	ribonucleoside triphosphate biosynthetic process	P	0.740426	0.0344736	2	13	91	4589	over	gene9314_make_Contig8740, gene148_make_Contig6901	gene7597_make_Contig8004, gene8437_make_Contig7567, gene4022_make_Contig9214, gene6007_augu_Contig6513, gene10206_make_Contig9261, gene5215_gene_Contig8995, gene13706_augu_Contig6908, gene4298_make_Contig9325, gene7552_augu_Contig9272, gene7085_make_Contig6393, gene11145_augu_Contig9115, gene2310_make_Contig8968, gene12752_augu_Contig7807
GO:0009142	nucleoside triphosphate biosynthetic process	P	0.740426	0.0344736	2	13	91	4589	over	gene9314_make_Contig8740, gene148_make_Contig6901	gene7597_make_Contig8004, gene8437_make_Contig7567, gene4022_make_Contig9214, gene6007_augu_Contig6513, gene10206_make_Contig9261, gene5215_gene_Contig8995, gene13706_augu_Contig6908, gene4298_make_Contig9325, gene7552_augu_Contig9272, gene7085_make_Contig6393, gene11145_augu_Contig9115, gene2310_make_Contig8968, gene12752_augu_Contig7807
GO:0009062	fatty acid catabolic process	P	0.740426	0.0344736	2	13	91	4589	over	gene1444_make_Contig8969, gene14720_make_Contig9211	gene9116_make_Contig8789, gene11761_augu_Contig9161, gene16289_make_Contig8909, gene11289_augu_Contig7796, gene7873_augu_Contig7413, gene8838_augu_Contig8176, gene3640_augu_Contig9352, gene13230_augu_Contig6340, gene9710_make_Contig8401, gene5662_make_Contig8725, gene10720_augu_Contig9294, gene11158_augu_Contig7630, gene9077_augu_Contig7981
GO:0072329	monocarboxylic acid catabolic process	P	0.740426	0.0344736	2	13	91	4589	over	gene1444_make_Contig8969, gene14720_make_Contig9211	gene9116_make_Contig8789, gene11761_augu_Contig9161, gene16289_make_Contig8909, gene11289_augu_Contig7796, gene7873_augu_Contig7413, gene8838_augu_Contig8176, gene3640_augu_Contig9352, gene13230_augu_Contig6340, gene9710_make_Contig8401, gene5662_make_Contig8725, gene10720_augu_Contig9294, gene11158_augu_Contig7630, gene9077_augu_Contig7981
GO:0048731	system development	P	0.740426	0.0353296	13	367	80	4235	over	gene4694_augu_Contig9279, gene15348_make_Contig8911, gene6101_augu_Contig8970, gene15812_augu_Contig7005, gene9314_make_Contig8740, gene13831_augu_Contig7326, gene9811_gene_Contig8721, gene16818_augu_Contig8355, gene3811_augu_Contig9139, gene8102_augu_Contig6059, gene5249_make_Contig6420, gene2721_augu_Contig8527, gene7284_augu_Contig8363	gene2992_augu_Contig6104, gene15659_make_Contig7753, gene2074_make_Contig8767, gene966_augu_Contig9046, gene2543_augu_Contig8680, gene14513_augu_Contig9180, gene4955_augu_Contig8655, gene9990_gene_Contig9342, gene15362_make_Contig8350, gene794_augu_Contig8463, gene5955_augu_Contig8164, gene1580_gene_Contig9257, gene180_make_Contig9160, gene9898_gene_Contig9093, gene8437_make_Contig7567, gene997_a…
GO:0009408	response to heat	P	0.740426	0.0359866	3	34	90	4568	over	gene1748_gene_Contig7687, gene15348_make_Contig8911, gene15088_augu_Contig9153	gene4439_augu_Contig8832, gene1914_augu_Contig6092, gene2343_augu_Contig9020, gene16289_make_Contig8909, gene12498_make_Contig9341, gene9215_augu_Contig8472, gene10660_augu_Contig6341, gene11537_make_Contig7938, gene15264_augu_Contig8255, gene12296_augu_Contig8906, gene14338_gene_Contig9318, gene9324_make_Contig8452, gene15932_augu_Contig6233, gene13919_make_Contig9250, gene8263_augu_Contig6735, …
GO:0022622	root system development	P	0.740426	0.0359866	3	34	90	4568	over	gene13831_augu_Contig7326, gene3811_augu_Contig9139, gene8102_augu_Contig6059	gene15659_make_Contig7753, gene6941_augu_Contig9158, gene16089_gene_Contig8358, gene5939_augu_Contig7586, gene13184_augu_Contig7445, gene16289_make_Contig8909, gene3941_make_Contig6620, gene2293_augu_Contig8689, gene6816_make_Contig7906, gene1813_make_Contig8309, gene11321_augu_Contig7845, gene4305_augu_Contig9325, gene15264_augu_Contig8255, gene15932_augu_Contig6233, gene531_augu_Contig8136, gen…
GO:0007507	heart development	P	0.740426	0.0359866	3	34	90	4568	over	gene15812_augu_Contig7005, gene5249_make_Contig6420, gene2721_augu_Contig8527	gene9990_gene_Contig9342, gene997_augu_Contig8347, gene7623_augu_Contig9248, gene12504_augu_Contig9341, gene12381_make_Contig8842, gene5109_make_Contig6627, gene978_augu_Contig6534, gene11164_augu_Contig9087, gene996_augu_Contig8347, gene4360_augu_Contig7366, gene3940_augu_Contig7751, gene4284_augu_Contig7762, gene832_augu_Contig7488, gene3344_augu_Contig6514, gene17020_augu_Contig9100, gene14318…
GO:0048364	root development	P	0.740426	0.0359866	3	34	90	4568	over	gene13831_augu_Contig7326, gene3811_augu_Contig9139, gene8102_augu_Contig6059	gene15659_make_Contig7753, gene6941_augu_Contig9158, gene16089_gene_Contig8358, gene5939_augu_Contig7586, gene13184_augu_Contig7445, gene16289_make_Contig8909, gene3941_make_Contig6620, gene2293_augu_Contig8689, gene6816_make_Contig7906, gene1813_make_Contig8309, gene11321_augu_Contig7845, gene4305_augu_Contig9325, gene15264_augu_Contig8255, gene15932_augu_Contig6233, gene531_augu_Contig8136, gen…
GO:0050794	regulation of cellular process	P	0.740426	0.0359874	18	567	75	4035	over	gene4694_augu_Contig9279, gene1748_gene_Contig7687, gene6101_augu_Contig8970, gene15812_augu_Contig7005, gene8362_make_Contig8563, gene1444_make_Contig8969, gene13468_make_Contig8123, gene9314_make_Contig8740, gene14081_augu_Contig6660, gene13175_gene_Contig7360, gene16818_augu_Contig8355, gene3811_augu_Contig9139, gene10010_augu_Contig8868, gene11082_augu_Contig9358, gene9448_make_Contig7461, ge…	gene5033_augu_Contig6983, gene7433_augu_Contig6223, gene2074_make_Contig8767, gene13771_augu_Contig8516, gene966_augu_Contig9046, gene7232_augu_Contig9130, gene9990_gene_Contig9342, gene10452_augu_Contig7621, gene11771_augu_Contig7103, gene8370_augu_Contig8563, gene15362_make_Contig8350, gene3972_make_Contig8730, gene8677_augu_Contig7386, gene5955_augu_Contig8164, gene1618_make_Contig8197, gene25…
GO:0006508	proteolysis	P	0.740426	0.0377496	5	89	88	4513	over	gene14716_make_Contig9211, gene788_augu_Contig8463, gene8797_augu_Contig9338, gene1613_augu_Contig8964, gene2721_augu_Contig8527	gene4955_augu_Contig8655, gene180_make_Contig9160, gene7033_make_Contig7733, gene534_make_Contig8356, gene9076_augu_Contig7981, gene8453_make_Contig8876, gene9116_make_Contig8789, gene177_make_Contig9160, gene7295_augu_Contig9333, gene996_augu_Contig8347, gene2343_augu_Contig9020, gene12552_gene_Contig8722, gene16289_make_Contig8909, gene13828_make_Contig7326, gene14058_make_Contig7908, gene10803…
GO:0006461	protein complex assembly	P	0.740426	0.0377496	5	89	88	4513	over	gene13260_gene_Contig8391, gene10926_make_Contig8339, gene15944_augu_Contig7623, gene788_augu_Contig8463, gene2721_augu_Contig8527	gene5033_augu_Contig6983, gene7232_augu_Contig9130, gene9990_gene_Contig9342, gene12591_make_Contig9349, gene6498_augu_Contig9120, gene688_augu_Contig8582, gene3675_augu_Contig8493, gene11482_augu_Contig9177, gene5907_gene_Contig7534, gene10977_make_Contig8716, gene7773_make_Contig9207, gene13537_augu_Contig9274, gene14010_augu_Contig8977, gene9116_make_Contig8789, gene9663_augu_Contig8990, gene1…
GO:0070271	protein complex biogenesis	P	0.740426	0.0377496	5	89	88	4513	over	gene13260_gene_Contig8391, gene10926_make_Contig8339, gene15944_augu_Contig7623, gene788_augu_Contig8463, gene2721_augu_Contig8527	gene5033_augu_Contig6983, gene7232_augu_Contig9130, gene9990_gene_Contig9342, gene12591_make_Contig9349, gene6498_augu_Contig9120, gene688_augu_Contig8582, gene3675_augu_Contig8493, gene11482_augu_Contig9177, gene5907_gene_Contig7534, gene10977_make_Contig8716, gene7773_make_Contig9207, gene13537_augu_Contig9274, gene14010_augu_Contig8977, gene9116_make_Contig8789, gene9663_augu_Contig8990, gene1…
GO:0019205	nucleobase-containing compound kinase activity	F	0.740426	0.038899	2	14	91	4588	over	gene9811_gene_Contig8721, gene739_augu_Contig8292	gene11015_augu_Contig8630, gene15574_augu_Contig8921, gene744_augu_Contig8292, gene14709_augu_Contig7939, gene4022_make_Contig9214, gene3979_augu_Contig8730, gene10150_augu_Contig6515, gene11232_augu_Contig8554, gene14280_make_Contig8199, gene9971_augu_Contig6959, gene17007_make_Contig7915, gene5624_augu_Contig8735, gene12392_make_Contig8515, gene7231_augu_Contig9130
GO:0001822	kidney development	P	0.740426	0.038899	2	14	91	4588	over	gene16818_augu_Contig8355, gene5249_make_Contig6420	gene9990_gene_Contig9342, gene9898_gene_Contig9093, gene997_augu_Contig8347, gene7623_augu_Contig9248, gene13957_augu_Contig7759, gene978_augu_Contig6534, gene4284_augu_Contig7762, gene8251_augu_Contig9296, gene1364_augu_Contig6432, gene1774_augu_Contig8441, gene9009_make_Contig8359, gene4433_gene_Contig8832, gene11447_augu_Contig7966, gene9975_gene_Contig8278
GO:0044454	nuclear chromosome part	C	0.740426	0.038899	2	14	91	4588	over	gene1748_gene_Contig7687, gene15812_augu_Contig7005	gene7232_augu_Contig9130, gene180_make_Contig9160, gene10447_augu_Contig7621, gene14970_augu_Contig9329, gene11108_make_Contig7874, gene15469_augu_Contig8677, gene7849_gene_Contig7432, gene5621_augu_Contig8735, gene9313_make_Contig8740, gene14818_augu_Contig9291, gene13373_augu_Contig8402, gene5679_augu_Contig8988, gene16398_augu_Contig8449, gene9278_make_Contig6231
GO:0034440	lipid oxidation	P	0.740426	0.038899	2	14	91	4588	over	gene1444_make_Contig8969, gene14720_make_Contig9211	gene9116_make_Contig8789, gene16289_make_Contig8909, gene11289_augu_Contig7796, gene7873_augu_Contig7413, gene8838_augu_Contig8176, gene3640_augu_Contig9352, gene13230_augu_Contig6340, gene9710_make_Contig8401, gene5662_make_Contig8725, gene5710_make_Contig7968, gene10720_augu_Contig9294, gene11158_augu_Contig7630, gene5711_make_Contig7968, gene9077_augu_Contig7981
GO:0019395	fatty acid oxidation	P	0.740426	0.038899	2	14	91	4588	over	gene1444_make_Contig8969, gene14720_make_Contig9211	gene9116_make_Contig8789, gene16289_make_Contig8909, gene11289_augu_Contig7796, gene7873_augu_Contig7413, gene8838_augu_Contig8176, gene3640_augu_Contig9352, gene13230_augu_Contig6340, gene9710_make_Contig8401, gene5662_make_Contig8725, gene5710_make_Contig7968, gene10720_augu_Contig9294, gene11158_augu_Contig7630, gene5711_make_Contig7968, gene9077_augu_Contig7981
GO:0007346	regulation of mitotic cell cycle	P	0.740426	0.038899	2	14	91	4588	over	gene1748_gene_Contig7687, gene2721_augu_Contig8527	gene7033_make_Contig7733, gene534_make_Contig8356, gene14010_augu_Contig8977, gene2073_make_Contig8767, gene11164_augu_Contig9087, gene996_augu_Contig8347, gene5809_augu_Contig9210, gene12212_augu_Contig6358, gene3086_gene_Contig9188, gene10105_augu_Contig7772, gene8878_make_Contig9192, gene3341_augu_Contig8377, gene3104_augu_Contig8548, gene10750_augu_Contig5988
GO:0019243	methylglyoxal catabolic process to D-lactate	P	0.740426	0.0392284	1	1	92	4601	over	gene788_augu_Contig8463	gene6256_augu_Contig7406
GO:0009438	methylglyoxal metabolic process	P	0.740426	0.0392284	1	1	92	4601	over	gene788_augu_Contig8463	gene6256_augu_Contig7406
GO:0016538	cyclin-dependent protein serine/threonine kinase regulator activity	F	0.740426	0.0392284	1	1	92	4601	over	gene14707_augu_Contig7939	gene1719_augu_Contig9191
GO:0000164	protein phosphatase type 1 complex	C	0.740426	0.0392284	1	1	92	4601	over	gene1748_gene_Contig7687	gene966_augu_Contig9046
GO:0042776	mitochondrial ATP synthesis coupled proton transport	P	0.740426	0.0392284	1	1	92	4601	over	gene9314_make_Contig8740	gene8437_make_Contig7567
GO:0004450	isocitrate dehydrogenase (NADP+) activity	F	0.740426	0.0392284	1	1	92	4601	over	gene507_make_Contig8687	gene508_make_Contig8687
GO:0004448	isocitrate dehydrogenase activity	F	0.740426	0.0392284	1	1	92	4601	over	gene507_make_Contig8687	gene508_make_Contig8687
GO:0007094	mitotic spindle assembly checkpoint	P	0.740426	0.0392284	1	1	92	4601	over	gene1748_gene_Contig7687	gene11164_augu_Contig9087
GO:0060027	convergent extension involved in gastrulation	P	0.740426	0.0392284	1	1	92	4601	over	gene5249_make_Contig6420	gene11825_augu_Contig8635
GO:0045267	proton-transporting ATP synthase, catalytic core	C	0.740426	0.0392284	1	1	92	4601	over	gene9314_make_Contig8740	gene8437_make_Contig7567
GO:0055007	cardiac muscle cell differentiation	P	0.740426	0.0392284	1	1	92	4601	over	gene2721_augu_Contig8527	gene10105_augu_Contig7772
GO:0033202	DNA helicase complex	C	0.740426	0.0392284	1	1	92	4601	over	gene15812_augu_Contig7005	gene7849_gene_Contig7432
GO:0031011	Ino80 complex	C	0.740426	0.0392284	1	1	92	4601	over	gene15812_augu_Contig7005	gene7849_gene_Contig7432
GO:0046912	transferase activity, transferring acyl groups, acyl groups converted into alkyl on transfer	F	0.740426	0.0392284	1	1	92	4601	over	gene16941_make_Contig8153	gene2920_augu_Contig9288
GO:0038024	cargo receptor activity	F	0.740426	0.0392284	1	1	92	4601	over	gene9314_make_Contig8740	gene8437_make_Contig7567
GO:0014075	response to amine stimulus	P	0.740426	0.0392284	1	1	92	4601	over	gene2721_augu_Contig8527	gene2163_augu_Contig8812
GO:0014037	Schwann cell differentiation	P	0.740426	0.0392284	1	1	92	4601	over	gene2721_augu_Contig8527	gene2343_augu_Contig9020
GO:0030427	site of polarized growth	C	0.740426	0.0392284	1	1	92	4601	over	gene1748_gene_Contig7687	gene9144_augu_Contig9152
GO:0051784	negative regulation of nuclear division	P	0.740426	0.0392284	1	1	92	4601	over	gene1748_gene_Contig7687	gene11164_augu_Contig9087
GO:0004124	cysteine synthase activity	F	0.740426	0.0392284	1	1	92	4601	over	gene9417_augu_Contig8723	gene10051_augu_Contig8814
GO:0005882	intermediate filament	C	0.740426	0.0392284	1	1	92	4601	over	gene7522_make_Contig9335	gene10702_augu_Contig7609
GO:0005868	cytoplasmic dynein complex	C	0.740426	0.0392284	1	1	92	4601	over	gene4694_augu_Contig9279	gene15549_augu_Contig7977
GO:0033002	muscle cell proliferation	P	0.740426	0.0392284	1	1	92	4601	over	gene2721_augu_Contig8527	gene10236_augu_Contig9262
GO:0005814	centriole	C	0.740426	0.0392284	1	1	92	4601	over	gene15088_augu_Contig9153	gene5095_augu_Contig8147
GO:0005754	mitochondrial proton-transporting ATP synthase, catalytic core	C	0.740426	0.0392284	1	1	92	4601	over	gene9314_make_Contig8740	gene8437_make_Contig7567
GO:0097346	INO80-type complex	C	0.740426	0.0392284	1	1	92	4601	over	gene15812_augu_Contig7005	gene7849_gene_Contig7432
GO:0071174	mitotic spindle checkpoint	P	0.740426	0.0392284	1	1	92	4601	over	gene1748_gene_Contig7687	gene11164_augu_Contig9087
GO:0051596	methylglyoxal catabolic process	P	0.740426	0.0392284	1	1	92	4601	over	gene788_augu_Contig8463	gene6256_augu_Contig7406
GO:0030228	lipoprotein particle receptor activity	F	0.740426	0.0392284	1	1	92	4601	over	gene9314_make_Contig8740	gene8437_make_Contig7567
GO:0035083	cilium axoneme assembly	P	0.740426	0.0392284	1	1	92	4601	over	gene5249_make_Contig6420	gene12827_augu_Contig9172
GO:0006108	malate metabolic process	P	0.740426	0.0392284	1	1	92	4601	over	gene15356_make_Contig6182	gene15357_make_Contig6182
GO:0006102	isocitrate metabolic process	P	0.740426	0.0392284	1	1	92	4601	over	gene507_make_Contig8687	gene508_make_Contig8687
GO:0035051	cardiocyte differentiation	P	0.740426	0.0392284	1	1	92	4601	over	gene2721_augu_Contig8527	gene10105_augu_Contig7772
GO:0006089	lactate metabolic process	P	0.740426	0.0392284	1	1	92	4601	over	gene788_augu_Contig8463	gene6256_augu_Contig7406
GO:0000779	condensed chromosome, centromeric region	C	0.740426	0.0392284	1	1	92	4601	over	gene1748_gene_Contig7687	gene8638_gene_Contig9256
GO:0000777	condensed chromosome kinetochore	C	0.740426	0.0392284	1	1	92	4601	over	gene1748_gene_Contig7687	gene8638_gene_Contig9256
GO:0003341	cilium movement	P	0.740426	0.0392284	1	1	92	4601	over	gene5249_make_Contig6420	gene12827_augu_Contig9172
GO:0030060	L-malate dehydrogenase activity	F	0.740426	0.0392284	1	1	92	4601	over	gene15356_make_Contig6182	gene15357_make_Contig6182
GO:1902100	negative regulation of metaphase/anaphase transition of cell cycle	P	0.740426	0.0392284	1	1	92	4601	over	gene1748_gene_Contig7687	gene11164_augu_Contig9087
GO:0044183	protein binding involved in protein folding	F	0.740426	0.0392284	1	1	92	4601	over	gene13179_augu_Contig7963	gene8633_make_Contig9256
GO:0007619	courtship behavior	P	0.740426	0.0392284	1	1	92	4601	over	gene5249_make_Contig6420	gene12112_make_Contig8981
GO:0002756	MyD88-independent toll-like receptor signaling pathway	P	0.740426	0.0392284	1	1	92	4601	over	gene2721_augu_Contig8527	gene534_make_Contig8356
GO:0045841	negative regulation of mitotic metaphase/anaphase transition	P	0.740426	0.0392284	1	1	92	4601	over	gene1748_gene_Contig7687	gene11164_augu_Contig9087
GO:0008049	male courtship behavior	P	0.740426	0.0392284	1	1	92	4601	over	gene5249_make_Contig6420	gene12112_make_Contig8981
GO:0045839	negative regulation of mitosis	P	0.740426	0.0392284	1	1	92	4601	over	gene1748_gene_Contig7687	gene11164_augu_Contig9087
GO:0070370	cellular heat acclimation	P	0.740426	0.0392284	1	1	92	4601	over	gene15348_make_Contig8911	gene15349_make_Contig8911
GO:0032006	regulation of TOR signaling cascade	P	0.740426	0.0392284	1	1	92	4601	over	gene16818_augu_Contig8355	gene9009_make_Contig8359
GO:0045740	positive regulation of DNA replication	P	0.740426	0.0392284	1	1	92	4601	over	gene2721_augu_Contig8527	gene8633_make_Contig9256
GO:0031572	G2 DNA damage checkpoint	P	0.740426	0.0392284	1	1	92	4601	over	gene2721_augu_Contig8527	gene11164_augu_Contig9087
GO:0046185	aldehyde catabolic process	P	0.740426	0.0392284	1	1	92	4601	over	gene788_augu_Contig8463	gene6256_augu_Contig7406
GO:0034138	toll-like receptor 3 signaling pathway	P	0.740426	0.0392284	1	1	92	4601	over	gene2721_augu_Contig8527	gene534_make_Contig8356
GO:0006933	negative regulation of cell adhesion involved in substrate-bound cell migration	P	0.740426	0.0392284	1	1	92	4601	over	gene9314_make_Contig8740	gene8437_make_Contig7567
GO:0006929	substrate-dependent cell migration	P	0.740426	0.0392284	1	1	92	4601	over	gene9314_make_Contig8740	gene8437_make_Contig7567
GO:0072350	tricarboxylic acid metabolic process	P	0.740426	0.0392284	1	1	92	4601	over	gene507_make_Contig8687	gene508_make_Contig8687
GO:0007338	single fertilization	P	0.740426	0.0392284	1	1	92	4601	over	gene2721_augu_Contig8527	gene12112_make_Contig8981
GO:0044085	cellular component biogenesis	P	0.740426	0.0392399	8	188	85	4414	over	gene1748_gene_Contig7687, gene13260_gene_Contig8391, gene10926_make_Contig8339, gene3811_augu_Contig9139, gene15944_augu_Contig7623, gene5249_make_Contig6420, gene788_augu_Contig8463, gene2721_augu_Contig8527	gene5033_augu_Contig6983, gene13771_augu_Contig8516, gene7232_augu_Contig9130, gene9990_gene_Contig9342, gene1548_augu_Contig5976, gene997_augu_Contig8347, gene12591_make_Contig9349, gene6498_augu_Contig9120, gene13020_augu_Contig6093, gene688_augu_Contig8582, gene3675_augu_Contig8493, gene11482_augu_Contig9177, gene5907_gene_Contig7534, gene10977_make_Contig8716, gene10370_make_Contig6843, gene5…
GO:0006163	purine nucleotide metabolic process	P	0.740426	0.0392437	5	90	88	4512	over	gene15812_augu_Contig7005, gene9314_make_Contig8740, gene13260_gene_Contig8391, gene9811_gene_Contig8721, gene15944_augu_Contig7623	gene8437_make_Contig7567, gene11015_augu_Contig8630, gene3229_augu_Contig6577, gene11482_augu_Contig9177, gene5907_gene_Contig7534, gene10977_make_Contig8716, gene8610_augu_Contig7697, gene13537_augu_Contig9274, gene594_augu_Contig9052, gene5752_augu_Contig8815, gene9896_make_Contig9093, gene14709_augu_Contig7939, gene8846_augu_Contig7956, gene5797_make_Contig8202, gene12646_make_Contig8776, gene…
GO:0044464	cell part	C	0.740426	0.0393126	53	2174	40	2428	over	gene13712_make_Contig8365, gene4694_augu_Contig9279, gene15180_make_Contig8652, gene1748_gene_Contig7687, gene12405_augu_Contig8044, gene15348_make_Contig8911, gene9951_augu_Contig6460, gene10846_make_Contig8393, gene6101_augu_Contig8970, gene15812_augu_Contig7005, gene7726_augu_Contig7868, gene16941_make_Contig8153, gene1444_make_Contig8969, gene13468_make_Contig8123, gene9314_make_Contig8740, g…	gene14392_make_Contig9175, gene6953_augu_Contig6776, gene10264_make_Contig9035, gene10165_make_Contig9135, gene12514_make_Contig7960, gene9635_augu_Contig9189, gene2992_augu_Contig6104, gene15659_make_Contig7753, gene8554_gene_Contig8774, gene5033_augu_Contig6983, gene8613_augu_Contig7697, gene7433_augu_Contig6223, gene12221_gene_Contig8681, gene792_augu_Contig8463, gene11663_augu_Contig8850, gen…
GO:0005623	cell	C	0.740426	0.0393126	53	2174	40	2428	over	gene13712_make_Contig8365, gene4694_augu_Contig9279, gene15180_make_Contig8652, gene1748_gene_Contig7687, gene12405_augu_Contig8044, gene15348_make_Contig8911, gene9951_augu_Contig6460, gene10846_make_Contig8393, gene6101_augu_Contig8970, gene15812_augu_Contig7005, gene7726_augu_Contig7868, gene16941_make_Contig8153, gene1444_make_Contig8969, gene13468_make_Contig8123, gene9314_make_Contig8740, g…	gene14392_make_Contig9175, gene6953_augu_Contig6776, gene10264_make_Contig9035, gene10165_make_Contig9135, gene12514_make_Contig7960, gene9635_augu_Contig9189, gene2992_augu_Contig6104, gene15659_make_Contig7753, gene8554_gene_Contig8774, gene5033_augu_Contig6983, gene8613_augu_Contig7697, gene7433_augu_Contig6223, gene12221_gene_Contig8681, gene792_augu_Contig8463, gene11663_augu_Contig8850, gen…
GO:0006355	regulation of transcription, DNA-dependent	P	0.757299	0.0405295	7	155	86	4447	over	gene6101_augu_Contig8970, gene15812_augu_Contig7005, gene8362_make_Contig8563, gene13175_gene_Contig7360, gene10010_augu_Contig8868, gene9448_make_Contig7461, gene2721_augu_Contig8527	gene2074_make_Contig8767, gene13771_augu_Contig8516, gene8370_augu_Contig8563, gene15362_make_Contig8350, gene180_make_Contig9160, gene11270_augu_Contig8032, gene8506_augu_Contig8129, gene15414_augu_Contig9216, gene13470_augu_Contig8123, gene15175_augu_Contig9084, gene1205_augu_Contig9246, gene534_make_Contig8356, gene9265_augu_Contig8702, gene3724_augu_Contig9312, gene12532_augu_Contig8574, gene…
GO:0048037	cofactor binding	F	0.757299	0.0409351	4	62	89	4540	over	gene4027_augu_Contig9214, gene14720_make_Contig9211, gene9417_augu_Contig8723, gene11187_make_Contig8861	gene12514_make_Contig7960, gene8613_augu_Contig7697, gene14513_augu_Contig9180, gene6516_augu_Contig9193, gene14837_make_Contig8828, gene6498_augu_Contig9120, gene7484_augu_Contig9053, gene15630_augu_Contig8801, gene12102_augu_Contig7392, gene11902_augu_Contig6133, gene1572_make_Contig9249, gene11767_make_Contig7103, gene9522_make_Contig7980, gene10242_augu_Contig9262, gene7179_make_Contig9174, g…
GO:0009207	purine ribonucleoside triphosphate catabolic process	P	0.757299	0.0409351	4	62	89	4540	over	gene15812_augu_Contig7005, gene9314_make_Contig8740, gene13260_gene_Contig8391, gene15944_augu_Contig7623	gene8437_make_Contig7567, gene3229_augu_Contig6577, gene11482_augu_Contig9177, gene5907_gene_Contig7534, gene10977_make_Contig8716, gene8610_augu_Contig7697, gene594_augu_Contig9052, gene5752_augu_Contig8815, gene9896_make_Contig9093, gene5797_make_Contig8202, gene12646_make_Contig8776, gene1501_augu_Contig7888, gene161_augu_Contig8960, gene241_augu_Contig6466, gene10006_gene_Contig8868, gene1438…
GO:0009203	ribonucleoside triphosphate catabolic process	P	0.757299	0.0409351	4	62	89	4540	over	gene15812_augu_Contig7005, gene9314_make_Contig8740, gene13260_gene_Contig8391, gene15944_augu_Contig7623	gene8437_make_Contig7567, gene3229_augu_Contig6577, gene11482_augu_Contig9177, gene5907_gene_Contig7534, gene10977_make_Contig8716, gene8610_augu_Contig7697, gene594_augu_Contig9052, gene5752_augu_Contig8815, gene9896_make_Contig9093, gene5797_make_Contig8202, gene12646_make_Contig8776, gene1501_augu_Contig7888, gene161_augu_Contig8960, gene241_augu_Contig6466, gene10006_gene_Contig8868, gene1438…
GO:0009146	purine nucleoside triphosphate catabolic process	P	0.757299	0.0409351	4	62	89	4540	over	gene15812_augu_Contig7005, gene9314_make_Contig8740, gene13260_gene_Contig8391, gene15944_augu_Contig7623	gene8437_make_Contig7567, gene3229_augu_Contig6577, gene11482_augu_Contig9177, gene5907_gene_Contig7534, gene10977_make_Contig8716, gene8610_augu_Contig7697, gene594_augu_Contig9052, gene5752_augu_Contig8815, gene9896_make_Contig9093, gene5797_make_Contig8202, gene12646_make_Contig8776, gene1501_augu_Contig7888, gene161_augu_Contig8960, gene241_augu_Contig6466, gene10006_gene_Contig8868, gene1438…
GO:0009143	nucleoside triphosphate catabolic process	P	0.757299	0.0409351	4	62	89	4540	over	gene15812_augu_Contig7005, gene9314_make_Contig8740, gene13260_gene_Contig8391, gene15944_augu_Contig7623	gene8437_make_Contig7567, gene3229_augu_Contig6577, gene11482_augu_Contig9177, gene5907_gene_Contig7534, gene10977_make_Contig8716, gene8610_augu_Contig7697, gene594_augu_Contig9052, gene5752_augu_Contig8815, gene9896_make_Contig9093, gene5797_make_Contig8202, gene12646_make_Contig8776, gene1501_augu_Contig7888, gene161_augu_Contig8960, gene241_augu_Contig6466, gene10006_gene_Contig8868, gene1438…
GO:0070013	intracellular organelle lumen	C	0.761397	0.0414001	10	262	83	4340	over	gene1748_gene_Contig7687, gene6101_augu_Contig8970, gene15812_augu_Contig7005, gene1444_make_Contig8969, gene9314_make_Contig8740, gene14720_make_Contig9211, gene2725_augu_Contig7510, gene15944_augu_Contig7623, gene9448_make_Contig7461, gene2721_augu_Contig8527	gene5033_augu_Contig6983, gene12221_gene_Contig8681, gene2074_make_Contig8767, gene966_augu_Contig9046, gene7232_augu_Contig9130, gene11771_augu_Contig7103, gene794_augu_Contig8463, gene14559_augu_Contig9233, gene5153_augu_Contig8755, gene180_make_Contig9160, gene3274_augu_Contig8125, gene8437_make_Contig7567, gene347_make_Contig6692, gene15414_augu_Contig9216, gene6498_augu_Contig9120, gene13020…
GO:0043233	organelle lumen	C	0.761397	0.0414001	10	262	83	4340	over	gene1748_gene_Contig7687, gene6101_augu_Contig8970, gene15812_augu_Contig7005, gene1444_make_Contig8969, gene9314_make_Contig8740, gene14720_make_Contig9211, gene2725_augu_Contig7510, gene15944_augu_Contig7623, gene9448_make_Contig7461, gene2721_augu_Contig8527	gene5033_augu_Contig6983, gene12221_gene_Contig8681, gene2074_make_Contig8767, gene966_augu_Contig9046, gene7232_augu_Contig9130, gene11771_augu_Contig7103, gene794_augu_Contig8463, gene14559_augu_Contig9233, gene5153_augu_Contig8755, gene180_make_Contig9160, gene3274_augu_Contig8125, gene8437_make_Contig7567, gene347_make_Contig6692, gene15414_augu_Contig9216, gene6498_augu_Contig9120, gene13020…
GO:0034654	nucleobase-containing compound biosynthetic process	P	0.775383	0.0422846	10	263	83	4339	over	gene1748_gene_Contig7687, gene6101_augu_Contig8970, gene15812_augu_Contig7005, gene8362_make_Contig8563, gene9314_make_Contig8740, gene13175_gene_Contig7360, gene10010_augu_Contig8868, gene9448_make_Contig7461, gene2721_augu_Contig8527, gene148_make_Contig6901	gene2074_make_Contig8767, gene13771_augu_Contig8516, gene7597_make_Contig8004, gene8370_augu_Contig8563, gene15362_make_Contig8350, gene3972_make_Contig8730, gene5153_augu_Contig8755, gene13144_augu_Contig8074, gene180_make_Contig9160, gene3274_augu_Contig8125, gene8437_make_Contig7567, gene11270_augu_Contig8032, gene8506_augu_Contig8129, gene15414_augu_Contig9216, gene13470_augu_Contig8123, gene…
GO:0051239	regulation of multicellular organismal process	P	0.787773	0.0430862	6	124	87	4478	over	gene6101_augu_Contig8970, gene15812_augu_Contig7005, gene13831_augu_Contig7326, gene3811_augu_Contig9139, gene8102_augu_Contig6059, gene2721_augu_Contig8527	gene2074_make_Contig8767, gene4955_augu_Contig8655, gene15362_make_Contig8350, gene5955_augu_Contig8164, gene1618_make_Contig8197, gene180_make_Contig9160, gene3274_augu_Contig8125, gene688_augu_Contig8582, gene7484_augu_Contig9053, gene534_make_Contig8356, gene387_augu_Contig9121, gene3724_augu_Contig9312, gene9662_make_Contig8990, gene8518_augu_Contig8332, gene10447_augu_Contig7621, gene8610_au…
GO:0072001	renal system development	P	0.793525	0.0435278	2	15	91	4587	over	gene16818_augu_Contig8355, gene5249_make_Contig6420	gene9990_gene_Contig9342, gene9898_gene_Contig9093, gene997_augu_Contig8347, gene7623_augu_Contig9248, gene13957_augu_Contig7759, gene978_augu_Contig6534, gene4284_augu_Contig7762, gene8251_augu_Contig9296, gene1364_augu_Contig6432, gene15257_augu_Contig9194, gene1774_augu_Contig8441, gene9009_make_Contig8359, gene4433_gene_Contig8832, gene11447_augu_Contig7966, gene9975_gene_Contig8278
GO:0006631	fatty acid metabolic process	P	0.794121	0.0438709	3	37	90	4565	over	gene1444_make_Contig8969, gene14720_make_Contig9211, gene8414_augu_Contig6914	gene12184_augu_Contig8479, gene7359_make_Contig6777, gene13700_augu_Contig9260, gene9116_make_Contig8789, gene11761_augu_Contig9161, gene16289_make_Contig8909, gene11289_augu_Contig7796, gene9779_make_Contig7890, gene8066_make_Contig9077, gene7873_augu_Contig7413, gene16621_make_Contig8713, gene7100_augu_Contig9070, gene12204_make_Contig6743, gene883_augu_Contig9118, gene8838_augu_Contig8176, gen…
GO:0048589	developmental growth	P	0.794121	0.0438709	3	37	90	4565	over	gene15812_augu_Contig7005, gene15944_augu_Contig7623, gene2721_augu_Contig8527	gene12532_augu_Contig8574, gene10273_augu_Contig9035, gene6525_make_Contig9289, gene16289_make_Contig8909, gene3941_make_Contig6620, gene2293_augu_Contig8689, gene7602_make_Contig8321, gene11321_augu_Contig7845, gene15264_augu_Contig8255, gene2646_augu_Contig7275, gene13240_make_Contig8807, gene14947_augu_Contig9037, gene7603_make_Contig8321, gene12261_make_Contig8379, gene6035_augu_Contig8399, g…
GO:0006325	chromatin organization	P	0.794121	0.0439415	5	93	88	4509	over	gene1748_gene_Contig7687, gene6101_augu_Contig8970, gene15812_augu_Contig7005, gene10926_make_Contig8339, gene9448_make_Contig7461	gene5033_augu_Contig6983, gene13771_augu_Contig8516, gene4955_augu_Contig8655, gene8370_augu_Contig8563, gene180_make_Contig9160, gene11270_augu_Contig8032, gene688_augu_Contig8582, gene13470_augu_Contig8123, gene15175_augu_Contig9084, gene3724_augu_Contig9312, gene2723_gene_Contig7510, gene5047_gene_Contig8038, gene10447_augu_Contig7621, gene11596_augu_Contig8752, gene14010_augu_Contig8977, gene…
GO:0044707	single-multicellular organism process	P	0.79607	0.0441766	17	540	76	4062	over	gene4694_augu_Contig9279, gene15348_make_Contig8911, gene6101_augu_Contig8970, gene15812_augu_Contig7005, gene9314_make_Contig8740, gene13831_augu_Contig7326, gene9811_gene_Contig8721, gene16818_augu_Contig8355, gene3811_augu_Contig9139, gene10010_augu_Contig8868, gene8102_augu_Contig6059, gene5249_make_Contig6420, gene4494_augu_Contig9266, gene1197_make_Contig9246, gene2710_augu_Contig8527, gene…	gene2992_augu_Contig6104, gene15659_make_Contig7753, gene5033_augu_Contig6983, gene2074_make_Contig8767, gene13771_augu_Contig8516, gene966_augu_Contig9046, gene12643_make_Contig9235, gene2543_augu_Contig8680, gene14513_augu_Contig9180, gene7305_augu_Contig8787, gene4955_augu_Contig8655, gene9990_gene_Contig9342, gene11771_augu_Contig7103, gene15362_make_Contig8350, gene794_augu_Contig8463, gene1…
GO:0009164	nucleoside catabolic process	P	0.800049	0.0449092	4	64	89	4538	over	gene15812_augu_Contig7005, gene9314_make_Contig8740, gene13260_gene_Contig8391, gene15944_augu_Contig7623	gene8437_make_Contig7567, gene3229_augu_Contig6577, gene11482_augu_Contig9177, gene5907_gene_Contig7534, gene10977_make_Contig8716, gene8610_augu_Contig7697, gene13537_augu_Contig9274, gene594_augu_Contig9052, gene5752_augu_Contig8815, gene9896_make_Contig9093, gene5797_make_Contig8202, gene12646_make_Contig8776, gene1501_augu_Contig7888, gene161_augu_Contig8960, gene241_augu_Contig6466, gene1000…
GO:0042454	ribonucleoside catabolic process	P	0.800049	0.0449092	4	64	89	4538	over	gene15812_augu_Contig7005, gene9314_make_Contig8740, gene13260_gene_Contig8391, gene15944_augu_Contig7623	gene8437_make_Contig7567, gene3229_augu_Contig6577, gene11482_augu_Contig9177, gene5907_gene_Contig7534, gene10977_make_Contig8716, gene8610_augu_Contig7697, gene13537_augu_Contig9274, gene594_augu_Contig9052, gene5752_augu_Contig8815, gene9896_make_Contig9093, gene5797_make_Contig8202, gene12646_make_Contig8776, gene1501_augu_Contig7888, gene161_augu_Contig8960, gene241_augu_Contig6466, gene1000…
GO:0006152	purine nucleoside catabolic process	P	0.800049	0.0449092	4	64	89	4538	over	gene15812_augu_Contig7005, gene9314_make_Contig8740, gene13260_gene_Contig8391, gene15944_augu_Contig7623	gene8437_make_Contig7567, gene3229_augu_Contig6577, gene11482_augu_Contig9177, gene5907_gene_Contig7534, gene10977_make_Contig8716, gene8610_augu_Contig7697, gene13537_augu_Contig9274, gene594_augu_Contig9052, gene5752_augu_Contig8815, gene9896_make_Contig9093, gene5797_make_Contig8202, gene12646_make_Contig8776, gene1501_augu_Contig7888, gene161_augu_Contig8960, gene241_augu_Contig6466, gene1000…
GO:0046130	purine ribonucleoside catabolic process	P	0.800049	0.0449092	4	64	89	4538	over	gene15812_augu_Contig7005, gene9314_make_Contig8740, gene13260_gene_Contig8391, gene15944_augu_Contig7623	gene8437_make_Contig7567, gene3229_augu_Contig6577, gene11482_augu_Contig9177, gene5907_gene_Contig7534, gene10977_make_Contig8716, gene8610_augu_Contig7697, gene13537_augu_Contig9274, gene594_augu_Contig9052, gene5752_augu_Contig8815, gene9896_make_Contig9093, gene5797_make_Contig8202, gene12646_make_Contig8776, gene1501_augu_Contig7888, gene161_augu_Contig8960, gene241_augu_Contig6466, gene1000…
GO:0055086	nucleobase-containing small molecule metabolic process	P	0.80208	0.0452798	7	159	86	4443	over	gene15812_augu_Contig7005, gene9314_make_Contig8740, gene13260_gene_Contig8391, gene9811_gene_Contig8721, gene15944_augu_Contig7623, gene13518_make_Contig7794, gene148_make_Contig6901	gene7597_make_Contig8004, gene8437_make_Contig7567, gene11015_augu_Contig8630, gene15574_augu_Contig8921, gene1570_make_Contig9249, gene3229_augu_Contig6577, gene11482_augu_Contig9177, gene6096_make_Contig8970, gene11767_make_Contig7103, gene5907_gene_Contig7534, gene10977_make_Contig8716, gene8610_augu_Contig7697, gene13537_augu_Contig9274, gene13214_augu_Contig7064, gene594_augu_Contig9052, gen…
GO:2001141	regulation of RNA biosynthetic process	P	0.80208	0.0452798	7	159	86	4443	over	gene6101_augu_Contig8970, gene15812_augu_Contig7005, gene8362_make_Contig8563, gene13175_gene_Contig7360, gene10010_augu_Contig8868, gene9448_make_Contig7461, gene2721_augu_Contig8527	gene2074_make_Contig8767, gene13771_augu_Contig8516, gene8370_augu_Contig8563, gene15362_make_Contig8350, gene3972_make_Contig8730, gene180_make_Contig9160, gene11270_augu_Contig8032, gene8506_augu_Contig8129, gene15414_augu_Contig9216, gene13470_augu_Contig8123, gene15175_augu_Contig9084, gene1205_augu_Contig9246, gene534_make_Contig8356, gene9265_augu_Contig8702, gene3724_augu_Contig9312, gene1…
GO:1901658	glycosyl compound catabolic process	P	0.829757	0.0469749	4	65	89	4537	over	gene15812_augu_Contig7005, gene9314_make_Contig8740, gene13260_gene_Contig8391, gene15944_augu_Contig7623	gene8437_make_Contig7567, gene3229_augu_Contig6577, gene354_augu_Contig7199, gene11482_augu_Contig9177, gene5907_gene_Contig7534, gene10977_make_Contig8716, gene8610_augu_Contig7697, gene13537_augu_Contig9274, gene594_augu_Contig9052, gene5752_augu_Contig8815, gene9896_make_Contig9093, gene5797_make_Contig8202, gene12646_make_Contig8776, gene1501_augu_Contig7888, gene161_augu_Contig8960, gene241_…
GO:0072521	purine-containing compound metabolic process	P	0.832338	0.0472541	5	95	88	4507	over	gene15812_augu_Contig7005, gene9314_make_Contig8740, gene13260_gene_Contig8391, gene9811_gene_Contig8721, gene15944_augu_Contig7623	gene8437_make_Contig7567, gene11015_augu_Contig8630, gene3229_augu_Contig6577, gene11482_augu_Contig9177, gene5907_gene_Contig7534, gene10977_make_Contig8716, gene8610_augu_Contig7697, gene13537_augu_Contig9274, gene594_augu_Contig9052, gene5752_augu_Contig8815, gene9896_make_Contig9093, gene14709_augu_Contig7939, gene8846_augu_Contig7956, gene5797_make_Contig8202, gene12646_make_Contig8776, gene…
GO:0001934	positive regulation of protein phosphorylation	P	0.83305	0.0483501	2	16	91	4586	over	gene14707_augu_Contig7939, gene2721_augu_Contig8527	gene534_make_Contig8356, gene2343_augu_Contig9020, gene467_gene_Contig8130, gene15252_augu_Contig9194, gene5440_augu_Contig9148, gene7712_augu_Contig6898, gene8633_make_Contig9256, gene8074_augu_Contig9077, gene7279_gene_Contig7701, gene7545_make_Contig9272, gene3646_augu_Contig9352, gene11991_augu_Contig9091, gene7223_make_Contig7482, gene12023_augu_Contig7343, gene14304_gene_Contig6445, gene109…
GO:0042327	positive regulation of phosphorylation	P	0.83305	0.0483501	2	16	91	4586	over	gene14707_augu_Contig7939, gene2721_augu_Contig8527	gene534_make_Contig8356, gene2343_augu_Contig9020, gene467_gene_Contig8130, gene15252_augu_Contig9194, gene5440_augu_Contig9148, gene7712_augu_Contig6898, gene8633_make_Contig9256, gene8074_augu_Contig9077, gene7279_gene_Contig7701, gene7545_make_Contig9272, gene3646_augu_Contig9352, gene11991_augu_Contig9091, gene7223_make_Contig7482, gene12023_augu_Contig7343, gene14304_gene_Contig6445, gene109…
GO:0006200	ATP catabolic process	P	0.83305	0.0483501	2	16	91	4586	over	gene15812_augu_Contig7005, gene9314_make_Contig8740	gene8437_make_Contig7567, gene8610_augu_Contig7697, gene9625_augu_Contig8938, gene883_augu_Contig9118, gene14340_make_Contig9318, gene13706_augu_Contig6908, gene11354_augu_Contig8691, gene10892_augu_Contig7516, gene14818_augu_Contig9291, gene2633_gene_Contig6238, gene9306_make_Contig8583, gene11671_augu_Contig6990, gene7555_augu_Contig9272, gene9278_make_Contig6231, gene7554_augu_Contig9272, gene…
GO:0006796	phosphate-containing compound metabolic process	P	0.83305	0.0484953	13	385	80	4217	over	gene1748_gene_Contig7687, gene9951_augu_Contig6460, gene15812_augu_Contig7005, gene9314_make_Contig8740, gene13260_gene_Contig8391, gene9811_gene_Contig8721, gene739_augu_Contig8292, gene15944_augu_Contig7623, gene14707_augu_Contig7939, gene13518_make_Contig7794, gene2710_augu_Contig8527, gene2721_augu_Contig8527, gene148_make_Contig6901	gene966_augu_Contig9046, gene11563_gene_Contig7775, gene11129_augu_Contig7131, gene7597_make_Contig8004, gene13303_augu_Contig6305, gene8677_augu_Contig7386, gene13532_make_Contig9274, gene13117_gene_Contig9229, gene8437_make_Contig7567, gene7514_make_Contig8761, gene2754_gene_Contig6232, gene11015_augu_Contig8630, gene15574_augu_Contig8921, gene15414_augu_Contig9216, gene6498_augu_Contig9120, ge…
GO:0051276	chromosome organization	P	0.83305	0.0487364	6	128	87	4474	over	gene1748_gene_Contig7687, gene6101_augu_Contig8970, gene15812_augu_Contig7005, gene10926_make_Contig8339, gene9448_make_Contig7461, gene2721_augu_Contig8527	gene5033_augu_Contig6983, gene13771_augu_Contig8516, gene5942_augu_Contig7563, gene4955_augu_Contig8655, gene8370_augu_Contig8563, gene180_make_Contig9160, gene11270_augu_Contig8032, gene6441_augu_Contig6278, gene688_augu_Contig8582, gene13470_augu_Contig8123, gene15175_augu_Contig9084, gene3724_augu_Contig9312, gene2723_gene_Contig7510, gene5047_gene_Contig8038, gene10447_augu_Contig7621, gene11…
GO:0009261	ribonucleotide catabolic process	P	0.83305	0.0490929	4	66	89	4536	over	gene15812_augu_Contig7005, gene9314_make_Contig8740, gene13260_gene_Contig8391, gene15944_augu_Contig7623	gene8437_make_Contig7567, gene3229_augu_Contig6577, gene11482_augu_Contig9177, gene5907_gene_Contig7534, gene10977_make_Contig8716, gene8610_augu_Contig7697, gene13537_augu_Contig9274, gene594_augu_Contig9052, gene5752_augu_Contig8815, gene9896_make_Contig9093, gene5797_make_Contig8202, gene12646_make_Contig8776, gene1501_augu_Contig7888, gene161_augu_Contig8960, gene241_augu_Contig6466, gene1000…
GO:0009154	purine ribonucleotide catabolic process	P	0.83305	0.0490929	4	66	89	4536	over	gene15812_augu_Contig7005, gene9314_make_Contig8740, gene13260_gene_Contig8391, gene15944_augu_Contig7623	gene8437_make_Contig7567, gene3229_augu_Contig6577, gene11482_augu_Contig9177, gene5907_gene_Contig7534, gene10977_make_Contig8716, gene8610_augu_Contig7697, gene13537_augu_Contig9274, gene594_augu_Contig9052, gene5752_augu_Contig8815, gene9896_make_Contig9093, gene5797_make_Contig8202, gene12646_make_Contig8776, gene1501_augu_Contig7888, gene161_augu_Contig8960, gene241_augu_Contig6466, gene1000…
GO:0006915	apoptotic process	P	0.83305	0.0490929	4	66	89	4536	over	gene4694_augu_Contig9279, gene1444_make_Contig8969, gene11082_augu_Contig9358, gene2721_augu_Contig8527	gene3972_make_Contig8730, gene180_make_Contig9160, gene14837_make_Contig8828, gene534_make_Contig8356, gene7586_augu_Contig9011, gene7732_augu_Contig6072, gene2723_gene_Contig7510, gene12785_gene_Contig7936, gene2073_make_Contig8767, gene446_augu_Contig8633, gene15147_make_Contig7837, gene218_augu_Contig8357, gene11164_augu_Contig9087, gene996_augu_Contig8347, gene2343_augu_Contig9020, gene4302_a…
GO:0016616	oxidoreductase activity, acting on the CH-OH group of donors, NAD or NADP as acceptor	F	0.83305	0.0495668	3	39	90	4563	over	gene4027_augu_Contig9214, gene507_make_Contig8687, gene15356_make_Contig6182	gene8613_augu_Contig7697, gene9101_augu_Contig6877, gene15630_augu_Contig8801, gene15357_make_Contig6182, gene508_make_Contig8687, gene15358_augu_Contig6182, gene10242_augu_Contig9262, gene13704_augu_Contig9260, gene14928_augu_Contig8585, gene4818_make_Contig8816, gene16300_make_Contig9140, gene5396_make_Contig6957, gene9016_make_Contig9184, gene4819_make_Contig8816, gene11289_augu_Contig7796, ge…

## Sheet: Group1 genes
rab-like_protein_2a-like(gene14081)
mitogen-activated_protein_kinase(gene15762)
calmodulin-like_isoform_3(gene9940)
cre-tyr-3_protein(gene16905)
calmodulin_3b_(phosphorylase_delta)(gene9941)
isocitrate_lyase(gene895)
14-3-3_protein(gene8102)
14-3-3_protein(gene13831)
No_Homology(gene7258)
1_2(gene4521)
peptidyl-prolyl_cis-trans_isomerase(gene6639)
No_Homology(gene5622)
predicted_protein(gene11134)
cathepsin_b-like(gene1613)
protein(gene14297)
papain_family_cysteine_protease_containing_protein(gene14465)
heat_shock_factor_binding_protein_1(gene15348)
No_Homology(gene1184)
kinesin_family_member_6(gene11503)
No_Homology(gene6517)
cathepsin_z-like(gene4494)
No_Homology(gene11437)
leucine-rich_repeat-containing_protein_61(gene1451)
No_Homology(gene13331)
calmodulin-like_protein(gene9031)
axonemal_dynein_light_intermediate_polypeptide_1(gene1053)
radial_spoke_head_protein_4_homolog_a_isoform_1(gene4779)
radial_spoke_head_protein_9_homolog(gene1097)
phytosulfokine_receptor_1-like(gene14784)
gamma-interferon-inducible_lysosomal_thiol_reductase(gene2657)
thioredoxin(gene4020)
dynein_light_chain(gene12405)
No_Homology(gene1079)
flagellar_associated_protein(gene3309)
protein(gene14791)
No_Homology(gene3887)
cell_division_control_protein_28(gene2710)
protein_dpy-30_homolog(gene9448)
iron-sulfur_cluster_assembly_system(gene11490)
No_Homology(gene1093)
No_Homology(gene14312)
No_Homology(gene12443)
protein_kinase_domain_containing_protein(gene9044)
No_Homology(gene14715)
flagellar_basal_body_protein(gene12541)
upf0470_protein_c19orf51_homolog(gene4299)
No_Homology(gene12317)
chromosome_14_open_reading_frame_isoform_cra_a(gene9315)
intraflagellar_transport_protein_52_homolog(gene1197)
wd_repeat-containing_protein_92(gene6195)
unc119(gene8068)
centrin(gene11162)
related_to_cg16984_related(gene459)
axoneme_central_apparatus(gene13179)
flagella_associated_protein(gene2930)
coiled-coil_domain-containing_protein_40(gene16548)
hypothetical_protein(gene5775)
No_Homology(gene7750)
No_Homology(gene865)
No_Homology(gene5627)
tubby_homolog(gene13468)
No_Homology(gene15592)
neurofilament_triplet_l(gene209)
beta-tubulin(gene15944)
intraflagellar_transport_protein_81_homolog(gene16818)
ruvb-like_2(gene15812)
ankyrin_repeat-containing_protein(gene6483)
flagellar_associated_protein(gene16902)
flagellar_associated_protein(gene6983)
flagellar_associated_protein(gene1756)
protein(gene13209)
No_Homology(gene13697)
No_Homology(gene10649)
nuclear_movement_protein(gene7656)
No_Homology(gene13709)
rab-like_protein_5(gene1345)
protein_dpcd(gene7284)
ift43_chlre_ame:_full=intraflagellar_transport_protein_43(gene864)
testis_specific_leucine_rich_repeat_protein(gene5249)
outer_dynein_arm-docking_complex_subunit_3(gene11527)
intraflagellar_transport_protein_74_homolog(gene4050)
flagella-associated_protein_fap196-like_protein(gene2042)
dynein_assembly_factor_axonemal-_partial(gene16060)
No_Homology(gene14253)
flagellar_associated_protein(gene5402)
cyclin-y(gene14707)
transcriptional_activator_myb-like(gene6101)
coiled-coil_domain-containing_protein_11-like(gene11681)
bbsome-interacting_protein_1-like(gene9951)
meiosis-specific_nuclear_structural_protein_1(gene7522)
flagellar_associated_protein(gene11023)
parkin_coregulated_gene_protein_homolog(gene2499)
No_Homology(gene1967)
No_Homology(gene375)
hypothetical_protein_GUITHDRAFT_152150(gene11310)
hypothetical_protein_GUITHDRAFT_149716(gene13106)
centrin-1(gene15088)
No_Homology(gene6443)
nucleoside_diphosphate_kinase_7(gene6792)
ef-hand_calcium-binding_domain-containing_protein_2-like(gene1953)
No_Homology(gene1144)
No_Homology(gene15810)
No_Homology(gene13769)
dynein_light_chain(gene13712)
No_Homology(gene15470)
flagellar_basal_body_protein(gene2612)
papain_family_cysteine_protease_containing_protein(gene15668)
drug_metabolite_transporter_superfamily(gene11714)
pp2c_like_protein_phosphatase(gene867)
protein(gene4460)
intraflagellar_transport_protein_57_homolog(gene11082)
adenylate_kinase_7(gene3315)
outer_dynein_arm-docking_complex_subunit_3(gene3825)
intraflagellar_transport_protein_27_homolog(gene16749)
chromosome_21_open_reading_frame_59(gene10272)
cathepsin_b(gene1611)
adenylate_kinase(gene739)
radial_spokehead-l(gene5405)
outer_dynein_arm_docking_complex_3(gene1282)
No_Homology(gene5470)
sporangia_induced_hypothetical_protein(gene8405)
dynein_intermediate_chain_axonemal(gene10003)
cyclin-dependent_kinase_1-like(gene2721)
No_Homology(gene1322)
centrin(gene9045)
cathepsin_l-like_protease(gene9606)
centrin(gene8)
centrin(gene5464)
voltage-dependent_anion-selective_channel(gene16447)
No_Homology(gene10512)
cold-shock_dna_binding_protein(gene8362)
transcription_factor_oxj2(gene9623)
chaperone_protein(gene12695)
No_Homology(gene13453)
No_Homology(gene16675)
histone(gene2725)
No_Homology(gene13759)
alpha_tubulin_1(gene13260)
cysteine_proteinase(gene14716)
No_Homology(gene9188)
No_Homology(gene16227)
ankyrin_repeat_domain-containing_protein_50(gene8063)
protein(gene14558)
No_Homology(gene13802)
No_Homology(gene16318)
No_Homology(gene7609)
No_Homology(gene6012)
No_Homology(gene2056)
No_Homology(gene13713)
No_Homology(gene1456)
d-3-phosphoglycerate_dehydrogenase(gene4027)
atp_h+_mitochondrial_f1_beta_polypeptide(gene9314)
serine_threonine-protein_kinase_ctr1-like(gene15014)
chaperonin(gene15180)
protein_transport_protein_sec61_gamma_subunit(gene10846)
protein_transport_protein_sec61_alpha_subunit(gene7726)
ctr1-like_protein_kinase(gene15233)
No_Homology(gene14071)
malate_synthase_g(gene9227)
adenylate_kinase(gene9811)
No_Homology(gene11375)
14-3-3_protein(gene3811)
hypothetical_protein_GUITHDRAFT_60444_partial(gene4311)
No_Homology(gene3425)
family_protein(gene8432)
No_Homology(gene5585)
short-chain_specific_acyl-_mitochondrial(gene11187)
3-ketoacyl-_mitochondrial(gene1444)
malate_dehydrogenase(gene15356)
hypothetical_protein_Pse7429DRAFT_3937(gene12580)
cg12262-pa(gene14720)
protein(gene13518)
citrate_synthase(gene16941)
isocitrate_dehydrogenase(gene507)
trifunctional_enzyme_subunit_mitochondrial-like(gene8781)
succinate_dehydrogenase_cytochrome_b560_mitochondrial(gene3877)
cysteine_synthase(gene9417)
nucleoside_diphosphate_kinase_b(gene148)
No_Homology(gene13561)
family_protein(gene2039)
succinyl-_ligase(gene788)
acyl-_dehydrogenase(gene2460)
electron_transfer_flavoprotein_subunit_beta(gene13175)
aconitate_hydratase_2(gene16257)
No_Homology(gene14681)
protein(gene8414)
acyl-_dehydrogenase(gene15138)
cyclophilin_type_peptidyl-prolyl_cis-trans_isomerase(gene16926)
high_mobility_group(gene10010)
tripeptidyl_peptidase_i(gene8130)
serine_threonine-protein_phosphatase_pp1(gene1748)
protein_ubxn-6(gene2165)
No_Homology(gene5426)
histone_h2a(gene10926)
dynein_light_chain_cytoplasmic(gene4694)
No_Homology(gene11291)
protein(gene8797)

## Sheet: Group2
GO-ID	Term	Category	FDR	P-Value	#Test	#Ref	#notAnnotTest	#notAnnotRef	Over/Under	TestSeqs	RefSeqs
GO:0008270	zinc ion binding	F	8.40186e-06	1.34365e-09	9	50	33	4603	over	gene11045_augu_Contig7670, gene2572_augu_Contig8475, gene7206_augu_Contig8113, gene14168_augu_Contig7774, gene8910_augu_Contig7499, gene14730_augu_Contig9211, gene2581_augu_Contig8475, gene2713_augu_Contig8527, gene15197_augu_Contig9154	gene12826_augu_Contig9172, gene13704_augu_Contig9260, gene12204_make_Contig6743, gene16752_augu_Contig9306, gene4737_augu_Contig8173, gene10169_augu_Contig9135, gene846_augu_Contig8240, gene13673_augu_Contig9012, gene3652_augu_Contig9352, gene3527_augu_Contig9225, gene7418_augu_Contig7634, gene3365_augu_Contig9104, gene377_augu_Contig9121, gene4090_augu_Contig7155, gene11537_make_Contig7938, gene…
GO:0046914	transition metal ion binding	F	0.000158609	5.07305e-08	9	79	33	4574	over	gene11045_augu_Contig7670, gene2572_augu_Contig8475, gene7206_augu_Contig8113, gene14168_augu_Contig7774, gene8910_augu_Contig7499, gene14730_augu_Contig9211, gene2581_augu_Contig8475, gene2713_augu_Contig8527, gene15197_augu_Contig9154	gene6282_augu_Contig7251, gene12826_augu_Contig9172, gene13704_augu_Contig9260, gene12204_make_Contig6743, gene5523_make_Contig7428, gene13958_make_Contig9227, gene1384_augu_Contig6687, gene16892_augu_Contig8096, gene16752_augu_Contig9306, gene12618_augu_Contig9252, gene4737_augu_Contig8173, gene10169_augu_Contig9135, gene846_augu_Contig8240, gene13673_augu_Contig9012, gene3652_augu_Contig9352, g…
GO:0046872	metal ion binding	F	0.0156774	9.30371e-06	11	244	31	4409	over	gene11045_augu_Contig7670, gene2572_augu_Contig8475, gene7206_augu_Contig8113, gene14663_augu_Contig8407, gene14168_augu_Contig7774, gene8910_augu_Contig7499, gene14730_augu_Contig9211, gene2581_augu_Contig8475, gene2713_augu_Contig8527, gene15452_augu_Contig8947, gene15197_augu_Contig9154	gene6282_augu_Contig7251, gene10236_augu_Contig9262, gene12826_augu_Contig9172, gene13704_augu_Contig9260, gene11823_augu_Contig8635, gene2868_make_Contig8220, gene6432_augu_Contig8688, gene12204_make_Contig6743, gene3899_augu_Contig9096, gene13537_augu_Contig9274, gene10080_make_Contig8651, gene13051_augu_Contig8048, gene5523_make_Contig7428, gene13958_make_Contig9227, gene1384_augu_Contig6687, …
GO:0043169	cation binding	F	0.0156774	1.00287e-05	11	246	31	4407	over	gene11045_augu_Contig7670, gene2572_augu_Contig8475, gene7206_augu_Contig8113, gene14663_augu_Contig8407, gene14168_augu_Contig7774, gene8910_augu_Contig7499, gene14730_augu_Contig9211, gene2581_augu_Contig8475, gene2713_augu_Contig8527, gene15452_augu_Contig8947, gene15197_augu_Contig9154	gene6282_augu_Contig7251, gene10236_augu_Contig9262, gene12826_augu_Contig9172, gene13704_augu_Contig9260, gene11823_augu_Contig8635, gene2868_make_Contig8220, gene6432_augu_Contig8688, gene12204_make_Contig6743, gene3899_augu_Contig9096, gene13537_augu_Contig9274, gene10080_make_Contig8651, gene13051_augu_Contig8048, gene5523_make_Contig7428, gene13958_make_Contig9227, gene1384_augu_Contig6687, …
GO:0043167	ion binding	F	0.0691222	5.52712e-05	14	480	28	4173	over	gene11045_augu_Contig7670, gene2572_augu_Contig8475, gene7206_augu_Contig8113, gene10257_augu_Contig6216, gene14663_augu_Contig8407, gene2064_make_Contig6285, gene14168_augu_Contig7774, gene8910_augu_Contig7499, gene14730_augu_Contig9211, gene9714_augu_Contig8401, gene2581_augu_Contig8475, gene2713_augu_Contig8527, gene15452_augu_Contig8947, gene15197_augu_Contig9154	gene6282_augu_Contig7251, gene10236_augu_Contig9262, gene13175_gene_Contig7360, gene12646_make_Contig8776, gene12826_augu_Contig9172, gene13704_augu_Contig9260, gene11823_augu_Contig8635, gene7232_augu_Contig9130, gene2868_make_Contig8220, gene6432_augu_Contig8688, gene12204_make_Contig6743, gene3899_augu_Contig9096, gene12320_make_Contig9110, gene13537_augu_Contig9274, gene10080_make_Contig8651,…
GO:0005840	ribosome	C	0.448343	0.000430202	5	68	37	4585	over	gene14309_augu_Contig8232, gene8128_make_Contig8999, gene15430_make_Contig5960, gene12411_make_Contig9344, gene12526_make_Contig7605	gene5382_make_Contig9028, gene14178_make_Contig8430, gene935_make_Contig8023, gene2238_make_Contig6708, gene16933_augu_Contig7174, gene16920_augu_Contig8171, gene9076_augu_Contig7981, gene2485_augu_Contig6942, gene791_make_Contig8463, gene13025_augu_Contig9133, gene9859_make_Contig8420, gene5012_augu_Contig9103, gene9546_make_Contig7390, gene5028_make_Contig6983, gene14641_make_Contig8825, gene22…
GO:0003735	structural constituent of ribosome	F	0.980587	0.00109773	4	48	38	4605	over	gene8128_make_Contig8999, gene15430_make_Contig5960, gene12411_make_Contig9344, gene12526_make_Contig7605	gene5382_make_Contig9028, gene14178_make_Contig8430, gene935_make_Contig8023, gene16933_augu_Contig7174, gene16920_augu_Contig8171, gene2485_augu_Contig6942, gene791_make_Contig8463, gene9859_make_Contig8420, gene9546_make_Contig7390, gene5028_make_Contig6983, gene14641_make_Contig8825, gene11520_augu_Contig9197, gene9277_augu_Contig6231, gene11159_make_Contig9087, gene16789_augu_Contig8979, gene…
GO:0070997	neuron death	P	1	0.0027031	2	7	40	4646	over	gene14837_make_Contig8828, gene9714_augu_Contig8401	gene218_augu_Contig8357, gene11164_augu_Contig9087, gene2343_augu_Contig9020, gene13231_gene_Contig6340, gene476_augu_Contig9041, gene376_augu_Contig9121, gene13698_augu_Contig9260
GO:0051402	neuron apoptotic process	P	1	0.0027031	2	7	40	4646	over	gene14837_make_Contig8828, gene9714_augu_Contig8401	gene218_augu_Contig8357, gene11164_augu_Contig9087, gene2343_augu_Contig9020, gene13231_gene_Contig6340, gene476_augu_Contig9041, gene376_augu_Contig9121, gene13698_augu_Contig9260
GO:0097285	cell-type specific apoptotic process	P	1	0.00335975	2	8	40	4645	over	gene14837_make_Contig8828, gene9714_augu_Contig8401	gene4302_augu_Contig9325, gene218_augu_Contig8357, gene11164_augu_Contig9087, gene2343_augu_Contig9020, gene13231_gene_Contig6340, gene476_augu_Contig9041, gene376_augu_Contig9121, gene13698_augu_Contig9260
GO:0050661	NADP binding	F	1	0.00408314	2	9	40	4644	over	gene14837_make_Contig8828, gene15452_augu_Contig8947	gene10361_augu_Contig6498, gene14513_augu_Contig9180, gene4781_augu_Contig8786, gene7816_augu_Contig9317, gene16801_augu_Contig8810, gene1698_augu_Contig7220, gene9000_augu_Contig8224, gene10864_make_Contig6144, gene4481_augu_Contig6427
GO:0016765	transferase activity, transferring alkyl or aryl (other than methyl) groups	F	1	0.00487206	2	10	40	4643	over	gene6684_augu_Contig8505, gene5479_make_Contig9283	gene1526_augu_Contig8649, gene11517_augu_Contig8587, gene12312_augu_Contig7004, gene14315_gene_Contig9220, gene3120_augu_Contig8138, gene6430_gene_Contig8688, gene537_augu_Contig8356, gene1929_augu_Contig8504, gene13184_augu_Contig7445, gene9310_augu_Contig8583
GO:0005198	structural molecule activity	F	1	0.00511763	4	75	38	4578	over	gene8128_make_Contig8999, gene15430_make_Contig5960, gene12411_make_Contig9344, gene12526_make_Contig7605	gene5382_make_Contig9028, gene14178_make_Contig8430, gene935_make_Contig8023, gene16933_augu_Contig7174, gene16920_augu_Contig8171, gene2485_augu_Contig6942, gene791_make_Contig8463, gene9859_make_Contig8420, gene9546_make_Contig7390, gene2087_make_Contig5978, gene5028_make_Contig6983, gene14641_make_Contig8825, gene4966_augu_Contig8421, gene11520_augu_Contig9197, gene13260_gene_Contig8391, gene1…
GO:0044444	cytoplasmic part	C	1	0.00692953	17	1044	25	3609	over	gene14309_augu_Contig8232, gene5877_augu_Contig9241, gene14837_make_Contig8828, gene10547_augu_Contig8765, gene10257_augu_Contig6216, gene4364_make_Contig6721, gene8128_make_Contig8999, gene2064_make_Contig6285, gene8809_augu_Contig8322, gene3537_make_Contig9311, gene15430_make_Contig5960, gene1590_make_Contig8726, gene9714_augu_Contig8401, gene12411_make_Contig9344, gene1897_make_Contig9322, gen…	gene5781_gene_Contig8499, gene6882_augu_Contig6204, gene7093_make_Contig9070, gene9662_make_Contig8990, gene6282_augu_Contig7251, gene10236_augu_Contig9262, gene5382_make_Contig9028, gene12646_make_Contig8776, gene11486_augu_Contig9177, gene13704_augu_Contig9260, gene8585_gene_Contig9238, gene14537_augu_Contig9198, gene13230_augu_Contig6340, gene14178_make_Contig8430, gene935_make_Contig8023, gen…
GO:0050662	coenzyme binding	F	1	0.00727762	3	42	39	4611	over	gene4343_make_Contig6930, gene14837_make_Contig8828, gene15452_augu_Contig8947	gene13053_augu_Contig8996, gene6516_augu_Contig9193, gene9522_make_Contig7980, gene11187_make_Contig8861, gene11766_make_Contig7103, gene10361_augu_Contig6498, gene9821_make_Contig7163, gene10242_augu_Contig9262, gene706_augu_Contig8731, gene5248_augu_Contig7725, gene14038_gene_Contig8103, gene8613_augu_Contig7697, gene5526_augu_Contig7428, gene14513_augu_Contig9180, gene7448_augu_Contig8978, gen…
GO:0004602	glutathione peroxidase activity	F	1	0.00894569	1	0	41	4653	over	gene9714_augu_Contig8401
GO:1900750	oligopeptide binding	F	1	0.00894569	1	0	41	4653	over	gene9714_augu_Contig8401
GO:0043295	glutathione binding	F	1	0.00894569	1	0	41	4653	over	gene9714_augu_Contig8401
GO:0045446	endothelial cell differentiation	P	1	0.00894569	1	0	41	4653	over	gene9714_augu_Contig8401
GO:0045444	fat cell differentiation	P	1	0.00894569	1	0	41	4653	over	gene9714_augu_Contig8401
GO:0043200	response to amino acid stimulus	P	1	0.00894569	1	0	41	4653	over	gene9714_augu_Contig8401
GO:0000103	sulfate assimilation	P	1	0.00894569	1	0	41	4653	over	gene6684_augu_Contig8505
GO:0001885	endothelial cell development	P	1	0.00894569	1	0	41	4653	over	gene9714_augu_Contig8401
GO:0004418	hydroxymethylbilane synthase activity	F	1	0.00894569	1	0	41	4653	over	gene5479_make_Contig9283
GO:0060055	angiogenesis involved in wound healing	P	1	0.00894569	1	0	41	4653	over	gene9714_augu_Contig8401
GO:0030604	1-deoxy-D-xylulose-5-phosphate reductoisomerase activity	F	1	0.00894569	1	0	41	4653	over	gene15452_augu_Contig8947
GO:0001659	temperature homeostasis	P	1	0.00894569	1	0	41	4653	over	gene9714_augu_Contig8401
GO:0051897	positive regulation of protein kinase B signaling cascade	P	1	0.00894569	1	0	41	4653	over	gene9714_augu_Contig8401
GO:0008631	intrinsic apoptotic signaling pathway in response to oxidative stress	P	1	0.00894569	1	0	41	4653	over	gene9714_augu_Contig8401
GO:0018160	peptidyl-pyrromethane cofactor linkage	P	1	0.00894569	1	0	41	4653	over	gene5479_make_Contig9283
GO:0051593	response to folic acid	P	1	0.00894569	1	0	41	4653	over	gene9714_augu_Contig8401
GO:0018158	protein oxidation	P	1	0.00894569	1	0	41	4653	over	gene9714_augu_Contig8401
GO:0047066	phospholipid-hydroperoxide glutathione peroxidase activity	F	1	0.00894569	1	0	41	4653	over	gene9714_augu_Contig8401
GO:0035094	response to nicotine	P	1	0.00894569	1	0	41	4653	over	gene9714_augu_Contig8401
GO:0018065	protein-cofactor linkage	P	1	0.00894569	1	0	41	4653	over	gene5479_make_Contig9283
GO:0051450	myoblast proliferation	P	1	0.00894569	1	0	41	4653	over	gene9714_augu_Contig8401
GO:0001101	response to acid	P	1	0.00894569	1	0	41	4653	over	gene9714_augu_Contig8401
GO:0003158	endothelium development	P	1	0.00894569	1	0	41	4653	over	gene9714_augu_Contig8401
GO:0047951	glutathione thiolesterase activity	F	1	0.00894569	1	0	41	4653	over	gene9472_augu_Contig7398
GO:0043534	blood vessel endothelial cell migration	P	1	0.00894569	1	0	41	4653	over	gene9714_augu_Contig8401
GO:0009609	response to symbiotic bacterium	P	1	0.00894569	1	0	41	4653	over	gene9714_augu_Contig8401
GO:0004781	sulfate adenylyltransferase (ATP) activity	F	1	0.00894569	1	0	41	4653	over	gene6684_augu_Contig8505
GO:0004779	sulfate adenylyltransferase activity	F	1	0.00894569	1	0	41	4653	over	gene6684_augu_Contig8505
GO:0043457	regulation of cellular respiration	P	1	0.00894569	1	0	41	4653	over	gene4364_make_Contig6721
GO:0043403	skeletal muscle tissue regeneration	P	1	0.00894569	1	0	41	4653	over	gene9714_augu_Contig8401
GO:0030529	ribonucleoprotein complex	C	1	0.00966637	5	143	37	4510	over	gene14309_augu_Contig8232, gene8128_make_Contig8999, gene15430_make_Contig5960, gene12411_make_Contig9344, gene12526_make_Contig7605	gene5382_make_Contig9028, gene14178_make_Contig8430, gene935_make_Contig8023, gene2238_make_Contig6708, gene12320_make_Contig9110, gene16933_augu_Contig7174, gene14211_make_Contig8248, gene16920_augu_Contig8171, gene9076_augu_Contig7981, gene2485_augu_Contig6942, gene791_make_Contig8463, gene13025_augu_Contig9133, gene9859_make_Contig8420, gene8931_make_Contig8440, gene4419_make_Contig9187, gene5…
GO:0005737	cytoplasm	C	1	0.00971776	19	1268	23	3385	over	gene14309_augu_Contig8232, gene5877_augu_Contig9241, gene4343_make_Contig6930, gene14837_make_Contig8828, gene10547_augu_Contig8765, gene10257_augu_Contig6216, gene4364_make_Contig6721, gene8128_make_Contig8999, gene2064_make_Contig6285, gene10068_make_Contig8045, gene8809_augu_Contig8322, gene3537_make_Contig9311, gene15430_make_Contig5960, gene1590_make_Contig8726, gene9714_augu_Contig8401, gen…	gene1548_augu_Contig5976, gene5781_gene_Contig8499, gene6882_augu_Contig6204, gene7093_make_Contig9070, gene9662_make_Contig8990, gene6282_augu_Contig7251, gene10236_augu_Contig9262, gene5382_make_Contig9028, gene12646_make_Contig8776, gene11486_augu_Contig9177, gene13704_augu_Contig9260, gene8585_gene_Contig9238, gene14537_augu_Contig9198, gene13230_augu_Contig6340, gene14178_make_Contig8430, ge…
GO:0007568	aging	P	1	0.012133	2	17	40	4636	over	gene5877_augu_Contig9241, gene9714_augu_Contig8401	gene14793_augu_Contig9205, gene3527_augu_Contig9225, gene13896_gene_Contig9331, gene4305_augu_Contig9325, gene9685_gene_Contig6107, gene2721_augu_Contig8527, gene16289_make_Contig8909, gene16089_gene_Contig8358, gene2343_augu_Contig9020, gene2651_augu_Contig8167, gene1722_augu_Contig9191, gene5679_augu_Contig8988, gene1862_augu_Contig7341, gene7277_make_Contig7186, gene312_make_Contig7999, gene47…
GO:0002437	inflammatory response to antigenic stimulus	P	1	0.0178132	1	1	41	4652	over	gene9714_augu_Contig8401	gene15531_augu_Contig9008
GO:0043279	response to alkaloid	P	1	0.0178132	1	1	41	4652	over	gene9714_augu_Contig8401	gene832_augu_Contig7488
GO:0042744	hydrogen peroxide catabolic process	P	1	0.0178132	1	1	41	4652	over	gene9714_augu_Contig8401	gene16801_augu_Contig8810
GO:0007021	tubulin complex assembly	P	1	0.0178132	1	1	41	4652	over	gene10068_make_Contig8045	gene9357_augu_Contig7282
GO:0006542	glutamine biosynthetic process	P	1	0.0178132	1	1	41	4652	over	gene10257_augu_Contig6216	gene9060_augu_Contig9088
GO:0004356	glutamate-ammonia ligase activity	F	1	0.0178132	1	1	41	4652	over	gene10257_augu_Contig6216	gene9060_augu_Contig9088
GO:0016211	ammonia ligase activity	F	1	0.0178132	1	1	41	4652	over	gene10257_augu_Contig6216	gene9060_augu_Contig9088
GO:0033194	response to hydroperoxide	P	1	0.0178132	1	1	41	4652	over	gene9714_augu_Contig8401	gene14077_augu_Contig8478
GO:0051702	interaction with symbiont	P	1	0.0178132	1	1	41	4652	over	gene9714_augu_Contig8401	gene14970_augu_Contig9329
GO:0042311	vasodilation	P	1	0.0178132	1	1	41	4652	over	gene9714_augu_Contig8401	gene2343_augu_Contig9020
GO:0008430	selenium binding	F	1	0.0178132	1	1	41	4652	over	gene9714_augu_Contig8401	gene5006_augu_Contig7632
GO:0018198	peptidyl-cysteine modification	P	1	0.0178132	1	1	41	4652	over	gene5479_make_Contig9283	gene12646_make_Contig8776
GO:0006072	glycerol-3-phosphate metabolic process	P	1	0.0178132	1	1	41	4652	over	gene4343_make_Contig6930	gene16300_make_Contig9140
GO:0070566	adenylyltransferase activity	F	1	0.0178132	1	1	41	4652	over	gene6684_augu_Contig8505	gene13479_augu_Contig8562
GO:0008172	S-methyltransferase activity	F	1	0.0178132	1	1	41	4652	over	gene10547_augu_Contig8765	gene1072_gene_Contig8533
GO:0002862	negative regulation of inflammatory response to antigenic stimulus	P	1	0.0178132	1	1	41	4652	over	gene9714_augu_Contig8401	gene15531_augu_Contig9008
GO:0002861	regulation of inflammatory response to antigenic stimulus	P	1	0.0178132	1	1	41	4652	over	gene9714_augu_Contig8401	gene15531_augu_Contig9008
GO:0032102	negative regulation of response to external stimulus	P	1	0.0178132	1	1	41	4652	over	gene9714_augu_Contig8401	gene15531_augu_Contig9008
GO:0009749	response to glucose stimulus	P	1	0.0178132	1	1	41	4652	over	gene9714_augu_Contig8401	gene10179_augu_Contig8503
GO:0009746	response to hexose stimulus	P	1	0.0178132	1	1	41	4652	over	gene9714_augu_Contig8401	gene10179_augu_Contig8503
GO:0050728	negative regulation of inflammatory response	P	1	0.0178132	1	1	41	4652	over	gene9714_augu_Contig8401	gene15531_augu_Contig9008
GO:0050727	regulation of inflammatory response	P	1	0.0178132	1	1	41	4652	over	gene9714_augu_Contig8401	gene15531_augu_Contig9008
GO:0034284	response to monosaccharide stimulus	P	1	0.0178132	1	1	41	4652	over	gene9714_augu_Contig8401	gene10179_augu_Contig8503
GO:0016880	acid-ammonia (or amide) ligase activity	F	1	0.0178132	1	1	41	4652	over	gene10257_augu_Contig6216	gene9060_augu_Contig9088
GO:0010269	response to selenium ion	P	1	0.0178132	1	1	41	4652	over	gene9714_augu_Contig8401	gene12381_make_Contig8842
GO:0043542	endothelial cell migration	P	1	0.0178132	1	1	41	4652	over	gene9714_augu_Contig8401	gene7465_augu_Contig9201
GO:0006982	response to lipid hydroperoxide	P	1	0.0178132	1	1	41	4652	over	gene9714_augu_Contig8401	gene14077_augu_Contig8478
GO:0009536	plastid	C	1	0.0201464	6	238	36	4415	over	gene10547_augu_Contig8765, gene10257_augu_Contig6216, gene8128_make_Contig8999, gene2064_make_Contig6285, gene1590_make_Contig8726, gene5479_make_Contig9283	gene5781_gene_Contig8499, gene7093_make_Contig9070, gene7491_augu_Contig6840, gene6839_augu_Contig9275, gene2310_make_Contig8968, gene1699_augu_Contig7220, gene16649_make_Contig7979, gene16008_gene_Contig8534, gene16920_augu_Contig8171, gene12150_make_Contig9113, gene7431_gene_Contig6223, gene688_augu_Contig8582, gene5523_make_Contig7428, gene5465_make_Contig8241, gene13958_make_Contig9227, gene4…
GO:0048037	cofactor binding	F	1	0.0206189	3	63	39	4590	over	gene4343_make_Contig6930, gene14837_make_Contig8828, gene15452_augu_Contig8947	gene3899_augu_Contig9096, gene13053_augu_Contig8996, gene6516_augu_Contig9193, gene10720_augu_Contig9294, gene9522_make_Contig7980, gene11187_make_Contig8861, gene11766_make_Contig7103, gene10361_augu_Contig6498, gene9417_augu_Contig8723, gene9821_make_Contig7163, gene15289_augu_Contig8207, gene10242_augu_Contig9262, gene706_augu_Contig8731, gene5248_augu_Contig7725, gene5229_gene_Contig9002, gen…
GO:0055114	oxidation-reduction process	P	1	0.025863	4	123	38	4530	over	gene14837_make_Contig8828, gene4364_make_Contig6721, gene9714_augu_Contig8401, gene15452_augu_Contig8947	gene13704_augu_Contig9260, gene14537_augu_Contig9198, gene13230_augu_Contig6340, gene8260_augu_Contig9296, gene1795_augu_Contig8429, gene3899_augu_Contig9096, gene13715_make_Contig8365, gene8838_augu_Contig8176, gene13958_make_Contig9227, gene7873_augu_Contig7413, gene13091_augu_Contig9051, gene6516_augu_Contig9193, gene10720_augu_Contig9294, gene9522_make_Contig7980, gene6382_make_Contig6136, ge…
GO:0006412	translation	P	1	0.025863	4	123	38	4530	over	gene8128_make_Contig8999, gene15430_make_Contig5960, gene12411_make_Contig9344, gene12526_make_Contig7605	gene5382_make_Contig9028, gene14178_make_Contig8430, gene6737_make_Contig6755, gene935_make_Contig8023, gene6839_augu_Contig9275, gene16933_augu_Contig7174, gene6149_make_Contig8543, gene16920_augu_Contig8171, gene2485_augu_Contig6942, gene791_make_Contig8463, gene16591_make_Contig8885, gene9859_make_Contig8420, gene14676_augu_Contig8683, gene9546_make_Contig7390, gene316_make_Contig9005, gene502…
GO:0016652	oxidoreductase activity, acting on NAD(P)H, NAD(P) as acceptor	F	1	0.0266033	1	2	41	4651	over	gene8809_augu_Contig8322	gene999_make_Contig7446, gene998_make_Contig7446
GO:0002444	myeloid leukocyte mediated immunity	P	1	0.0266033	1	2	41	4651	over	gene3537_make_Contig9311	gene1787_make_Contig6607, gene2882_augu_Contig6689
GO:0031348	negative regulation of defense response	P	1	0.0266033	1	2	41	4651	over	gene9714_augu_Contig8401	gene14044_augu_Contig8103, gene15531_augu_Contig9008
GO:0052646	alditol phosphate metabolic process	P	1	0.0266033	1	2	41	4651	over	gene4343_make_Contig6930	gene9306_make_Contig8583, gene16300_make_Contig9140
GO:0009410	response to xenobiotic stimulus	P	1	0.0266033	1	2	41	4651	over	gene9714_augu_Contig8401	gene4781_augu_Contig8786, gene10803_augu_Contig8982
GO:0006749	glutathione metabolic process	P	1	0.0266033	1	2	41	4651	over	gene9714_augu_Contig8401	gene2343_augu_Contig9020, gene10803_augu_Contig8982
GO:0002372	myeloid dendritic cell cytokine production	P	1	0.0266033	1	2	41	4651	over	gene3537_make_Contig9311	gene1787_make_Contig6607, gene2882_augu_Contig6689
GO:0002371	dendritic cell cytokine production	P	1	0.0266033	1	2	41	4651	over	gene3537_make_Contig9311	gene1787_make_Contig6607, gene2882_augu_Contig6689
GO:0002367	cytokine production involved in immune response	P	1	0.0266033	1	2	41	4651	over	gene3537_make_Contig9311	gene1787_make_Contig6607, gene2882_augu_Contig6689
GO:0001773	myeloid dendritic cell activation	P	1	0.0266033	1	2	41	4651	over	gene3537_make_Contig9311	gene1787_make_Contig6607, gene2882_augu_Contig6689
GO:0008746	NAD(P)+ transhydrogenase activity	F	1	0.0266033	1	2	41	4651	over	gene8809_augu_Contig8322	gene999_make_Contig7446, gene998_make_Contig7446
GO:0006541	glutamine metabolic process	P	1	0.0266033	1	2	41	4651	over	gene10257_augu_Contig6216	gene6049_augu_Contig9125, gene9060_augu_Contig9088
GO:0004365	glyceraldehyde-3-phosphate dehydrogenase (NAD+) (phosphorylating) activity	F	1	0.0266033	1	2	41	4651	over	gene14837_make_Contig8828	gene5526_augu_Contig7428, gene317_make_Contig9005
GO:0043011	myeloid dendritic cell differentiation	P	1	0.0266033	1	2	41	4651	over	gene3537_make_Contig9311	gene1787_make_Contig6607, gene2882_augu_Contig6689
GO:0051896	regulation of protein kinase B signaling cascade	P	1	0.0266033	1	2	41	4651	over	gene9714_augu_Contig8401	gene11825_augu_Contig8635, gene996_augu_Contig8347
GO:0009084	glutamine family amino acid biosynthetic process	P	1	0.0266033	1	2	41	4651	over	gene10257_augu_Contig6216	gene9060_augu_Contig9088, gene2464_augu_Contig8922
GO:0033081	regulation of T cell differentiation in thymus	P	1	0.0266033	1	2	41	4651	over	gene3537_make_Contig9311	gene1787_make_Contig6607, gene2882_augu_Contig6689
GO:0030316	osteoclast differentiation	P	1	0.0266033	1	2	41	4651	over	gene3537_make_Contig9311	gene1787_make_Contig6607, gene2882_augu_Contig6689
GO:0035150	regulation of tube size	P	1	0.0266033	1	2	41	4651	over	gene9714_augu_Contig8401	gene2343_augu_Contig9020, gene8535_make_Contig8142
GO:0097193	intrinsic apoptotic signaling pathway	P	1	0.0266033	1	2	41	4651	over	gene9714_augu_Contig8401	gene11164_augu_Contig9087, gene15252_augu_Contig9194
GO:0072668	tubulin complex biogenesis	P	1	0.0266033	1	2	41	4651	over	gene10068_make_Contig8045	gene4372_augu_Contig6721, gene9357_augu_Contig7282
GO:1901681	sulfur compound binding	F	1	0.0266033	1	2	41	4651	over	gene9714_augu_Contig8401	gene7865_make_Contig7798, gene12260_make_Contig8379
GO:0050880	regulation of blood vessel size	P	1	0.0266033	1	2	41	4651	over	gene9714_augu_Contig8401	gene2343_augu_Contig9020, gene8535_make_Contig8142
GO:0097028	dendritic cell differentiation	P	1	0.0266033	1	2	41	4651	over	gene3537_make_Contig9311	gene1787_make_Contig6607, gene2882_augu_Contig6689
GO:0061082	myeloid leukocyte cytokine production	P	1	0.0266033	1	2	41	4651	over	gene3537_make_Contig9311	gene1787_make_Contig6607, gene2882_augu_Contig6689
GO:0002761	regulation of myeloid leukocyte differentiation	P	1	0.0266033	1	2	41	4651	over	gene3537_make_Contig9311	gene1787_make_Contig6607, gene2882_augu_Contig6689
GO:0050777	negative regulation of immune response	P	1	0.0266033	1	2	41	4651	over	gene9714_augu_Contig8401	gene14044_augu_Contig8103, gene15531_augu_Contig9008
GO:0070301	cellular response to hydrogen peroxide	P	1	0.0266033	1	2	41	4651	over	gene9714_augu_Contig8401	gene2721_augu_Contig8527, gene16801_augu_Contig8810
GO:0004807	triose-phosphate isomerase activity	F	1	0.0266033	1	2	41	4651	over	gene5877_augu_Contig9241	gene5782_augu_Contig8499, gene4977_augu_Contig6759
GO:0009608	response to symbiont	P	1	0.0266033	1	2	41	4651	over	gene9714_augu_Contig8401	gene12246_augu_Contig9268, gene6467_augu_Contig6496
GO:0003018	vascular process in circulatory system	P	1	0.0266033	1	2	41	4651	over	gene9714_augu_Contig8401	gene2343_augu_Contig9020, gene8535_make_Contig8142
GO:0006954	inflammatory response	P	1	0.0266033	1	2	41	4651	over	gene9714_augu_Contig8401	gene9202_augu_Contig8839, gene15531_augu_Contig9008
GO:0045670	regulation of osteoclast differentiation	P	1	0.0266033	1	2	41	4651	over	gene3537_make_Contig9311	gene1787_make_Contig6607, gene2882_augu_Contig6689
GO:0043491	protein kinase B signaling cascade	P	1	0.0266033	1	2	41	4651	over	gene9714_augu_Contig8401	gene11825_augu_Contig8635, gene996_augu_Contig8347
GO:0006790	sulfur compound metabolic process	P	1	0.0290122	2	28	40	4625	over	gene6684_augu_Contig8505, gene9714_augu_Contig8401	gene5781_gene_Contig8499, gene10236_augu_Contig9262, gene552_augu_Contig9263, gene5465_make_Contig8241, gene7223_make_Contig7482, gene9417_augu_Contig8723, gene3365_augu_Contig9104, gene6955_augu_Contig7776, gene12312_augu_Contig7004, gene7834_augu_Contig9049, gene2343_augu_Contig9020, gene4892_augu_Contig8804, gene7342_augu_Contig9273, gene1389_gene_Contig8092, gene3894_gene_Contig9096, gene1080…
GO:0051540	metal cluster binding	F	1	0.0346278	2	31	40	4622	over	gene4364_make_Contig6721, gene1897_make_Contig9322	gene3899_augu_Contig9096, gene1384_augu_Contig6687, gene791_make_Contig8463, gene10720_augu_Contig9294, gene3365_augu_Contig9104, gene13087_make_Contig9051, gene6017_make_Contig6818, gene15287_augu_Contig6318, gene9502_augu_Contig7752, gene16634_make_Contig6733, gene2897_augu_Contig9127, gene6256_augu_Contig7406, gene3900_augu_Contig9096, gene1871_make_Contig7572, gene4105_augu_Contig9247, gene11…
GO:0051536	iron-sulfur cluster binding	F	1	0.0346278	2	31	40	4622	over	gene4364_make_Contig6721, gene1897_make_Contig9322	gene3899_augu_Contig9096, gene1384_augu_Contig6687, gene791_make_Contig8463, gene10720_augu_Contig9294, gene3365_augu_Contig9104, gene13087_make_Contig9051, gene6017_make_Contig6818, gene15287_augu_Contig6318, gene9502_augu_Contig7752, gene16634_make_Contig6733, gene2897_augu_Contig9127, gene6256_augu_Contig7406, gene3900_augu_Contig9096, gene1871_make_Contig7572, gene4105_augu_Contig9247, gene11…
GO:0005488	binding	F	1	0.0349902	24	1954	18	2699	over	gene14309_augu_Contig8232, gene11045_augu_Contig7670, gene5877_augu_Contig9241, gene4343_make_Contig6930, gene2572_augu_Contig8475, gene14837_make_Contig8828, gene7206_augu_Contig8113, gene10257_augu_Contig6216, gene4364_make_Contig6721, gene14663_augu_Contig8407, gene2064_make_Contig6285, gene14168_augu_Contig7774, gene8910_augu_Contig7499, gene14730_augu_Contig9211, gene3537_make_Contig9311, ge…	gene1548_augu_Contig5976, gene5781_gene_Contig8499, gene8787_make_Contig9338, gene6882_augu_Contig6204, gene1039_augu_Contig9162, gene10196_augu_Contig8526, gene9662_make_Contig8990, gene3676_make_Contig6002, gene6282_augu_Contig7251, gene10236_augu_Contig9262, gene13064_augu_Contig8996, gene5104_augu_Contig8827, gene13532_make_Contig9274, gene5382_make_Contig9028, gene13175_gene_Contig7360, gene…
GO:0007270	neuron-neuron synaptic transmission	P	1	0.0353166	1	3	41	4650	over	gene3537_make_Contig9311	gene8610_augu_Contig7697, gene1787_make_Contig6607, gene2882_augu_Contig6689
GO:0042743	hydrogen peroxide metabolic process	P	1	0.0353166	1	3	41	4650	over	gene9714_augu_Contig8401	gene2343_augu_Contig9020, gene10006_gene_Contig8868, gene16801_augu_Contig8810
GO:0002274	myeloid leukocyte activation	P	1	0.0353166	1	3	41	4650	over	gene3537_make_Contig9311	gene1774_augu_Contig8441, gene1787_make_Contig6607, gene2882_augu_Contig6689
GO:0033273	response to vitamin	P	1	0.0353166	1	3	41	4650	over	gene9714_augu_Contig8401	gene2668_make_Contig7761, gene7603_make_Contig8321, gene2147_augu_Contig8710
GO:0033009	nucleomorph	C	1	0.0353166	1	3	41	4650	over	gene2064_make_Contig6285	gene11482_augu_Contig9177, gene4071_augu_Contig8444, gene5014_augu_Contig9103
GO:0042246	tissue regeneration	P	1	0.0353166	1	3	41	4650	over	gene9714_augu_Contig8401	gene4728_augu_Contig7025, gene15049_augu_Contig8672, gene6035_augu_Contig8399
GO:0032355	response to estradiol stimulus	P	1	0.0353166	1	3	41	4650	over	gene9714_augu_Contig8401	gene14513_augu_Contig9180, gene7816_augu_Contig9317, gene7033_make_Contig7733
GO:0014902	myotube differentiation	P	1	0.0353166	1	3	41	4650	over	gene9714_augu_Contig8401	gene7545_make_Contig9272, gene10105_augu_Contig7772, gene14970_augu_Contig9329
GO:0097190	apoptotic signaling pathway	P	1	0.0353166	1	3	41	4650	over	gene9714_augu_Contig8401	gene4694_augu_Contig9279, gene11164_augu_Contig9087, gene15252_augu_Contig9194
GO:0070402	NADPH binding	F	1	0.0353166	1	3	41	4650	over	gene15452_augu_Contig8947	gene14513_augu_Contig9180, gene4781_augu_Contig8786, gene7816_augu_Contig9317
GO:0010332	response to gamma radiation	P	1	0.0353166	1	3	41	4650	over	gene9714_augu_Contig8401	gene11164_augu_Contig9087, gene15252_augu_Contig9194, gene14818_augu_Contig9291
GO:0002683	negative regulation of immune system process	P	1	0.0353166	1	3	41	4650	over	gene9714_augu_Contig8401	gene14044_augu_Contig8103, gene11164_augu_Contig9087, gene15531_augu_Contig9008
GO:0035914	skeletal muscle cell differentiation	P	1	0.0353166	1	3	41	4650	over	gene9714_augu_Contig8401	gene7545_make_Contig9272, gene10105_augu_Contig7772, gene14970_augu_Contig9329
GO:0072341	modified amino acid binding	F	1	0.0353166	1	3	41	4650	over	gene9714_augu_Contig8401	gene7359_make_Contig6777, gene13700_augu_Contig9260, gene7360_make_Contig6777
GO:0031966	mitochondrial membrane	C	1	0.0365867	2	32	40	4621	over	gene4364_make_Contig6721, gene8809_augu_Contig8322	gene3899_augu_Contig9096, gene3780_make_Contig8806, gene10720_augu_Contig9294, gene15326_make_Contig6240, gene1444_make_Contig8969, gene8754_augu_Contig7308, gene13087_make_Contig9051, gene13826_augu_Contig7676, gene3900_augu_Contig9096, gene14839_augu_Contig8828, gene6423_gene_Contig7639, gene9745_augu_Contig8394, gene13706_augu_Contig6908, gene11289_augu_Contig7796, gene11158_augu_Contig7630, g…
GO:0002443	leukocyte mediated immunity	P	1	0.0439537	1	4	41	4649	over	gene3537_make_Contig9311	gene4966_augu_Contig8421, gene5679_augu_Contig8988, gene1787_make_Contig6607, gene2882_augu_Contig6689
GO:0016597	amino acid binding	F	1	0.0439537	1	4	41	4649	over	gene9714_augu_Contig8401	gene7359_make_Contig6777, gene13700_augu_Contig9260, gene7360_make_Contig6777, gene7179_make_Contig9174
GO:0006777	Mo-molybdopterin cofactor biosynthetic process	P	1	0.0439537	1	4	41	4649	over	gene1897_make_Contig9322	gene11849_augu_Contig6128, gene6498_augu_Contig9120, gene9687_augu_Contig6107, gene7616_augu_Contig8961
GO:0046827	positive regulation of protein export from nucleus	P	1	0.0439537	1	4	41	4649	over	gene3537_make_Contig9311	gene10925_augu_Contig7698, gene7545_make_Contig9272, gene1787_make_Contig6607, gene2882_augu_Contig6689
GO:0016044	membrane organization	P	1	0.0439537	1	4	41	4649	over	gene11672_augu_Contig7260	gene1441_make_Contig8969, gene3104_augu_Contig8548, gene534_make_Contig8356, gene14961_augu_Contig8370
GO:0005741	mitochondrial outer membrane	C	1	0.0439537	1	4	41	4649	over	gene4364_make_Contig6721	gene9745_augu_Contig8394, gene1748_gene_Contig7687, gene15671_augu_Contig8183, gene8638_gene_Contig9256
GO:0032324	molybdopterin cofactor biosynthetic process	P	1	0.0439537	1	4	41	4649	over	gene1897_make_Contig9322	gene11849_augu_Contig6128, gene6498_augu_Contig9120, gene9687_augu_Contig6107, gene7616_augu_Contig8961
GO:0019720	Mo-molybdopterin cofactor metabolic process	P	1	0.0439537	1	4	41	4649	over	gene1897_make_Contig9322	gene11849_augu_Contig6128, gene6498_augu_Contig9120, gene9687_augu_Contig6107, gene7616_augu_Contig8961
GO:0007616	long-term memory	P	1	0.0439537	1	4	41	4649	over	gene3537_make_Contig9311	gene1787_make_Contig6607, gene9241_augu_Contig7717, gene2461_gene_Contig8922, gene2882_augu_Contig6689
GO:0043627	response to estrogen stimulus	P	1	0.0439537	1	4	41	4649	over	gene9714_augu_Contig8401	gene7418_augu_Contig7634, gene14513_augu_Contig9180, gene7816_augu_Contig9317, gene7033_make_Contig7733
GO:0016861	intramolecular oxidoreductase activity, interconverting aldoses and ketoses	F	1	0.0439537	1	4	41	4649	over	gene5877_augu_Contig9241	gene5782_augu_Contig8499, gene15832_make_Contig8997, gene11069_make_Contig9358, gene4977_augu_Contig6759
GO:0051189	prosthetic group metabolic process	P	1	0.0439537	1	4	41	4649	over	gene1897_make_Contig9322	gene11849_augu_Contig6128, gene6498_augu_Contig9120, gene9687_augu_Contig6107, gene7616_augu_Contig8961
GO:0043545	molybdopterin cofactor metabolic process	P	1	0.0439537	1	4	41	4649	over	gene1897_make_Contig9322	gene11849_augu_Contig6128, gene6498_augu_Contig9120, gene9687_augu_Contig6107, gene7616_augu_Contig8961
GO:0002573	myeloid leukocyte differentiation	P	1	0.0439537	1	4	41	4649	over	gene3537_make_Contig9311	gene13928_augu_Contig9250, gene1787_make_Contig6607, gene14556_augu_Contig9233, gene2882_augu_Contig6689
GO:0051336	regulation of hydrolase activity	P	1	0.0491929	2	38	40	4615	over	gene3537_make_Contig9311, gene9714_augu_Contig8401	gene13163_augu_Contig7961, gene3917_make_Contig6610, gene2166_augu_Contig6036, gene7420_augu_Contig7634, gene3229_augu_Contig6577, gene10925_augu_Contig7698, gene7916_augu_Contig7783, gene3086_gene_Contig9188, gene3940_augu_Contig7751, gene7712_augu_Contig6898, gene7545_make_Contig9272, gene7603_make_Contig8321, gene218_augu_Contig8357, gene4324_augu_Contig9031, gene11771_augu_Contig7103, gene541…

## Sheet: Group2 genes
No_Homology(gene12231)
hypothetical_protein_GUITHDRAFT_165415(gene1390)
No_Homology(gene3417)
No_Homology(gene766)
No_Homology(gene16660)
No_Homology(gene5922)
predicted_protein(gene1274)
No_Homology(gene10914)
No_Homology(gene11480)
No_Homology(gene7932)
No_Homology(gene5729)
No_Homology(gene16181)
No_Homology(gene2626)
predicted_protein(gene2848)
protein_mitochondrial-like(gene9472)
No_Homology(gene13128)
No_Homology(gene3592)
No_Homology(gene3499)
cyclopropane-fatty-acyl-phospholipid_synthase(gene13326)
No_Homology(gene10416)
protein(gene14663)
chloroplast_50s_ribosomal_protein_l12(gene8801)
No_Homology(gene13892)
chloroplast_30s_ribosomal_protein_21(gene12526)
cbbx_protein(gene2064)
beta-ig-h3_fasciclin(gene4417)
50s_ribosomal_protein_l11(gene15430)
50s_ribosomal_protein_l4(gene10637)
50s_ribosomal_protein_l13(gene12411)
ribosomal_protein_s20(gene10264)
30s_ribosomal_protein_s15(gene14309)
50s_ribosomal_protein_l17(gene8128)
hypothetical_protein_TevJSym_as00600(gene1898)
ammonium_transporter(gene12375)
No_Homology(gene6329)
rhodopsin(gene1716)
beta-ig-h3_fasciclin(gene779)
No_Homology(gene16950)
30s_ribosomal_protein_s1(gene3187)
No_Homology(gene9911)
No_Homology(gene6383)
No_Homology(gene1354)
protein(gene14730)
protein(gene2713)
protein(gene14168)
No_Homology(gene5422)
calcium_calmodulin-dependent_protein_kinase_iv(gene3537)
No_Homology(gene789)
membrane_protein(gene10453)
protein(gene15197)
No_Homology(gene12846)
No_Homology(gene378)
No_Homology(gene10795)
No_Homology(gene5481)
protein(gene2572)
protein(gene7206)
protein(gene2581)
protein(gene11045)
porphobilinogen_deaminase(gene5479)
No_Homology(gene10339)
ferredoxin_(2fe-2s)(gene9191)
molybdenum_cofactor_biosynthesis_protein_1(gene1897)
peptidyl-prolyl_cis-trans_fkbp-type(gene6965)
1-deoxy-d-xylulose_5-phosphate_reductoisomerase(gene15452)
protein(gene8048)
predicted_protein(gene4202)
glycerol-3-phosphate_dehydrogenase(gene4343)
protein(gene8910)
rubredoxin-like_protein(gene156)
nitrite_transporter_nar1(gene8247)
hypothetical_protein_THAOC_00549(gene3346)
protein(gene4272)
No_Homology(gene938)
No_Homology(gene9716)
gtp-binding_protein_homolog(gene1590)
glycosyltransferase_family_77_protein(gene5284)
sulfate_adenylyltransferase(gene6684)
No_Homology(gene10368)
conserved_hypothetical_plastid_protein_co065457(gene11682)
apolipoprotein_d_lipocalin(gene752)
glutamine_synthetase(gene10257)
protein(gene10547)
No_Homology(gene13862)
No_Homology(gene3696)
tubulin-specific_chaperone_c-like(gene10068)
No_Homology(gene5968)
nad_mitochondrial(gene8809)
protein(gene6131)
conserved_unknown_protein(gene16347)
protein(gene11672)
triose_phosphate_phosphate_translocator(gene3944)
No_Homology(gene3950)
saccharopine_dehydrogenase(gene4580)
No_Homology(gene1855)
No_Homology(gene16633)
No_Homology(gene14955)
amme_syndrome_candidate_gene_1_partial(gene12531)
triose-phosphate_isomerase(gene5877)
No_Homology(gene11053)
No_Homology(gene6244)
No_Homology(gene11309)
glyceraldehyde-3-phosphate_type_i(gene14837)
rubredoxin_family_protein(gene7556)
glutathione_peroxidase_1(gene9714)
cdgsh_iron-sulfur_domain-containing_protein_1-like(gene4364)
act_domain_protein(gene4427)
No_Homology(gene10642)

## Sheet: Group3
GO-ID	Term	Category	FDR	P-Value	#Test	#Ref	#notAnnotTest	#notAnnotRef	Over/Under	TestSeqs	RefSeqs
GO:0032550	purine ribonucleoside binding	F	4.12789e-15	2.35667e-18	28	212	45	4410	over	gene8292_make_Contig9101, gene12722_augu_Contig9146, gene14212_gene_Contig8248, gene3772_make_Contig8712, gene2087_make_Contig5978, gene14385_augu_Contig6161, gene4966_augu_Contig8421, gene8836_augu_Contig8176, gene11280_augu_Contig6100, gene6943_make_Contig6653, gene16966_augu_Contig9351, gene9074_make_Contig7981, gene10977_make_Contig8716, gene241_augu_Contig6466, gene13706_augu_Contig6908, gen…	gene13175_gene_Contig7360, gene12646_make_Contig8776, gene12826_augu_Contig9172, gene7232_augu_Contig9130, gene6432_augu_Contig8688, gene12320_make_Contig9110, gene6149_make_Contig8543, gene13909_gene_Contig8408, gene3917_make_Contig6610, gene13828_make_Contig7326, gene8838_augu_Contig8176, gene7555_augu_Contig9272, gene12587_augu_Contig9349, gene13091_augu_Contig9051, gene7225_augu_Contig7482, g…
GO:0032549	ribonucleoside binding	F	4.12789e-15	2.35667e-18	28	212	45	4410	over	gene8292_make_Contig9101, gene12722_augu_Contig9146, gene14212_gene_Contig8248, gene3772_make_Contig8712, gene2087_make_Contig5978, gene14385_augu_Contig6161, gene4966_augu_Contig8421, gene8836_augu_Contig8176, gene11280_augu_Contig6100, gene6943_make_Contig6653, gene16966_augu_Contig9351, gene9074_make_Contig7981, gene10977_make_Contig8716, gene241_augu_Contig6466, gene13706_augu_Contig6908, gen…	gene13175_gene_Contig7360, gene12646_make_Contig8776, gene12826_augu_Contig9172, gene7232_augu_Contig9130, gene6432_augu_Contig8688, gene12320_make_Contig9110, gene6149_make_Contig8543, gene13909_gene_Contig8408, gene3917_make_Contig6610, gene13828_make_Contig7326, gene8838_augu_Contig8176, gene7555_augu_Contig9272, gene12587_augu_Contig9349, gene13091_augu_Contig9051, gene7225_augu_Contig7482, g…
GO:0001883	purine nucleoside binding	F	4.12789e-15	2.64058e-18	28	213	45	4409	over	gene8292_make_Contig9101, gene12722_augu_Contig9146, gene14212_gene_Contig8248, gene3772_make_Contig8712, gene2087_make_Contig5978, gene14385_augu_Contig6161, gene4966_augu_Contig8421, gene8836_augu_Contig8176, gene11280_augu_Contig6100, gene6943_make_Contig6653, gene16966_augu_Contig9351, gene9074_make_Contig7981, gene10977_make_Contig8716, gene241_augu_Contig6466, gene13706_augu_Contig6908, gen…	gene13175_gene_Contig7360, gene12646_make_Contig8776, gene12826_augu_Contig9172, gene7232_augu_Contig9130, gene6432_augu_Contig8688, gene12320_make_Contig9110, gene5485_augu_Contig9283, gene6149_make_Contig8543, gene13909_gene_Contig8408, gene3917_make_Contig6610, gene13828_make_Contig7326, gene8838_augu_Contig8176, gene7555_augu_Contig9272, gene12587_augu_Contig9349, gene13091_augu_Contig9051, g…
GO:0001882	nucleoside binding	F	4.12789e-15	2.64058e-18	28	213	45	4409	over	gene8292_make_Contig9101, gene12722_augu_Contig9146, gene14212_gene_Contig8248, gene3772_make_Contig8712, gene2087_make_Contig5978, gene14385_augu_Contig6161, gene4966_augu_Contig8421, gene8836_augu_Contig8176, gene11280_augu_Contig6100, gene6943_make_Contig6653, gene16966_augu_Contig9351, gene9074_make_Contig7981, gene10977_make_Contig8716, gene241_augu_Contig6466, gene13706_augu_Contig6908, gen…	gene13175_gene_Contig7360, gene12646_make_Contig8776, gene12826_augu_Contig9172, gene7232_augu_Contig9130, gene6432_augu_Contig8688, gene12320_make_Contig9110, gene5485_augu_Contig9283, gene6149_make_Contig8543, gene13909_gene_Contig8408, gene3917_make_Contig6610, gene13828_make_Contig7326, gene8838_augu_Contig8176, gene7555_augu_Contig9272, gene12587_augu_Contig9349, gene13091_augu_Contig9051, g…
GO:0032555	purine ribonucleotide binding	F	1.50159e-14	1.22842e-17	28	227	45	4395	over	gene8292_make_Contig9101, gene12722_augu_Contig9146, gene14212_gene_Contig8248, gene3772_make_Contig8712, gene2087_make_Contig5978, gene14385_augu_Contig6161, gene4966_augu_Contig8421, gene8836_augu_Contig8176, gene11280_augu_Contig6100, gene6943_make_Contig6653, gene16966_augu_Contig9351, gene9074_make_Contig7981, gene10977_make_Contig8716, gene241_augu_Contig6466, gene13706_augu_Contig6908, gen…	gene13175_gene_Contig7360, gene12646_make_Contig8776, gene12826_augu_Contig9172, gene7232_augu_Contig9130, gene6432_augu_Contig8688, gene12320_make_Contig9110, gene5485_augu_Contig9283, gene6149_make_Contig8543, gene13909_gene_Contig8408, gene3917_make_Contig6610, gene13828_make_Contig7326, gene8838_augu_Contig8176, gene7555_augu_Contig9272, gene12587_augu_Contig9349, gene13091_augu_Contig9051, g…
GO:0032553	ribonucleotide binding	F	1.50159e-14	1.51791e-17	28	229	45	4393	over	gene8292_make_Contig9101, gene12722_augu_Contig9146, gene14212_gene_Contig8248, gene3772_make_Contig8712, gene2087_make_Contig5978, gene14385_augu_Contig6161, gene4966_augu_Contig8421, gene8836_augu_Contig8176, gene11280_augu_Contig6100, gene6943_make_Contig6653, gene16966_augu_Contig9351, gene9074_make_Contig7981, gene10977_make_Contig8716, gene241_augu_Contig6466, gene13706_augu_Contig6908, gen…	gene13175_gene_Contig7360, gene12646_make_Contig8776, gene12826_augu_Contig9172, gene7232_augu_Contig9130, gene6432_augu_Contig8688, gene12320_make_Contig9110, gene5485_augu_Contig9283, gene6149_make_Contig8543, gene13909_gene_Contig8408, gene3917_make_Contig6610, gene13828_make_Contig7326, gene8838_augu_Contig8176, gene7555_augu_Contig9272, gene12587_augu_Contig9349, gene13091_augu_Contig9051, g…
GO:0017076	purine nucleotide binding	F	1.50159e-14	1.68611e-17	28	230	45	4392	over	gene8292_make_Contig9101, gene12722_augu_Contig9146, gene14212_gene_Contig8248, gene3772_make_Contig8712, gene2087_make_Contig5978, gene14385_augu_Contig6161, gene4966_augu_Contig8421, gene8836_augu_Contig8176, gene11280_augu_Contig6100, gene6943_make_Contig6653, gene16966_augu_Contig9351, gene9074_make_Contig7981, gene10977_make_Contig8716, gene241_augu_Contig6466, gene13706_augu_Contig6908, gen…	gene13175_gene_Contig7360, gene12646_make_Contig8776, gene12826_augu_Contig9172, gene12957_make_Contig8410, gene7232_augu_Contig9130, gene6432_augu_Contig8688, gene12320_make_Contig9110, gene5485_augu_Contig9283, gene6149_make_Contig8543, gene13909_gene_Contig8408, gene3917_make_Contig6610, gene13828_make_Contig7326, gene8838_augu_Contig8176, gene7555_augu_Contig9272, gene12587_augu_Contig9349, g…
GO:0035639	purine ribonucleoside triphosphate binding	F	1.50159e-14	1.92111e-17	27	209	46	4413	over	gene8292_make_Contig9101, gene12722_augu_Contig9146, gene14212_gene_Contig8248, gene3772_make_Contig8712, gene2087_make_Contig5978, gene14385_augu_Contig6161, gene4966_augu_Contig8421, gene8836_augu_Contig8176, gene11280_augu_Contig6100, gene6943_make_Contig6653, gene9074_make_Contig7981, gene10977_make_Contig8716, gene241_augu_Contig6466, gene13706_augu_Contig6908, gene2171_make_Contig8984, gene…	gene13175_gene_Contig7360, gene12646_make_Contig8776, gene12826_augu_Contig9172, gene7232_augu_Contig9130, gene6432_augu_Contig8688, gene12320_make_Contig9110, gene6149_make_Contig8543, gene13909_gene_Contig8408, gene3917_make_Contig6610, gene13828_make_Contig7326, gene8838_augu_Contig8176, gene7555_augu_Contig9272, gene12587_augu_Contig9349, gene13091_augu_Contig9051, gene7225_augu_Contig7482, g…
GO:0097367	carbohydrate derivative binding	F	1.60113e-14	2.30453e-17	28	233	45	4389	over	gene8292_make_Contig9101, gene12722_augu_Contig9146, gene14212_gene_Contig8248, gene3772_make_Contig8712, gene2087_make_Contig5978, gene14385_augu_Contig6161, gene4966_augu_Contig8421, gene8836_augu_Contig8176, gene11280_augu_Contig6100, gene6943_make_Contig6653, gene16966_augu_Contig9351, gene9074_make_Contig7981, gene10977_make_Contig8716, gene241_augu_Contig6466, gene13706_augu_Contig6908, gen…	gene13175_gene_Contig7360, gene12646_make_Contig8776, gene12826_augu_Contig9172, gene7232_augu_Contig9130, gene6432_augu_Contig8688, gene12320_make_Contig9110, gene5485_augu_Contig9283, gene6149_make_Contig8543, gene13909_gene_Contig8408, gene3917_make_Contig6610, gene13828_make_Contig7326, gene8838_augu_Contig8176, gene7555_augu_Contig9272, gene12587_augu_Contig9349, gene13091_augu_Contig9051, g…
GO:0043168	anion binding	F	2.24131e-14	3.58438e-17	29	261	44	4361	over	gene8292_make_Contig9101, gene12722_augu_Contig9146, gene14212_gene_Contig8248, gene3772_make_Contig8712, gene2087_make_Contig5978, gene14385_augu_Contig6161, gene4966_augu_Contig8421, gene8836_augu_Contig8176, gene11280_augu_Contig6100, gene3640_augu_Contig9352, gene6943_make_Contig6653, gene16966_augu_Contig9351, gene9074_make_Contig7981, gene10977_make_Contig8716, gene241_augu_Contig6466, gene…	gene13175_gene_Contig7360, gene12646_make_Contig8776, gene12826_augu_Contig9172, gene7232_augu_Contig9130, gene6432_augu_Contig8688, gene12320_make_Contig9110, gene6149_make_Contig8543, gene13909_gene_Contig8408, gene3917_make_Contig6610, gene13828_make_Contig7326, gene8838_augu_Contig8176, gene7555_augu_Contig9272, gene12587_augu_Contig9349, gene13091_augu_Contig9051, gene6516_augu_Contig9193, g…
GO:1901265	nucleoside phosphate binding	F	1.00073e-13	1.92049e-16	37	515	36	4107	over	gene6117_augu_Contig7937, gene13878_make_Contig8892, gene8292_make_Contig9101, gene12722_augu_Contig9146, gene14212_gene_Contig8248, gene8215_augu_Contig7991, gene3772_make_Contig8712, gene2087_make_Contig5978, gene14385_augu_Contig6161, gene4966_augu_Contig8421, gene13443_augu_Contig8481, gene8836_augu_Contig8176, gene11280_augu_Contig6100, gene5070_augu_Contig8150, gene3640_augu_Contig9352, gen…	gene5781_gene_Contig8499, gene13532_make_Contig9274, gene13175_gene_Contig7360, gene12646_make_Contig8776, gene12826_augu_Contig9172, gene13704_augu_Contig9260, gene5366_augu_Contig7303, gene12957_make_Contig8410, gene5215_gene_Contig8995, gene13160_augu_Contig7961, gene6737_make_Contig6755, gene14409_augu_Contig9073, gene7232_augu_Contig9130, gene6432_augu_Contig8688, gene10689_augu_Contig8506, …
GO:0000166	nucleotide binding	F	1.00073e-13	1.92049e-16	37	515	36	4107	over	gene6117_augu_Contig7937, gene13878_make_Contig8892, gene8292_make_Contig9101, gene12722_augu_Contig9146, gene14212_gene_Contig8248, gene8215_augu_Contig7991, gene3772_make_Contig8712, gene2087_make_Contig5978, gene14385_augu_Contig6161, gene4966_augu_Contig8421, gene13443_augu_Contig8481, gene8836_augu_Contig8176, gene11280_augu_Contig6100, gene5070_augu_Contig8150, gene3640_augu_Contig9352, gen…	gene5781_gene_Contig8499, gene13532_make_Contig9274, gene13175_gene_Contig7360, gene12646_make_Contig8776, gene12826_augu_Contig9172, gene13704_augu_Contig9260, gene5366_augu_Contig7303, gene12957_make_Contig8410, gene5215_gene_Contig8995, gene13160_augu_Contig7961, gene6737_make_Contig6755, gene14409_augu_Contig9073, gene7232_augu_Contig9130, gene6432_augu_Contig8688, gene10689_augu_Contig8506, …
GO:0036094	small molecule binding	F	1.79051e-13	3.72247e-16	37	526	36	4096	over	gene6117_augu_Contig7937, gene13878_make_Contig8892, gene8292_make_Contig9101, gene12722_augu_Contig9146, gene14212_gene_Contig8248, gene8215_augu_Contig7991, gene3772_make_Contig8712, gene2087_make_Contig5978, gene14385_augu_Contig6161, gene4966_augu_Contig8421, gene13443_augu_Contig8481, gene8836_augu_Contig8176, gene11280_augu_Contig6100, gene5070_augu_Contig8150, gene3640_augu_Contig9352, gen…	gene5781_gene_Contig8499, gene13532_make_Contig9274, gene13175_gene_Contig7360, gene12646_make_Contig8776, gene12826_augu_Contig9172, gene13704_augu_Contig9260, gene5366_augu_Contig7303, gene12957_make_Contig8410, gene5215_gene_Contig8995, gene13160_augu_Contig7961, gene6737_make_Contig6755, gene14409_augu_Contig9073, gene7232_augu_Contig9130, gene6432_augu_Contig8688, gene10689_augu_Contig8506, …
GO:0097159	organic cyclic compound binding	F	3.09581e-12	7.42637e-15	41	732	32	3890	over	gene6117_augu_Contig7937, gene13878_make_Contig8892, gene8292_make_Contig9101, gene12722_augu_Contig9146, gene14212_gene_Contig8248, gene7418_augu_Contig7634, gene8215_augu_Contig7991, gene3772_make_Contig8712, gene2087_make_Contig5978, gene14385_augu_Contig6161, gene4966_augu_Contig8421, gene1907_augu_Contig9322, gene13443_augu_Contig8481, gene8836_augu_Contig8176, gene11280_augu_Contig6100, gen…	gene1548_augu_Contig5976, gene5781_gene_Contig8499, gene6882_augu_Contig6204, gene13532_make_Contig9274, gene5382_make_Contig9028, gene13175_gene_Contig7360, gene12646_make_Contig8776, gene12826_augu_Contig9172, gene13704_augu_Contig9260, gene5366_augu_Contig7303, gene12957_make_Contig8410, gene5215_gene_Contig8995, gene11321_augu_Contig7845, gene13160_augu_Contig7961, gene6737_make_Contig6755, g…
GO:1901363	heterocyclic compound binding	F	3.09581e-12	7.42637e-15	41	732	32	3890	over	gene6117_augu_Contig7937, gene13878_make_Contig8892, gene8292_make_Contig9101, gene12722_augu_Contig9146, gene14212_gene_Contig8248, gene7418_augu_Contig7634, gene8215_augu_Contig7991, gene3772_make_Contig8712, gene2087_make_Contig5978, gene14385_augu_Contig6161, gene4966_augu_Contig8421, gene1907_augu_Contig9322, gene13443_augu_Contig8481, gene8836_augu_Contig8176, gene11280_augu_Contig6100, gen…	gene1548_augu_Contig5976, gene5781_gene_Contig8499, gene6882_augu_Contig6204, gene13532_make_Contig9274, gene5382_make_Contig9028, gene13175_gene_Contig7360, gene12646_make_Contig8776, gene12826_augu_Contig9172, gene13704_augu_Contig9260, gene5366_augu_Contig7303, gene12957_make_Contig8410, gene5215_gene_Contig8995, gene11321_augu_Contig7845, gene13160_augu_Contig7961, gene6737_make_Contig6755, g…
GO:0043167	ion binding	F	6.34689e-11	1.62402e-13	32	462	41	4160	over	gene8292_make_Contig9101, gene12722_augu_Contig9146, gene14212_gene_Contig8248, gene7418_augu_Contig7634, gene3772_make_Contig8712, gene2087_make_Contig5978, gene14385_augu_Contig6161, gene4966_augu_Contig8421, gene8836_augu_Contig8176, gene11280_augu_Contig6100, gene3640_augu_Contig9352, gene6943_make_Contig6653, gene16966_augu_Contig9351, gene9074_make_Contig7981, gene10977_make_Contig8716, gen…	gene6282_augu_Contig7251, gene10236_augu_Contig9262, gene13175_gene_Contig7360, gene12646_make_Contig8776, gene12826_augu_Contig9172, gene13704_augu_Contig9260, gene11823_augu_Contig8635, gene7232_augu_Contig9130, gene2868_make_Contig8220, gene6432_augu_Contig8688, gene12204_make_Contig6743, gene3899_augu_Contig9096, gene12320_make_Contig9110, gene13537_augu_Contig9274, gene10080_make_Contig8651,…
GO:0005198	structural molecule activity	F	2.74625e-09	7.46621e-12	14	65	59	4557	over	gene14212_gene_Contig8248, gene2087_make_Contig5978, gene14385_augu_Contig6161, gene4966_augu_Contig8421, gene10977_make_Contig8716, gene13947_augu_Contig8324, gene241_augu_Contig6466, gene16086_augu_Contig6909, gene12971_augu_Contig8584, gene1933_augu_Contig7647, gene9277_augu_Contig6231, gene7314_augu_Contig8849, gene16484_make_Contig7494, gene5797_make_Contig8202	gene5382_make_Contig9028, gene14178_make_Contig8430, gene935_make_Contig8023, gene16933_augu_Contig7174, gene16920_augu_Contig8171, gene2485_augu_Contig6942, gene791_make_Contig8463, gene9859_make_Contig8420, gene9546_make_Contig7390, gene5028_make_Contig6983, gene14641_make_Contig8825, gene11520_augu_Contig9197, gene13260_gene_Contig8391, gene11159_make_Contig9087, gene7497_augu_Contig9284, gene…
GO:0009207	purine ribonucleoside triphosphate catabolic process	P	3.26675e-09	1.0971e-11	13	53	60	4569	over	gene8292_make_Contig9101, gene14212_gene_Contig8248, gene2087_make_Contig5978, gene14385_augu_Contig6161, gene4966_augu_Contig8421, gene10977_make_Contig8716, gene241_augu_Contig6466, gene13706_augu_Contig6908, gene8437_make_Contig7567, gene1933_augu_Contig7647, gene13982_augu_Contig9128, gene5797_make_Contig8202, gene15549_augu_Contig7977	gene12646_make_Contig8776, gene3917_make_Contig6610, gene7555_augu_Contig9272, gene3229_augu_Contig6577, gene883_augu_Contig9118, gene10925_augu_Contig7698, gene15046_augu_Contig7440, gene11671_augu_Contig6990, gene13260_gene_Contig8391, gene8610_augu_Contig7697, gene7545_make_Contig9272, gene7497_augu_Contig9284, gene2922_augu_Contig9288, gene9306_make_Contig8583, gene363_augu_Contig9123, gene92…
GO:0009203	ribonucleoside triphosphate catabolic process	P	3.26675e-09	1.0971e-11	13	53	60	4569	over	gene8292_make_Contig9101, gene14212_gene_Contig8248, gene2087_make_Contig5978, gene14385_augu_Contig6161, gene4966_augu_Contig8421, gene10977_make_Contig8716, gene241_augu_Contig6466, gene13706_augu_Contig6908, gene8437_make_Contig7567, gene1933_augu_Contig7647, gene13982_augu_Contig9128, gene5797_make_Contig8202, gene15549_augu_Contig7977	gene12646_make_Contig8776, gene3917_make_Contig6610, gene7555_augu_Contig9272, gene3229_augu_Contig6577, gene883_augu_Contig9118, gene10925_augu_Contig7698, gene15046_augu_Contig7440, gene11671_augu_Contig6990, gene13260_gene_Contig8391, gene8610_augu_Contig7697, gene7545_make_Contig9272, gene7497_augu_Contig9284, gene2922_augu_Contig9288, gene9306_make_Contig8583, gene363_augu_Contig9123, gene92…
GO:0009146	purine nucleoside triphosphate catabolic process	P	3.26675e-09	1.0971e-11	13	53	60	4569	over	gene8292_make_Contig9101, gene14212_gene_Contig8248, gene2087_make_Contig5978, gene14385_augu_Contig6161, gene4966_augu_Contig8421, gene10977_make_Contig8716, gene241_augu_Contig6466, gene13706_augu_Contig6908, gene8437_make_Contig7567, gene1933_augu_Contig7647, gene13982_augu_Contig9128, gene5797_make_Contig8202, gene15549_augu_Contig7977	gene12646_make_Contig8776, gene3917_make_Contig6610, gene7555_augu_Contig9272, gene3229_augu_Contig6577, gene883_augu_Contig9118, gene10925_augu_Contig7698, gene15046_augu_Contig7440, gene11671_augu_Contig6990, gene13260_gene_Contig8391, gene8610_augu_Contig7697, gene7545_make_Contig9272, gene7497_augu_Contig9284, gene2922_augu_Contig9288, gene9306_make_Contig8583, gene363_augu_Contig9123, gene92…
GO:0009143	nucleoside triphosphate catabolic process	P	3.26675e-09	1.0971e-11	13	53	60	4569	over	gene8292_make_Contig9101, gene14212_gene_Contig8248, gene2087_make_Contig5978, gene14385_augu_Contig6161, gene4966_augu_Contig8421, gene10977_make_Contig8716, gene241_augu_Contig6466, gene13706_augu_Contig6908, gene8437_make_Contig7567, gene1933_augu_Contig7647, gene13982_augu_Contig9128, gene5797_make_Contig8202, gene15549_augu_Contig7977	gene12646_make_Contig8776, gene3917_make_Contig6610, gene7555_augu_Contig9272, gene3229_augu_Contig6577, gene883_augu_Contig9118, gene10925_augu_Contig7698, gene15046_augu_Contig7440, gene11671_augu_Contig6990, gene13260_gene_Contig8391, gene8610_augu_Contig7697, gene7545_make_Contig9272, gene7497_augu_Contig9284, gene2922_augu_Contig9288, gene9306_make_Contig8583, gene363_augu_Contig9123, gene92…
GO:0003924	GTPase activity	F	3.66011e-09	1.28774e-11	11	30	62	4592	over	gene8292_make_Contig9101, gene14212_gene_Contig8248, gene2087_make_Contig5978, gene14385_augu_Contig6161, gene4966_augu_Contig8421, gene10977_make_Contig8716, gene241_augu_Contig6466, gene1933_augu_Contig7647, gene13982_augu_Contig9128, gene16484_make_Contig7494, gene5797_make_Contig8202	gene12646_make_Contig8776, gene3917_make_Contig6610, gene15879_augu_Contig7946, gene15046_augu_Contig7440, gene13260_gene_Contig8391, gene7497_augu_Contig9284, gene2922_augu_Contig9288, gene363_augu_Contig9123, gene5907_gene_Contig7534, gene594_augu_Contig9052, gene5929_augu_Contig9303, gene9896_make_Contig9093, gene1501_augu_Contig7888, gene161_augu_Contig8960, gene10006_gene_Contig8868, gene935…
GO:0007018	microtubule-based movement	P	3.80474e-09	1.49805e-11	10	21	63	4601	over	gene14212_gene_Contig8248, gene2087_make_Contig5978, gene14385_augu_Contig6161, gene4966_augu_Contig8421, gene10977_make_Contig8716, gene8143_augu_Contig8621, gene241_augu_Contig6466, gene1933_augu_Contig7647, gene16484_make_Contig7494, gene5797_make_Contig8202	gene7638_augu_Contig8345, gene11671_augu_Contig6990, gene14660_augu_Contig8976, gene13260_gene_Contig8391, gene13768_augu_Contig8516, gene4694_augu_Contig9279, gene8642_augu_Contig9256, gene12827_augu_Contig9172, gene363_augu_Contig9123, gene5907_gene_Contig7534, gene12755_make_Contig9064, gene8053_augu_Contig6822, gene3603_augu_Contig9213, gene9990_gene_Contig9342, gene15944_augu_Contig7623, gen…
GO:0009164	nucleoside catabolic process	P	3.80474e-09	1.64286e-11	13	55	60	4567	over	gene8292_make_Contig9101, gene14212_gene_Contig8248, gene2087_make_Contig5978, gene14385_augu_Contig6161, gene4966_augu_Contig8421, gene10977_make_Contig8716, gene241_augu_Contig6466, gene13706_augu_Contig6908, gene8437_make_Contig7567, gene1933_augu_Contig7647, gene13982_augu_Contig9128, gene5797_make_Contig8202, gene15549_augu_Contig7977	gene12646_make_Contig8776, gene13537_augu_Contig9274, gene3917_make_Contig6610, gene7555_augu_Contig9272, gene3229_augu_Contig6577, gene883_augu_Contig9118, gene10925_augu_Contig7698, gene15046_augu_Contig7440, gene11671_augu_Contig6990, gene13260_gene_Contig8391, gene8610_augu_Contig7697, gene7545_make_Contig9272, gene7497_augu_Contig9284, gene2922_augu_Contig9288, gene9306_make_Contig8583, gene…
GO:0042454	ribonucleoside catabolic process	P	3.80474e-09	1.64286e-11	13	55	60	4567	over	gene8292_make_Contig9101, gene14212_gene_Contig8248, gene2087_make_Contig5978, gene14385_augu_Contig6161, gene4966_augu_Contig8421, gene10977_make_Contig8716, gene241_augu_Contig6466, gene13706_augu_Contig6908, gene8437_make_Contig7567, gene1933_augu_Contig7647, gene13982_augu_Contig9128, gene5797_make_Contig8202, gene15549_augu_Contig7977	gene12646_make_Contig8776, gene13537_augu_Contig9274, gene3917_make_Contig6610, gene7555_augu_Contig9272, gene3229_augu_Contig6577, gene883_augu_Contig9118, gene10925_augu_Contig7698, gene15046_augu_Contig7440, gene11671_augu_Contig6990, gene13260_gene_Contig8391, gene8610_augu_Contig7697, gene7545_make_Contig9272, gene7497_augu_Contig9284, gene2922_augu_Contig9288, gene9306_make_Contig8583, gene…
GO:0006152	purine nucleoside catabolic process	P	3.80474e-09	1.64286e-11	13	55	60	4567	over	gene8292_make_Contig9101, gene14212_gene_Contig8248, gene2087_make_Contig5978, gene14385_augu_Contig6161, gene4966_augu_Contig8421, gene10977_make_Contig8716, gene241_augu_Contig6466, gene13706_augu_Contig6908, gene8437_make_Contig7567, gene1933_augu_Contig7647, gene13982_augu_Contig9128, gene5797_make_Contig8202, gene15549_augu_Contig7977	gene12646_make_Contig8776, gene13537_augu_Contig9274, gene3917_make_Contig6610, gene7555_augu_Contig9272, gene3229_augu_Contig6577, gene883_augu_Contig9118, gene10925_augu_Contig7698, gene15046_augu_Contig7440, gene11671_augu_Contig6990, gene13260_gene_Contig8391, gene8610_augu_Contig7697, gene7545_make_Contig9272, gene7497_augu_Contig9284, gene2922_augu_Contig9288, gene9306_make_Contig8583, gene…
GO:0046130	purine ribonucleoside catabolic process	P	3.80474e-09	1.64286e-11	13	55	60	4567	over	gene8292_make_Contig9101, gene14212_gene_Contig8248, gene2087_make_Contig5978, gene14385_augu_Contig6161, gene4966_augu_Contig8421, gene10977_make_Contig8716, gene241_augu_Contig6466, gene13706_augu_Contig6908, gene8437_make_Contig7567, gene1933_augu_Contig7647, gene13982_augu_Contig9128, gene5797_make_Contig8202, gene15549_augu_Contig7977	gene12646_make_Contig8776, gene13537_augu_Contig9274, gene3917_make_Contig6610, gene7555_augu_Contig9272, gene3229_augu_Contig6577, gene883_augu_Contig9118, gene10925_augu_Contig7698, gene15046_augu_Contig7440, gene11671_augu_Contig6990, gene13260_gene_Contig8391, gene8610_augu_Contig7697, gene7545_make_Contig9272, gene7497_augu_Contig9284, gene2922_augu_Contig9288, gene9306_make_Contig8583, gene…
GO:1901658	glycosyl compound catabolic process	P	4.46636e-09	1.99997e-11	13	56	60	4566	over	gene8292_make_Contig9101, gene14212_gene_Contig8248, gene2087_make_Contig5978, gene14385_augu_Contig6161, gene4966_augu_Contig8421, gene10977_make_Contig8716, gene241_augu_Contig6466, gene13706_augu_Contig6908, gene8437_make_Contig7567, gene1933_augu_Contig7647, gene13982_augu_Contig9128, gene5797_make_Contig8202, gene15549_augu_Contig7977	gene12646_make_Contig8776, gene13537_augu_Contig9274, gene3917_make_Contig6610, gene7555_augu_Contig9272, gene3229_augu_Contig6577, gene883_augu_Contig9118, gene10925_augu_Contig7698, gene15046_augu_Contig7440, gene11671_augu_Contig6990, gene13260_gene_Contig8391, gene8610_augu_Contig7697, gene7545_make_Contig9272, gene7497_augu_Contig9284, gene2922_augu_Contig9288, gene9306_make_Contig8583, gene…
GO:0009261	ribonucleotide catabolic process	P	5.05796e-09	2.42666e-11	13	57	60	4565	over	gene8292_make_Contig9101, gene14212_gene_Contig8248, gene2087_make_Contig5978, gene14385_augu_Contig6161, gene4966_augu_Contig8421, gene10977_make_Contig8716, gene241_augu_Contig6466, gene13706_augu_Contig6908, gene8437_make_Contig7567, gene1933_augu_Contig7647, gene13982_augu_Contig9128, gene5797_make_Contig8202, gene15549_augu_Contig7977	gene12646_make_Contig8776, gene13537_augu_Contig9274, gene3917_make_Contig6610, gene7555_augu_Contig9272, gene3229_augu_Contig6577, gene883_augu_Contig9118, gene10925_augu_Contig7698, gene15046_augu_Contig7440, gene11671_augu_Contig6990, gene13260_gene_Contig8391, gene8610_augu_Contig7697, gene7545_make_Contig9272, gene7497_augu_Contig9284, gene2922_augu_Contig9288, gene9306_make_Contig8583, gene…
GO:0009154	purine ribonucleotide catabolic process	P	5.05796e-09	2.42666e-11	13	57	60	4565	over	gene8292_make_Contig9101, gene14212_gene_Contig8248, gene2087_make_Contig5978, gene14385_augu_Contig6161, gene4966_augu_Contig8421, gene10977_make_Contig8716, gene241_augu_Contig6466, gene13706_augu_Contig6908, gene8437_make_Contig7567, gene1933_augu_Contig7647, gene13982_augu_Contig9128, gene5797_make_Contig8202, gene15549_augu_Contig7977	gene12646_make_Contig8776, gene13537_augu_Contig9274, gene3917_make_Contig6610, gene7555_augu_Contig9272, gene3229_augu_Contig6577, gene883_augu_Contig9118, gene10925_augu_Contig7698, gene15046_augu_Contig7440, gene11671_augu_Contig6990, gene13260_gene_Contig8391, gene8610_augu_Contig7697, gene7545_make_Contig9272, gene7497_augu_Contig9284, gene2922_augu_Contig9288, gene9306_make_Contig8583, gene…
GO:0009259	ribonucleotide metabolic process	P	5.69972e-09	2.94964e-11	14	73	59	4549	over	gene8292_make_Contig9101, gene14212_gene_Contig8248, gene2087_make_Contig5978, gene14385_augu_Contig6161, gene4966_augu_Contig8421, gene10977_make_Contig8716, gene241_augu_Contig6466, gene13706_augu_Contig6908, gene8437_make_Contig7567, gene16156_make_Contig8843, gene1933_augu_Contig7647, gene13982_augu_Contig9128, gene5797_make_Contig8202, gene15549_augu_Contig7977	gene12646_make_Contig8776, gene13537_augu_Contig9274, gene2310_make_Contig8968, gene3917_make_Contig6610, gene7555_augu_Contig9272, gene16187_augu_Contig8831, gene12392_make_Contig8515, gene3229_augu_Contig6577, gene883_augu_Contig9118, gene10925_augu_Contig7698, gene15046_augu_Contig7440, gene15462_augu_Contig6462, gene11671_augu_Contig6990, gene13260_gene_Contig8391, gene8610_augu_Contig7697, g…
GO:0019693	ribose phosphate metabolic process	P	5.69972e-09	2.94964e-11	14	73	59	4549	over	gene8292_make_Contig9101, gene14212_gene_Contig8248, gene2087_make_Contig5978, gene14385_augu_Contig6161, gene4966_augu_Contig8421, gene10977_make_Contig8716, gene241_augu_Contig6466, gene13706_augu_Contig6908, gene8437_make_Contig7567, gene16156_make_Contig8843, gene1933_augu_Contig7647, gene13982_augu_Contig9128, gene5797_make_Contig8202, gene15549_augu_Contig7977	gene12646_make_Contig8776, gene13537_augu_Contig9274, gene2310_make_Contig8968, gene3917_make_Contig6610, gene7555_augu_Contig9272, gene16187_augu_Contig8831, gene12392_make_Contig8515, gene3229_augu_Contig6577, gene883_augu_Contig9118, gene10925_augu_Contig7698, gene15046_augu_Contig7440, gene15462_augu_Contig6462, gene11671_augu_Contig6990, gene13260_gene_Contig8391, gene8610_augu_Contig7697, g…
GO:0019001	guanyl nucleotide binding	F	5.69972e-09	3.19031e-11	12	45	61	4577	over	gene8292_make_Contig9101, gene14212_gene_Contig8248, gene3772_make_Contig8712, gene2087_make_Contig5978, gene14385_augu_Contig6161, gene4966_augu_Contig8421, gene10977_make_Contig8716, gene241_augu_Contig6466, gene1933_augu_Contig7647, gene13982_augu_Contig9128, gene16484_make_Contig7494, gene5797_make_Contig8202	gene12646_make_Contig8776, gene3917_make_Contig6610, gene13260_gene_Contig8391, gene15932_augu_Contig6233, gene14081_augu_Contig6660, gene7497_augu_Contig9284, gene2593_augu_Contig9141, gene2922_augu_Contig9288, gene9685_gene_Contig6107, gene363_augu_Contig9123, gene9144_augu_Contig9152, gene6539_augu_Contig9155, gene5907_gene_Contig7534, gene594_augu_Contig9052, gene4444_augu_Contig7075, gene568…
GO:0032561	guanyl ribonucleotide binding	F	5.69972e-09	3.19031e-11	12	45	61	4577	over	gene8292_make_Contig9101, gene14212_gene_Contig8248, gene3772_make_Contig8712, gene2087_make_Contig5978, gene14385_augu_Contig6161, gene4966_augu_Contig8421, gene10977_make_Contig8716, gene241_augu_Contig6466, gene1933_augu_Contig7647, gene13982_augu_Contig9128, gene16484_make_Contig7494, gene5797_make_Contig8202	gene12646_make_Contig8776, gene3917_make_Contig6610, gene13260_gene_Contig8391, gene15932_augu_Contig6233, gene14081_augu_Contig6660, gene7497_augu_Contig9284, gene2593_augu_Contig9141, gene2922_augu_Contig9288, gene9685_gene_Contig6107, gene363_augu_Contig9123, gene9144_augu_Contig9152, gene6539_augu_Contig9155, gene5907_gene_Contig7534, gene594_augu_Contig9052, gene4444_augu_Contig7075, gene568…
GO:0005525	GTP binding	F	5.69972e-09	3.19031e-11	12	45	61	4577	over	gene8292_make_Contig9101, gene14212_gene_Contig8248, gene3772_make_Contig8712, gene2087_make_Contig5978, gene14385_augu_Contig6161, gene4966_augu_Contig8421, gene10977_make_Contig8716, gene241_augu_Contig6466, gene1933_augu_Contig7647, gene13982_augu_Contig9128, gene16484_make_Contig7494, gene5797_make_Contig8202	gene12646_make_Contig8776, gene3917_make_Contig6610, gene13260_gene_Contig8391, gene15932_augu_Contig6233, gene14081_augu_Contig6660, gene7497_augu_Contig9284, gene2593_augu_Contig9141, gene2922_augu_Contig9288, gene9685_gene_Contig6107, gene363_augu_Contig9123, gene9144_augu_Contig9152, gene6539_augu_Contig9155, gene5907_gene_Contig7534, gene594_augu_Contig9052, gene4444_augu_Contig7075, gene568…
GO:1901136	carbohydrate derivative catabolic process	P	6.99964e-09	4.25374e-11	13	60	60	4562	over	gene8292_make_Contig9101, gene14212_gene_Contig8248, gene2087_make_Contig5978, gene14385_augu_Contig6161, gene4966_augu_Contig8421, gene10977_make_Contig8716, gene241_augu_Contig6466, gene13706_augu_Contig6908, gene8437_make_Contig7567, gene1933_augu_Contig7647, gene13982_augu_Contig9128, gene5797_make_Contig8202, gene15549_augu_Contig7977	gene12646_make_Contig8776, gene13537_augu_Contig9274, gene3917_make_Contig6610, gene7555_augu_Contig9272, gene3229_augu_Contig6577, gene883_augu_Contig9118, gene10925_augu_Contig7698, gene15046_augu_Contig7440, gene11671_augu_Contig6990, gene13260_gene_Contig8391, gene8610_augu_Contig7697, gene7545_make_Contig9272, gene7497_augu_Contig9284, gene2922_augu_Contig9288, gene9306_make_Contig8583, gene…
GO:0009205	purine ribonucleoside triphosphate metabolic process	P	6.99964e-09	4.25374e-11	13	60	60	4562	over	gene8292_make_Contig9101, gene14212_gene_Contig8248, gene2087_make_Contig5978, gene14385_augu_Contig6161, gene4966_augu_Contig8421, gene10977_make_Contig8716, gene241_augu_Contig6466, gene13706_augu_Contig6908, gene8437_make_Contig7567, gene1933_augu_Contig7647, gene13982_augu_Contig9128, gene5797_make_Contig8202, gene15549_augu_Contig7977	gene12646_make_Contig8776, gene2310_make_Contig8968, gene3917_make_Contig6610, gene7555_augu_Contig9272, gene3229_augu_Contig6577, gene883_augu_Contig9118, gene10925_augu_Contig7698, gene15046_augu_Contig7440, gene11671_augu_Contig6990, gene13260_gene_Contig8391, gene8610_augu_Contig7697, gene7545_make_Contig9272, gene7497_augu_Contig9284, gene2922_augu_Contig9288, gene9306_make_Contig8583, gene3…
GO:0009144	purine nucleoside triphosphate metabolic process	P	6.99964e-09	4.25374e-11	13	60	60	4562	over	gene8292_make_Contig9101, gene14212_gene_Contig8248, gene2087_make_Contig5978, gene14385_augu_Contig6161, gene4966_augu_Contig8421, gene10977_make_Contig8716, gene241_augu_Contig6466, gene13706_augu_Contig6908, gene8437_make_Contig7567, gene1933_augu_Contig7647, gene13982_augu_Contig9128, gene5797_make_Contig8202, gene15549_augu_Contig7977	gene12646_make_Contig8776, gene2310_make_Contig8968, gene3917_make_Contig6610, gene7555_augu_Contig9272, gene3229_augu_Contig6577, gene883_augu_Contig9118, gene10925_augu_Contig7698, gene15046_augu_Contig7440, gene11671_augu_Contig6990, gene13260_gene_Contig8391, gene8610_augu_Contig7697, gene7545_make_Contig9272, gene7497_augu_Contig9284, gene2922_augu_Contig9288, gene9306_make_Contig8583, gene3…
GO:0051258	protein polymerization	P	8.60627e-09	5.36773e-11	9	16	64	4606	over	gene14212_gene_Contig8248, gene2087_make_Contig5978, gene14385_augu_Contig6161, gene4966_augu_Contig8421, gene10977_make_Contig8716, gene241_augu_Contig6466, gene1933_augu_Contig7647, gene16484_make_Contig7494, gene5797_make_Contig8202	gene6253_make_Contig7406, gene177_make_Contig9160, gene13260_gene_Contig8391, gene7773_make_Contig9207, gene7497_augu_Contig9284, gene363_augu_Contig9123, gene9144_augu_Contig9152, gene5907_gene_Contig7534, gene2140_augu_Contig8710, gene1627_augu_Contig8551, gene4372_augu_Contig6721, gene9357_augu_Contig7282, gene11482_augu_Contig9177, gene15944_augu_Contig7623, gene6816_make_Contig7906, gene6989…
GO:1901292	nucleoside phosphate catabolic process	P	1.05611e-08	7.26255e-11	13	63	60	4559	over	gene8292_make_Contig9101, gene14212_gene_Contig8248, gene2087_make_Contig5978, gene14385_augu_Contig6161, gene4966_augu_Contig8421, gene10977_make_Contig8716, gene241_augu_Contig6466, gene13706_augu_Contig6908, gene8437_make_Contig7567, gene1933_augu_Contig7647, gene13982_augu_Contig9128, gene5797_make_Contig8202, gene15549_augu_Contig7977	gene12646_make_Contig8776, gene13163_augu_Contig7961, gene13537_augu_Contig9274, gene3917_make_Contig6610, gene7555_augu_Contig9272, gene3229_augu_Contig6577, gene883_augu_Contig9118, gene10925_augu_Contig7698, gene15046_augu_Contig7440, gene11671_augu_Contig6990, gene3940_augu_Contig7751, gene13260_gene_Contig8391, gene8610_augu_Contig7697, gene7545_make_Contig9272, gene7497_augu_Contig9284, gen…
GO:0009166	nucleotide catabolic process	P	1.05611e-08	7.26255e-11	13	63	60	4559	over	gene8292_make_Contig9101, gene14212_gene_Contig8248, gene2087_make_Contig5978, gene14385_augu_Contig6161, gene4966_augu_Contig8421, gene10977_make_Contig8716, gene241_augu_Contig6466, gene13706_augu_Contig6908, gene8437_make_Contig7567, gene1933_augu_Contig7647, gene13982_augu_Contig9128, gene5797_make_Contig8202, gene15549_augu_Contig7977	gene12646_make_Contig8776, gene13163_augu_Contig7961, gene13537_augu_Contig9274, gene3917_make_Contig6610, gene7555_augu_Contig9272, gene3229_augu_Contig6577, gene883_augu_Contig9118, gene10925_augu_Contig7698, gene15046_augu_Contig7440, gene11671_augu_Contig6990, gene3940_augu_Contig7751, gene13260_gene_Contig8391, gene8610_augu_Contig7697, gene7545_make_Contig9272, gene7497_augu_Contig9284, gen…
GO:0006195	purine nucleotide catabolic process	P	1.05611e-08	7.26255e-11	13	63	60	4559	over	gene8292_make_Contig9101, gene14212_gene_Contig8248, gene2087_make_Contig5978, gene14385_augu_Contig6161, gene4966_augu_Contig8421, gene10977_make_Contig8716, gene241_augu_Contig6466, gene13706_augu_Contig6908, gene8437_make_Contig7567, gene1933_augu_Contig7647, gene13982_augu_Contig9128, gene5797_make_Contig8202, gene15549_augu_Contig7977	gene12646_make_Contig8776, gene13163_augu_Contig7961, gene13537_augu_Contig9274, gene3917_make_Contig6610, gene7555_augu_Contig9272, gene3229_augu_Contig6577, gene883_augu_Contig9118, gene10925_augu_Contig7698, gene15046_augu_Contig7440, gene11671_augu_Contig6990, gene3940_augu_Contig7751, gene13260_gene_Contig8391, gene8610_augu_Contig7697, gene7545_make_Contig9272, gene7497_augu_Contig9284, gen…
GO:0072523	purine-containing compound catabolic process	P	1.05611e-08	7.26255e-11	13	63	60	4559	over	gene8292_make_Contig9101, gene14212_gene_Contig8248, gene2087_make_Contig5978, gene14385_augu_Contig6161, gene4966_augu_Contig8421, gene10977_make_Contig8716, gene241_augu_Contig6466, gene13706_augu_Contig6908, gene8437_make_Contig7567, gene1933_augu_Contig7647, gene13982_augu_Contig9128, gene5797_make_Contig8202, gene15549_augu_Contig7977	gene12646_make_Contig8776, gene13163_augu_Contig7961, gene13537_augu_Contig9274, gene3917_make_Contig6610, gene7555_augu_Contig9272, gene3229_augu_Contig6577, gene883_augu_Contig9118, gene10925_augu_Contig7698, gene15046_augu_Contig7440, gene11671_augu_Contig6990, gene3940_augu_Contig7751, gene13260_gene_Contig8391, gene8610_augu_Contig7697, gene7545_make_Contig9272, gene7497_augu_Contig9284, gen…
GO:0006184	GTP catabolic process	P	1.19959e-08	8.45252e-11	11	37	62	4585	over	gene8292_make_Contig9101, gene14212_gene_Contig8248, gene2087_make_Contig5978, gene14385_augu_Contig6161, gene4966_augu_Contig8421, gene10977_make_Contig8716, gene241_augu_Contig6466, gene1933_augu_Contig7647, gene13982_augu_Contig9128, gene5797_make_Contig8202, gene15549_augu_Contig7977	gene12646_make_Contig8776, gene3917_make_Contig6610, gene3229_augu_Contig6577, gene10925_augu_Contig7698, gene15046_augu_Contig7440, gene13260_gene_Contig8391, gene7545_make_Contig9272, gene7497_augu_Contig9284, gene2922_augu_Contig9288, gene363_augu_Contig9123, gene5907_gene_Contig7534, gene594_augu_Contig9052, gene5929_augu_Contig9303, gene9896_make_Contig9093, gene1501_augu_Contig7888, gene437…
GO:0046434	organophosphate catabolic process	P	1.19959e-08	8.6329e-11	13	64	60	4558	over	gene8292_make_Contig9101, gene14212_gene_Contig8248, gene2087_make_Contig5978, gene14385_augu_Contig6161, gene4966_augu_Contig8421, gene10977_make_Contig8716, gene241_augu_Contig6466, gene13706_augu_Contig6908, gene8437_make_Contig7567, gene1933_augu_Contig7647, gene13982_augu_Contig9128, gene5797_make_Contig8202, gene15549_augu_Contig7977	gene12646_make_Contig8776, gene13163_augu_Contig7961, gene13537_augu_Contig9274, gene3917_make_Contig6610, gene7555_augu_Contig9272, gene3229_augu_Contig6577, gene883_augu_Contig9118, gene10925_augu_Contig7698, gene15046_augu_Contig7440, gene11671_augu_Contig6990, gene3940_augu_Contig7751, gene13260_gene_Contig8391, gene8610_augu_Contig7697, gene7545_make_Contig9272, gene7497_augu_Contig9284, gen…
GO:0042278	purine nucleoside metabolic process	P	1.36171e-08	1.02351e-10	13	65	60	4557	over	gene8292_make_Contig9101, gene14212_gene_Contig8248, gene2087_make_Contig5978, gene14385_augu_Contig6161, gene4966_augu_Contig8421, gene10977_make_Contig8716, gene241_augu_Contig6466, gene13706_augu_Contig6908, gene8437_make_Contig7567, gene1933_augu_Contig7647, gene13982_augu_Contig9128, gene5797_make_Contig8202, gene15549_augu_Contig7977	gene12646_make_Contig8776, gene13537_augu_Contig9274, gene2310_make_Contig8968, gene3917_make_Contig6610, gene7555_augu_Contig9272, gene3229_augu_Contig6577, gene883_augu_Contig9118, gene10925_augu_Contig7698, gene15046_augu_Contig7440, gene15462_augu_Contig6462, gene11671_augu_Contig6990, gene13260_gene_Contig8391, gene8610_augu_Contig7697, gene7545_make_Contig9272, gene6049_augu_Contig9125, gen…
GO:0046128	purine ribonucleoside metabolic process	P	1.36171e-08	1.02351e-10	13	65	60	4557	over	gene8292_make_Contig9101, gene14212_gene_Contig8248, gene2087_make_Contig5978, gene14385_augu_Contig6161, gene4966_augu_Contig8421, gene10977_make_Contig8716, gene241_augu_Contig6466, gene13706_augu_Contig6908, gene8437_make_Contig7567, gene1933_augu_Contig7647, gene13982_augu_Contig9128, gene5797_make_Contig8202, gene15549_augu_Contig7977	gene12646_make_Contig8776, gene13537_augu_Contig9274, gene2310_make_Contig8968, gene3917_make_Contig6610, gene7555_augu_Contig9272, gene3229_augu_Contig6577, gene883_augu_Contig9118, gene10925_augu_Contig7698, gene15046_augu_Contig7440, gene15462_augu_Contig6462, gene11671_augu_Contig6990, gene13260_gene_Contig8391, gene8610_augu_Contig7697, gene7545_make_Contig9272, gene6049_augu_Contig9125, gen…
GO:0046039	GTP metabolic process	P	1.40256e-08	1.07665e-10	11	38	62	4584	over	gene8292_make_Contig9101, gene14212_gene_Contig8248, gene2087_make_Contig5978, gene14385_augu_Contig6161, gene4966_augu_Contig8421, gene10977_make_Contig8716, gene241_augu_Contig6466, gene1933_augu_Contig7647, gene13982_augu_Contig9128, gene5797_make_Contig8202, gene15549_augu_Contig7977	gene12646_make_Contig8776, gene3917_make_Contig6610, gene3229_augu_Contig6577, gene10925_augu_Contig7698, gene15046_augu_Contig7440, gene13260_gene_Contig8391, gene7545_make_Contig9272, gene7497_augu_Contig9284, gene2922_augu_Contig9288, gene363_augu_Contig9123, gene5907_gene_Contig7534, gene594_augu_Contig9052, gene5929_augu_Contig9303, gene9896_make_Contig9093, gene1501_augu_Contig7888, gene437…
GO:1901069	guanosine-containing compound catabolic process	P	1.74e-08	1.36351e-10	11	39	62	4583	over	gene8292_make_Contig9101, gene14212_gene_Contig8248, gene2087_make_Contig5978, gene14385_augu_Contig6161, gene4966_augu_Contig8421, gene10977_make_Contig8716, gene241_augu_Contig6466, gene1933_augu_Contig7647, gene13982_augu_Contig9128, gene5797_make_Contig8202, gene15549_augu_Contig7977	gene12646_make_Contig8776, gene13537_augu_Contig9274, gene3917_make_Contig6610, gene3229_augu_Contig6577, gene10925_augu_Contig7698, gene15046_augu_Contig7440, gene13260_gene_Contig8391, gene7545_make_Contig9272, gene7497_augu_Contig9284, gene2922_augu_Contig9288, gene363_augu_Contig9123, gene5907_gene_Contig7534, gene594_augu_Contig9052, gene5929_augu_Contig9303, gene9896_make_Contig9093, gene15…
GO:0009199	ribonucleoside triphosphate metabolic process	P	2.1016e-08	1.68047e-10	13	68	60	4554	over	gene8292_make_Contig9101, gene14212_gene_Contig8248, gene2087_make_Contig5978, gene14385_augu_Contig6161, gene4966_augu_Contig8421, gene10977_make_Contig8716, gene241_augu_Contig6466, gene13706_augu_Contig6908, gene8437_make_Contig7567, gene1933_augu_Contig7647, gene13982_augu_Contig9128, gene5797_make_Contig8202, gene15549_augu_Contig7977	gene12646_make_Contig8776, gene5215_gene_Contig8995, gene2310_make_Contig8968, gene3917_make_Contig6610, gene7552_augu_Contig9272, gene7555_augu_Contig9272, gene7085_make_Contig6393, gene3229_augu_Contig6577, gene883_augu_Contig9118, gene10925_augu_Contig7698, gene6007_augu_Contig6513, gene15046_augu_Contig7440, gene11671_augu_Contig6990, gene13260_gene_Contig8391, gene8610_augu_Contig7697, gene7…
GO:0009150	purine ribonucleotide metabolic process	P	2.32789e-08	1.9731e-10	13	69	60	4553	over	gene8292_make_Contig9101, gene14212_gene_Contig8248, gene2087_make_Contig5978, gene14385_augu_Contig6161, gene4966_augu_Contig8421, gene10977_make_Contig8716, gene241_augu_Contig6466, gene13706_augu_Contig6908, gene8437_make_Contig7567, gene1933_augu_Contig7647, gene13982_augu_Contig9128, gene5797_make_Contig8202, gene15549_augu_Contig7977	gene12646_make_Contig8776, gene13537_augu_Contig9274, gene2310_make_Contig8968, gene3917_make_Contig6610, gene7555_augu_Contig9272, gene16187_augu_Contig8831, gene3229_augu_Contig6577, gene883_augu_Contig9118, gene10925_augu_Contig7698, gene15046_augu_Contig7440, gene15462_augu_Contig6462, gene11671_augu_Contig6990, gene13260_gene_Contig8391, gene8610_augu_Contig7697, gene7545_make_Contig9272, ge…
GO:0009141	nucleoside triphosphate metabolic process	P	2.32789e-08	1.9731e-10	13	69	60	4553	over	gene8292_make_Contig9101, gene14212_gene_Contig8248, gene2087_make_Contig5978, gene14385_augu_Contig6161, gene4966_augu_Contig8421, gene10977_make_Contig8716, gene241_augu_Contig6466, gene13706_augu_Contig6908, gene8437_make_Contig7567, gene1933_augu_Contig7647, gene13982_augu_Contig9128, gene5797_make_Contig8202, gene15549_augu_Contig7977	gene12646_make_Contig8776, gene5215_gene_Contig8995, gene2310_make_Contig8968, gene3917_make_Contig6610, gene7552_augu_Contig9272, gene7555_augu_Contig9272, gene7085_make_Contig6393, gene3229_augu_Contig6577, gene883_augu_Contig9118, gene10925_augu_Contig7698, gene6007_augu_Contig6513, gene15046_augu_Contig7440, gene11671_augu_Contig6990, gene13260_gene_Contig8391, gene8610_augu_Contig7697, gene7…
GO:0009119	ribonucleoside metabolic process	P	2.32789e-08	1.9731e-10	13	69	60	4553	over	gene8292_make_Contig9101, gene14212_gene_Contig8248, gene2087_make_Contig5978, gene14385_augu_Contig6161, gene4966_augu_Contig8421, gene10977_make_Contig8716, gene241_augu_Contig6466, gene13706_augu_Contig6908, gene8437_make_Contig7567, gene1933_augu_Contig7647, gene13982_augu_Contig9128, gene5797_make_Contig8202, gene15549_augu_Contig7977	gene12646_make_Contig8776, gene13537_augu_Contig9274, gene2310_make_Contig8968, gene3917_make_Contig6610, gene7555_augu_Contig9272, gene12392_make_Contig8515, gene3229_augu_Contig6577, gene883_augu_Contig9118, gene10925_augu_Contig7698, gene15046_augu_Contig7440, gene15462_augu_Contig6462, gene11671_augu_Contig6990, gene13260_gene_Contig8391, gene8610_augu_Contig7697, gene7545_make_Contig9272, ge…
GO:1901068	guanosine-containing compound metabolic process	P	2.49134e-08	2.15148e-10	11	41	62	4581	over	gene8292_make_Contig9101, gene14212_gene_Contig8248, gene2087_make_Contig5978, gene14385_augu_Contig6161, gene4966_augu_Contig8421, gene10977_make_Contig8716, gene241_augu_Contig6466, gene1933_augu_Contig7647, gene13982_augu_Contig9128, gene5797_make_Contig8202, gene15549_augu_Contig7977	gene12646_make_Contig8776, gene13537_augu_Contig9274, gene3917_make_Contig6610, gene3229_augu_Contig6577, gene10925_augu_Contig7698, gene15046_augu_Contig7440, gene13260_gene_Contig8391, gene7545_make_Contig9272, gene6049_augu_Contig9125, gene7497_augu_Contig9284, gene2922_augu_Contig9288, gene363_augu_Contig9123, gene5907_gene_Contig7534, gene594_augu_Contig9052, gene5929_augu_Contig9303, gene98…
GO:0006928	cellular component movement	P	3.58277e-08	3.15132e-10	13	72	60	4550	over	gene14212_gene_Contig8248, gene2087_make_Contig5978, gene14385_augu_Contig6161, gene4966_augu_Contig8421, gene16966_augu_Contig9351, gene10977_make_Contig8716, gene8143_augu_Contig8621, gene241_augu_Contig6466, gene8437_make_Contig7567, gene12971_augu_Contig8584, gene1933_augu_Contig7647, gene16484_make_Contig7494, gene5797_make_Contig8202	gene7284_augu_Contig8363, gene7638_augu_Contig8345, gene6711_augu_Contig8883, gene10702_augu_Contig7609, gene10925_augu_Contig7698, gene14479_augu_Contig7044, gene6870_augu_Contig7472, gene11671_augu_Contig6990, gene12261_make_Contig8379, gene14660_augu_Contig8976, gene3940_augu_Contig7751, gene13260_gene_Contig8391, gene7545_make_Contig9272, gene1441_make_Contig8969, gene13768_augu_Contig8516, g…
GO:0005874	microtubule	C	3.71483e-08	3.32689e-10	11	43	62	4579	over	gene14212_gene_Contig8248, gene2087_make_Contig5978, gene14385_augu_Contig6161, gene4966_augu_Contig8421, gene10977_make_Contig8716, gene8143_augu_Contig8621, gene241_augu_Contig6466, gene1933_augu_Contig7647, gene16484_make_Contig7494, gene5797_make_Contig8202, gene15549_augu_Contig7977	gene13909_gene_Contig8408, gene3939_augu_Contig6737, gene10702_augu_Contig7609, gene11671_augu_Contig6990, gene7916_augu_Contig7783, gene13260_gene_Contig8391, gene9322_augu_Contig8740, gene7497_augu_Contig9284, gene706_augu_Contig8731, gene4694_augu_Contig9279, gene2721_augu_Contig8527, gene8642_augu_Contig9256, gene16338_augu_Contig6587, gene363_augu_Contig9123, gene2007_make_Contig7933, gene99…
GO:0009116	nucleoside metabolic process	P	8.34369e-08	7.60579e-10	13	78	60	4544	over	gene8292_make_Contig9101, gene14212_gene_Contig8248, gene2087_make_Contig5978, gene14385_augu_Contig6161, gene4966_augu_Contig8421, gene10977_make_Contig8716, gene241_augu_Contig6466, gene13706_augu_Contig6908, gene8437_make_Contig7567, gene1933_augu_Contig7647, gene13982_augu_Contig9128, gene5797_make_Contig8202, gene15549_augu_Contig7977	gene12646_make_Contig8776, gene13163_augu_Contig7961, gene13537_augu_Contig9274, gene2310_make_Contig8968, gene3917_make_Contig6610, gene7555_augu_Contig9272, gene12392_make_Contig8515, gene3229_augu_Contig6577, gene883_augu_Contig9118, gene10925_augu_Contig7698, gene15046_augu_Contig7440, gene15462_augu_Contig6462, gene11671_augu_Contig6990, gene3940_augu_Contig7751, gene13260_gene_Contig8391, g…
GO:1901565	organonitrogen compound catabolic process	P	1.08355e-07	1.00506e-09	13	80	60	4542	over	gene8292_make_Contig9101, gene14212_gene_Contig8248, gene2087_make_Contig5978, gene14385_augu_Contig6161, gene4966_augu_Contig8421, gene10977_make_Contig8716, gene241_augu_Contig6466, gene13706_augu_Contig6908, gene8437_make_Contig7567, gene1933_augu_Contig7647, gene13982_augu_Contig9128, gene5797_make_Contig8202, gene15549_augu_Contig7977	gene10236_augu_Contig9262, gene12646_make_Contig8776, gene12204_make_Contig6743, gene13163_augu_Contig7961, gene13537_augu_Contig9274, gene3917_make_Contig6610, gene5023_augu_Contig9103, gene7555_augu_Contig9272, gene3229_augu_Contig6577, gene883_augu_Contig9118, gene10925_augu_Contig7698, gene15046_augu_Contig7440, gene11671_augu_Contig6990, gene3527_augu_Contig9225, gene3940_augu_Contig7751, ge…
GO:0007017	microtubule-based process	P	1.22128e-07	1.15233e-09	13	81	60	4541	over	gene14212_gene_Contig8248, gene2087_make_Contig5978, gene14385_augu_Contig6161, gene4966_augu_Contig8421, gene10977_make_Contig8716, gene8143_augu_Contig8621, gene241_augu_Contig6466, gene4430_gene_Contig8832, gene12971_augu_Contig8584, gene1933_augu_Contig7647, gene16484_make_Contig7494, gene5797_make_Contig8202, gene15549_augu_Contig7977	gene7224_gene_Contig7482, gene446_augu_Contig8633, gene7638_augu_Contig8345, gene10925_augu_Contig7698, gene5108_make_Contig6627, gene11671_augu_Contig6990, gene5519_augu_Contig8715, gene14660_augu_Contig8976, gene4903_augu_Contig8937, gene13260_gene_Contig8391, gene7223_make_Contig7482, gene5405_augu_Contig8838, gene3365_augu_Contig9104, gene13875_make_Contig8892, gene7545_make_Contig9272, gene2…
GO:0006163	purine nucleotide metabolic process	P	1.35204e-07	1.31896e-09	13	82	60	4540	over	gene8292_make_Contig9101, gene14212_gene_Contig8248, gene2087_make_Contig5978, gene14385_augu_Contig6161, gene4966_augu_Contig8421, gene10977_make_Contig8716, gene241_augu_Contig6466, gene13706_augu_Contig6908, gene8437_make_Contig7567, gene1933_augu_Contig7647, gene13982_augu_Contig9128, gene5797_make_Contig8202, gene15549_augu_Contig7977	gene12646_make_Contig8776, gene13163_augu_Contig7961, gene13537_augu_Contig9274, gene2310_make_Contig8968, gene3917_make_Contig6610, gene7555_augu_Contig9272, gene16187_augu_Contig8831, gene6171_augu_Contig8917, gene3229_augu_Contig6577, gene883_augu_Contig9118, gene10925_augu_Contig7698, gene15046_augu_Contig7440, gene15462_augu_Contig6462, gene11671_augu_Contig6990, gene3940_augu_Contig7751, ge…
GO:1901657	glycosyl compound metabolic process	P	1.35204e-07	1.31896e-09	13	82	60	4540	over	gene8292_make_Contig9101, gene14212_gene_Contig8248, gene2087_make_Contig5978, gene14385_augu_Contig6161, gene4966_augu_Contig8421, gene10977_make_Contig8716, gene241_augu_Contig6466, gene13706_augu_Contig6908, gene8437_make_Contig7567, gene1933_augu_Contig7647, gene13982_augu_Contig9128, gene5797_make_Contig8202, gene15549_augu_Contig7977	gene12646_make_Contig8776, gene13163_augu_Contig7961, gene13537_augu_Contig9274, gene2310_make_Contig8968, gene3917_make_Contig6610, gene7555_augu_Contig9272, gene12392_make_Contig8515, gene3229_augu_Contig6577, gene883_augu_Contig9118, gene10925_augu_Contig7698, gene15046_augu_Contig7440, gene15462_augu_Contig6462, gene11671_augu_Contig6990, gene3940_augu_Contig7751, gene13260_gene_Contig8391, g…
GO:0051082	unfolded protein binding	F	1.40457e-07	1.39267e-09	8	16	65	4606	over	gene4966_augu_Contig8421, gene6943_make_Contig6653, gene9074_make_Contig7981, gene2259_augu_Contig7013, gene4430_gene_Contig8832, gene16156_make_Contig8843, gene1717_augu_Contig9191, gene207_augu_Contig8660	gene6432_augu_Contig8688, gene13163_augu_Contig7961, gene11537_make_Contig7938, gene16413_augu_Contig9018, gene380_augu_Contig9121, gene11276_augu_Contig8808, gene8633_make_Contig9256, gene7737_make_Contig7504, gene16134_augu_Contig8974, gene14303_augu_Contig8762, gene9324_make_Contig8452, gene13919_make_Contig9250, gene8263_augu_Contig6735, gene1762_augu_Contig8759, gene1869_augu_Contig6968, gen…
GO:0009117	nucleotide metabolic process	P	2.24954e-07	2.26645e-09	15	126	58	4496	over	gene6405_augu_Contig9112, gene8292_make_Contig9101, gene14212_gene_Contig8248, gene2087_make_Contig5978, gene14385_augu_Contig6161, gene4966_augu_Contig8421, gene10977_make_Contig8716, gene241_augu_Contig6466, gene13706_augu_Contig6908, gene8437_make_Contig7567, gene16156_make_Contig8843, gene1933_augu_Contig7647, gene13982_augu_Contig9128, gene5797_make_Contig8202, gene15549_augu_Contig7977	gene12646_make_Contig8776, gene13163_augu_Contig7961, gene13537_augu_Contig9274, gene13715_make_Contig8365, gene2310_make_Contig8968, gene3917_make_Contig6610, gene5465_make_Contig8241, gene13958_make_Contig9227, gene7555_augu_Contig9272, gene16187_augu_Contig8831, gene6171_augu_Contig8917, gene5635_augu_Contig9015, gene12392_make_Contig8515, gene3229_augu_Contig6577, gene883_augu_Contig9118, gen…
GO:0072521	purine-containing compound metabolic process	P	2.47151e-07	2.52961e-09	13	87	60	4535	over	gene8292_make_Contig9101, gene14212_gene_Contig8248, gene2087_make_Contig5978, gene14385_augu_Contig6161, gene4966_augu_Contig8421, gene10977_make_Contig8716, gene241_augu_Contig6466, gene13706_augu_Contig6908, gene8437_make_Contig7567, gene1933_augu_Contig7647, gene13982_augu_Contig9128, gene5797_make_Contig8202, gene15549_augu_Contig7977	gene12646_make_Contig8776, gene13163_augu_Contig7961, gene13537_augu_Contig9274, gene2310_make_Contig8968, gene3917_make_Contig6610, gene7555_augu_Contig9272, gene16187_augu_Contig8831, gene6171_augu_Contig8917, gene3229_augu_Contig6577, gene883_augu_Contig9118, gene10925_augu_Contig7698, gene15046_augu_Contig7440, gene15462_augu_Contig6462, gene11671_augu_Contig6990, gene3940_augu_Contig7751, ge…
GO:0043623	cellular protein complex assembly	P	2.64049e-07	2.74479e-09	10	40	63	4582	over	gene14212_gene_Contig8248, gene2087_make_Contig5978, gene14385_augu_Contig6161, gene4966_augu_Contig8421, gene3900_augu_Contig9096, gene10977_make_Contig8716, gene241_augu_Contig6466, gene1933_augu_Contig7647, gene16484_make_Contig7494, gene5797_make_Contig8202	gene13230_augu_Contig6340, gene10068_make_Contig8045, gene3899_augu_Contig9096, gene11394_augu_Contig5958, gene7873_augu_Contig7413, gene6253_make_Contig7406, gene177_make_Contig9160, gene788_augu_Contig8463, gene13260_gene_Contig8391, gene7773_make_Contig9207, gene7497_augu_Contig9284, gene8754_augu_Contig7308, gene16289_make_Contig8909, gene363_augu_Contig9123, gene9144_augu_Contig9152, gene590…
GO:0044248	cellular catabolic process	P	2.69528e-07	2.84485e-09	18	200	55	4422	over	gene6117_augu_Contig7937, gene8292_make_Contig9101, gene14212_gene_Contig8248, gene2087_make_Contig5978, gene14385_augu_Contig6161, gene4966_augu_Contig8421, gene3640_augu_Contig9352, gene10977_make_Contig8716, gene241_augu_Contig6466, gene13706_augu_Contig6908, gene5878_make_Contig9241, gene8437_make_Contig7567, gene4955_augu_Contig8655, gene16156_make_Contig8843, gene1933_augu_Contig7647, gene1…	gene6882_augu_Contig6204, gene10236_augu_Contig9262, gene12646_make_Contig8776, gene13230_augu_Contig6340, gene15436_augu_Contig7704, gene10750_augu_Contig5988, gene12204_make_Contig6743, gene13163_augu_Contig7961, gene13537_augu_Contig9274, gene8453_make_Contig8876, gene3917_make_Contig6610, gene5462_make_Contig8241, gene8838_augu_Contig8176, gene9076_augu_Contig7981, gene5023_augu_Contig9103, g…
GO:1901135	carbohydrate derivative metabolic process	P	4.17996e-07	4.47877e-09	15	133	58	4489	over	gene6405_augu_Contig9112, gene8292_make_Contig9101, gene14212_gene_Contig8248, gene2087_make_Contig5978, gene14385_augu_Contig6161, gene4966_augu_Contig8421, gene10977_make_Contig8716, gene241_augu_Contig6466, gene13706_augu_Contig6908, gene8437_make_Contig7567, gene16156_make_Contig8843, gene1933_augu_Contig7647, gene13982_augu_Contig9128, gene5797_make_Contig8202, gene15549_augu_Contig7977	gene12646_make_Contig8776, gene13163_augu_Contig7961, gene13537_augu_Contig9274, gene2310_make_Contig8968, gene3917_make_Contig6610, gene7555_augu_Contig9272, gene16187_augu_Contig8831, gene12392_make_Contig8515, gene15879_augu_Contig7946, gene3229_augu_Contig6577, gene883_augu_Contig9118, gene10925_augu_Contig7698, gene11766_make_Contig7103, gene15046_augu_Contig7440, gene15462_augu_Contig6462, …
GO:0006753	nucleoside phosphate metabolic process	P	5.451e-07	5.92784e-09	15	136	58	4486	over	gene6405_augu_Contig9112, gene8292_make_Contig9101, gene14212_gene_Contig8248, gene2087_make_Contig5978, gene14385_augu_Contig6161, gene4966_augu_Contig8421, gene10977_make_Contig8716, gene241_augu_Contig6466, gene13706_augu_Contig6908, gene8437_make_Contig7567, gene16156_make_Contig8843, gene1933_augu_Contig7647, gene13982_augu_Contig9128, gene5797_make_Contig8202, gene15549_augu_Contig7977	gene12646_make_Contig8776, gene5215_gene_Contig8995, gene13163_augu_Contig7961, gene13537_augu_Contig9274, gene13715_make_Contig8365, gene2310_make_Contig8968, gene3917_make_Contig6610, gene7552_augu_Contig9272, gene5465_make_Contig8241, gene13958_make_Contig9227, gene7555_augu_Contig9272, gene16187_augu_Contig8831, gene6171_augu_Contig8917, gene7085_make_Contig6393, gene5635_augu_Contig9015, gen…
GO:0034655	nucleobase-containing compound catabolic process	P	6.02575e-07	6.64924e-09	13	95	60	4527	over	gene8292_make_Contig9101, gene14212_gene_Contig8248, gene2087_make_Contig5978, gene14385_augu_Contig6161, gene4966_augu_Contig8421, gene10977_make_Contig8716, gene241_augu_Contig6466, gene13706_augu_Contig6908, gene8437_make_Contig7567, gene1933_augu_Contig7647, gene13982_augu_Contig9128, gene5797_make_Contig8202, gene15549_augu_Contig7977	gene6882_augu_Contig6204, gene12646_make_Contig8776, gene15436_augu_Contig7704, gene13163_augu_Contig7961, gene13537_augu_Contig9274, gene3917_make_Contig6610, gene7555_augu_Contig9272, gene3229_augu_Contig6577, gene883_augu_Contig9118, gene4477_make_Contig6427, gene10925_augu_Contig7698, gene3652_augu_Contig9352, gene15046_augu_Contig7440, gene14372_gene_Contig8623, gene11671_augu_Contig6990, ge…
GO:0044270	cellular nitrogen compound catabolic process	P	8.35291e-07	9.35077e-09	13	98	60	4524	over	gene8292_make_Contig9101, gene14212_gene_Contig8248, gene2087_make_Contig5978, gene14385_augu_Contig6161, gene4966_augu_Contig8421, gene10977_make_Contig8716, gene241_augu_Contig6466, gene13706_augu_Contig6908, gene8437_make_Contig7567, gene1933_augu_Contig7647, gene13982_augu_Contig9128, gene5797_make_Contig8202, gene15549_augu_Contig7977	gene6882_augu_Contig6204, gene12646_make_Contig8776, gene15436_augu_Contig7704, gene13163_augu_Contig7961, gene13537_augu_Contig9274, gene3917_make_Contig6610, gene7555_augu_Contig9272, gene3229_augu_Contig6577, gene883_augu_Contig9118, gene4477_make_Contig6427, gene10925_augu_Contig7698, gene3652_augu_Contig9352, gene15046_augu_Contig7440, gene14372_gene_Contig8623, gene11671_augu_Contig6990, ge…
GO:0046700	heterocycle catabolic process	P	9.07651e-07	1.04511e-08	13	99	60	4523	over	gene8292_make_Contig9101, gene14212_gene_Contig8248, gene2087_make_Contig5978, gene14385_augu_Contig6161, gene4966_augu_Contig8421, gene10977_make_Contig8716, gene241_augu_Contig6466, gene13706_augu_Contig6908, gene8437_make_Contig7567, gene1933_augu_Contig7647, gene13982_augu_Contig9128, gene5797_make_Contig8202, gene15549_augu_Contig7977	gene6882_augu_Contig6204, gene12646_make_Contig8776, gene15436_augu_Contig7704, gene13163_augu_Contig7961, gene13537_augu_Contig9274, gene3917_make_Contig6610, gene7555_augu_Contig9272, gene3229_augu_Contig6577, gene883_augu_Contig9118, gene4477_make_Contig6427, gene10925_augu_Contig7698, gene3652_augu_Contig9352, gene15046_augu_Contig7440, gene14372_gene_Contig8623, gene11671_augu_Contig6990, ge…
GO:0019439	aromatic compound catabolic process	P	9.07651e-07	1.04511e-08	13	99	60	4523	over	gene8292_make_Contig9101, gene14212_gene_Contig8248, gene2087_make_Contig5978, gene14385_augu_Contig6161, gene4966_augu_Contig8421, gene10977_make_Contig8716, gene241_augu_Contig6466, gene13706_augu_Contig6908, gene8437_make_Contig7567, gene1933_augu_Contig7647, gene13982_augu_Contig9128, gene5797_make_Contig8202, gene15549_augu_Contig7977	gene6882_augu_Contig6204, gene10236_augu_Contig9262, gene12646_make_Contig8776, gene15436_augu_Contig7704, gene13163_augu_Contig7961, gene13537_augu_Contig9274, gene3917_make_Contig6610, gene7555_augu_Contig9272, gene3229_augu_Contig6577, gene883_augu_Contig9118, gene4477_make_Contig6427, gene10925_augu_Contig7698, gene3652_augu_Contig9352, gene15046_augu_Contig7440, gene14372_gene_Contig8623, ge…
GO:1901361	organic cyclic compound catabolic process	P	9.99399e-07	1.16674e-08	13	100	60	4522	over	gene8292_make_Contig9101, gene14212_gene_Contig8248, gene2087_make_Contig5978, gene14385_augu_Contig6161, gene4966_augu_Contig8421, gene10977_make_Contig8716, gene241_augu_Contig6466, gene13706_augu_Contig6908, gene8437_make_Contig7567, gene1933_augu_Contig7647, gene13982_augu_Contig9128, gene5797_make_Contig8202, gene15549_augu_Contig7977	gene6882_augu_Contig6204, gene10236_augu_Contig9262, gene12646_make_Contig8776, gene15436_augu_Contig7704, gene13163_augu_Contig7961, gene13537_augu_Contig9274, gene3917_make_Contig6610, gene7555_augu_Contig9272, gene3229_augu_Contig6577, gene883_augu_Contig9118, gene4477_make_Contig6427, gene10925_augu_Contig7698, gene3652_augu_Contig9352, gene15046_augu_Contig7440, gene14372_gene_Contig8623, ge…
GO:0032559	adenyl ribonucleotide binding	F	1.74185e-06	2.06136e-08	16	175	57	4447	over	gene12722_augu_Contig9146, gene8836_augu_Contig8176, gene11280_augu_Contig6100, gene6943_make_Contig6653, gene16966_augu_Contig9351, gene9074_make_Contig7981, gene13706_augu_Contig6908, gene2171_make_Contig8984, gene8437_make_Contig7567, gene2259_augu_Contig7013, gene4430_gene_Contig8832, gene4955_augu_Contig8655, gene16156_make_Contig8843, gene1717_augu_Contig9191, gene6199_make_Contig8518, gene…	gene13175_gene_Contig7360, gene12826_augu_Contig9172, gene7232_augu_Contig9130, gene6432_augu_Contig8688, gene12320_make_Contig9110, gene6149_make_Contig8543, gene13909_gene_Contig8408, gene13828_make_Contig7326, gene8838_augu_Contig8176, gene7555_augu_Contig9272, gene12587_augu_Contig9349, gene13091_augu_Contig9051, gene7225_augu_Contig7482, gene6253_make_Contig7406, gene12350_make_Contig8326, g…
GO:0055086	nucleobase-containing small molecule metabolic process	P	1.82883e-06	2.19355e-08	15	151	58	4471	over	gene6405_augu_Contig9112, gene8292_make_Contig9101, gene14212_gene_Contig8248, gene2087_make_Contig5978, gene14385_augu_Contig6161, gene4966_augu_Contig8421, gene10977_make_Contig8716, gene241_augu_Contig6466, gene13706_augu_Contig6908, gene8437_make_Contig7567, gene16156_make_Contig8843, gene1933_augu_Contig7647, gene13982_augu_Contig9128, gene5797_make_Contig8202, gene15549_augu_Contig7977	gene12646_make_Contig8776, gene5215_gene_Contig8995, gene13163_augu_Contig7961, gene13537_augu_Contig9274, gene13715_make_Contig8365, gene2310_make_Contig8968, gene3917_make_Contig6610, gene7552_augu_Contig9272, gene5465_make_Contig8241, gene13958_make_Contig9227, gene7555_augu_Contig9272, gene16187_augu_Contig8831, gene6171_augu_Contig8917, gene7085_make_Contig6393, gene5635_augu_Contig9015, gen…
GO:0030554	adenyl nucleotide binding	F	1.97016e-06	2.39457e-08	16	177	57	4445	over	gene12722_augu_Contig9146, gene8836_augu_Contig8176, gene11280_augu_Contig6100, gene6943_make_Contig6653, gene16966_augu_Contig9351, gene9074_make_Contig7981, gene13706_augu_Contig6908, gene2171_make_Contig8984, gene8437_make_Contig7567, gene2259_augu_Contig7013, gene4430_gene_Contig8832, gene4955_augu_Contig8655, gene16156_make_Contig8843, gene1717_augu_Contig9191, gene6199_make_Contig8518, gene…	gene13175_gene_Contig7360, gene12826_augu_Contig9172, gene7232_augu_Contig9130, gene6432_augu_Contig8688, gene12320_make_Contig9110, gene6149_make_Contig8543, gene13909_gene_Contig8408, gene13828_make_Contig7326, gene8838_augu_Contig8176, gene7555_augu_Contig9272, gene12587_augu_Contig9349, gene13091_augu_Contig9051, gene7225_augu_Contig7482, gene6253_make_Contig7406, gene12350_make_Contig8326, g…
GO:0005488	binding	F	2.21644e-06	2.72935e-08	54	1924	19	2698	over	gene6117_augu_Contig7937, gene13878_make_Contig8892, gene6405_augu_Contig9112, gene8292_make_Contig9101, gene12722_augu_Contig9146, gene7124_augu_Contig9089, gene14212_gene_Contig8248, gene7418_augu_Contig7634, gene8215_augu_Contig7991, gene3772_make_Contig8712, gene2087_make_Contig5978, gene14385_augu_Contig6161, gene4966_augu_Contig8421, gene1907_augu_Contig9322, gene13443_augu_Contig8481, gene…	gene1548_augu_Contig5976, gene5781_gene_Contig8499, gene8787_make_Contig9338, gene6882_augu_Contig6204, gene1039_augu_Contig9162, gene10196_augu_Contig8526, gene9662_make_Contig8990, gene3676_make_Contig6002, gene6282_augu_Contig7251, gene10236_augu_Contig9262, gene13064_augu_Contig8996, gene5104_augu_Contig8827, gene13532_make_Contig9274, gene5382_make_Contig9028, gene13175_gene_Contig7360, gene…
GO:0019637	organophosphate metabolic process	P	4.20785e-06	5.24888e-08	15	162	58	4460	over	gene6405_augu_Contig9112, gene8292_make_Contig9101, gene14212_gene_Contig8248, gene2087_make_Contig5978, gene14385_augu_Contig6161, gene4966_augu_Contig8421, gene10977_make_Contig8716, gene241_augu_Contig6466, gene13706_augu_Contig6908, gene8437_make_Contig7567, gene16156_make_Contig8843, gene1933_augu_Contig7647, gene13982_augu_Contig9128, gene5797_make_Contig8202, gene15549_augu_Contig7977	gene12646_make_Contig8776, gene5215_gene_Contig8995, gene531_augu_Contig8136, gene13163_augu_Contig7961, gene13537_augu_Contig9274, gene13715_make_Contig8365, gene2310_make_Contig8968, gene3917_make_Contig6610, gene7552_augu_Contig9272, gene5465_make_Contig8241, gene13958_make_Contig9227, gene7555_augu_Contig9272, gene16187_augu_Contig8831, gene6171_augu_Contig8917, gene7085_make_Contig6393, gene…
GO:0005524	ATP binding	F	5.21139e-06	6.58403e-08	15	165	58	4457	over	gene12722_augu_Contig9146, gene8836_augu_Contig8176, gene11280_augu_Contig6100, gene6943_make_Contig6653, gene9074_make_Contig7981, gene13706_augu_Contig6908, gene2171_make_Contig8984, gene8437_make_Contig7567, gene2259_augu_Contig7013, gene4430_gene_Contig8832, gene4955_augu_Contig8655, gene16156_make_Contig8843, gene1717_augu_Contig9191, gene6199_make_Contig8518, gene207_augu_Contig8660	gene13175_gene_Contig7360, gene12826_augu_Contig9172, gene7232_augu_Contig9130, gene6432_augu_Contig8688, gene12320_make_Contig9110, gene6149_make_Contig8543, gene13909_gene_Contig8408, gene13828_make_Contig7326, gene8838_augu_Contig8176, gene7555_augu_Contig9272, gene12587_augu_Contig9349, gene13091_augu_Contig9051, gene7225_augu_Contig7482, gene6253_make_Contig7406, gene12350_make_Contig8326, g…
GO:0044430	cytoskeletal part	C	6.42608e-06	8.22144e-08	15	168	58	4454	over	gene14212_gene_Contig8248, gene2087_make_Contig5978, gene14385_augu_Contig6161, gene4966_augu_Contig8421, gene8074_augu_Contig9077, gene16966_augu_Contig9351, gene10977_make_Contig8716, gene8143_augu_Contig8621, gene241_augu_Contig6466, gene4430_gene_Contig8832, gene12971_augu_Contig8584, gene1933_augu_Contig7647, gene16484_make_Contig7494, gene5797_make_Contig8202, gene15549_augu_Contig7977	gene5366_augu_Contig7303, gene12726_augu_Contig9146, gene7817_augu_Contig9317, gene13909_gene_Contig8408, gene1434_make_Contig6114, gene13976_augu_Contig6359, gene16818_augu_Contig8355, gene6253_make_Contig7406, gene3939_augu_Contig6737, gene10003_make_Contig8868, gene17020_augu_Contig9100, gene7638_augu_Contig8345, gene7420_augu_Contig7634, gene3891_make_Contig9096, gene7601_gene_Contig8321, gen…
GO:0009056	catabolic process	P	7.7051e-06	9.98102e-08	18	255	55	4367	over	gene6117_augu_Contig7937, gene8292_make_Contig9101, gene14212_gene_Contig8248, gene2087_make_Contig5978, gene14385_augu_Contig6161, gene4966_augu_Contig8421, gene3640_augu_Contig9352, gene10977_make_Contig8716, gene241_augu_Contig6466, gene13706_augu_Contig6908, gene5878_make_Contig9241, gene8437_make_Contig7567, gene4955_augu_Contig8655, gene16156_make_Contig8843, gene1933_augu_Contig7647, gene1…	gene5781_gene_Contig8499, gene6882_augu_Contig6204, gene10236_augu_Contig9262, gene12646_make_Contig8776, gene13230_augu_Contig6340, gene15436_augu_Contig7704, gene10750_augu_Contig5988, gene12204_make_Contig6743, gene13163_augu_Contig7961, gene13537_augu_Contig9274, gene8453_make_Contig8876, gene13715_make_Contig8365, gene3917_make_Contig6610, gene13828_make_Contig7326, gene5462_make_Contig8241,…
GO:0005856	cytoskeleton	C	8.45729e-06	1.10906e-07	16	199	57	4423	over	gene14212_gene_Contig8248, gene2087_make_Contig5978, gene14385_augu_Contig6161, gene4966_augu_Contig8421, gene11280_augu_Contig6100, gene8074_augu_Contig9077, gene16966_augu_Contig9351, gene10977_make_Contig8716, gene8143_augu_Contig8621, gene241_augu_Contig6466, gene4430_gene_Contig8832, gene12971_augu_Contig8584, gene1933_augu_Contig7647, gene16484_make_Contig7494, gene5797_make_Contig8202, gen…	gene5366_augu_Contig7303, gene12726_augu_Contig9146, gene13712_make_Contig8365, gene7817_augu_Contig9317, gene13909_gene_Contig8408, gene1434_make_Contig6114, gene13976_augu_Contig6359, gene16818_augu_Contig8355, gene1990_gene_Contig9350, gene6253_make_Contig7406, gene3939_augu_Contig6737, gene10003_make_Contig8868, gene17020_augu_Contig9100, gene7638_augu_Contig8345, gene7420_augu_Contig7634, ge…
GO:1901575	organic substance catabolic process	P	9.26863e-06	1.23028e-07	17	229	56	4393	over	gene6117_augu_Contig7937, gene8292_make_Contig9101, gene14212_gene_Contig8248, gene2087_make_Contig5978, gene14385_augu_Contig6161, gene4966_augu_Contig8421, gene3640_augu_Contig9352, gene10977_make_Contig8716, gene241_augu_Contig6466, gene13706_augu_Contig6908, gene8437_make_Contig7567, gene4955_augu_Contig8655, gene16156_make_Contig8843, gene1933_augu_Contig7647, gene13982_augu_Contig9128, gene…	gene5781_gene_Contig8499, gene6882_augu_Contig6204, gene10236_augu_Contig9262, gene12646_make_Contig8776, gene13230_augu_Contig6340, gene15436_augu_Contig7704, gene10750_augu_Contig5988, gene12204_make_Contig6743, gene13163_augu_Contig7961, gene13537_augu_Contig9274, gene8453_make_Contig8876, gene13715_make_Contig8365, gene3917_make_Contig6610, gene13828_make_Contig7326, gene5462_make_Contig8241,…
GO:0006461	protein complex assembly	P	1.07976e-05	1.46778e-07	11	83	62	4539	over	gene14212_gene_Contig8248, gene2087_make_Contig5978, gene14385_augu_Contig6161, gene4966_augu_Contig8421, gene3900_augu_Contig9096, gene10977_make_Contig8716, gene241_augu_Contig6466, gene12971_augu_Contig8584, gene1933_augu_Contig7647, gene16484_make_Contig7494, gene5797_make_Contig8202	gene13230_augu_Contig6340, gene10068_make_Contig8045, gene7232_augu_Contig9130, gene3899_augu_Contig9096, gene13537_augu_Contig9274, gene11108_make_Contig7874, gene11394_augu_Contig5958, gene688_augu_Contig8582, gene5023_augu_Contig9103, gene10926_make_Contig8339, gene7873_augu_Contig7413, gene6253_make_Contig7406, gene6914_augu_Contig8779, gene177_make_Contig9160, gene10925_augu_Contig7698, gene…
GO:0070271	protein complex biogenesis	P	1.07976e-05	1.46778e-07	11	83	62	4539	over	gene14212_gene_Contig8248, gene2087_make_Contig5978, gene14385_augu_Contig6161, gene4966_augu_Contig8421, gene3900_augu_Contig9096, gene10977_make_Contig8716, gene241_augu_Contig6466, gene12971_augu_Contig8584, gene1933_augu_Contig7647, gene16484_make_Contig7494, gene5797_make_Contig8202	gene13230_augu_Contig6340, gene10068_make_Contig8045, gene7232_augu_Contig9130, gene3899_augu_Contig9096, gene13537_augu_Contig9274, gene11108_make_Contig7874, gene11394_augu_Contig5958, gene688_augu_Contig8582, gene5023_augu_Contig9103, gene10926_make_Contig8339, gene7873_augu_Contig7413, gene6253_make_Contig7406, gene6914_augu_Contig8779, gene177_make_Contig9160, gene10925_augu_Contig7698, gene…
GO:0005737	cytoplasm	C	1.29382e-05	1.77944e-07	41	1246	32	3376	over	gene3794_make_Contig7713, gene6117_augu_Contig7937, gene6405_augu_Contig9112, gene8292_make_Contig9101, gene14212_gene_Contig8248, gene3772_make_Contig8712, gene2087_make_Contig5978, gene1866_make_Contig6968, gene14385_augu_Contig6161, gene4966_augu_Contig8421, gene1907_augu_Contig9322, gene11280_augu_Contig6100, gene5070_augu_Contig8150, gene3900_augu_Contig9096, gene6943_make_Contig6653, gene80…	gene1548_augu_Contig5976, gene5781_gene_Contig8499, gene6882_augu_Contig6204, gene7093_make_Contig9070, gene9662_make_Contig8990, gene6282_augu_Contig7251, gene10236_augu_Contig9262, gene5382_make_Contig9028, gene12646_make_Contig8776, gene11486_augu_Contig9177, gene13704_augu_Contig9260, gene8585_gene_Contig9238, gene14537_augu_Contig9198, gene13230_augu_Contig6340, gene14178_make_Contig8430, ge…
GO:0015630	microtubule cytoskeleton	C	1.38768e-05	1.93073e-07	14	154	59	4468	over	gene14212_gene_Contig8248, gene2087_make_Contig5978, gene14385_augu_Contig6161, gene4966_augu_Contig8421, gene8074_augu_Contig9077, gene10977_make_Contig8716, gene8143_augu_Contig8621, gene241_augu_Contig6466, gene4430_gene_Contig8832, gene12971_augu_Contig8584, gene1933_augu_Contig7647, gene16484_make_Contig7494, gene5797_make_Contig8202, gene15549_augu_Contig7977	gene5366_augu_Contig7303, gene7817_augu_Contig9317, gene13909_gene_Contig8408, gene1434_make_Contig6114, gene13976_augu_Contig6359, gene16818_augu_Contig8355, gene3939_augu_Contig6737, gene10003_make_Contig8868, gene17020_augu_Contig9100, gene7638_augu_Contig8345, gene7420_augu_Contig7634, gene3891_make_Contig9096, gene7601_gene_Contig8321, gene15192_augu_Contig9154, gene6711_augu_Contig8883, gen…
GO:0071822	protein complex subunit organization	P	1.56593e-05	2.20378e-07	12	108	61	4514	over	gene14212_gene_Contig8248, gene2087_make_Contig5978, gene14385_augu_Contig6161, gene4966_augu_Contig8421, gene3900_augu_Contig9096, gene10977_make_Contig8716, gene241_augu_Contig6466, gene4430_gene_Contig8832, gene12971_augu_Contig8584, gene1933_augu_Contig7647, gene16484_make_Contig7494, gene5797_make_Contig8202	gene13230_augu_Contig6340, gene10068_make_Contig8045, gene7232_augu_Contig9130, gene13163_augu_Contig7961, gene3899_augu_Contig9096, gene13537_augu_Contig9274, gene11108_make_Contig7874, gene11394_augu_Contig5958, gene688_augu_Contig8582, gene5023_augu_Contig9103, gene10926_make_Contig8339, gene7873_augu_Contig7413, gene1990_gene_Contig9350, gene6253_make_Contig7406, gene6914_augu_Contig8779, gen…
GO:0043232	intracellular non-membrane-bounded organelle	C	2.09655e-05	3.01758e-07	23	448	50	4174	over	gene14212_gene_Contig8248, gene2087_make_Contig5978, gene14385_augu_Contig6161, gene4966_augu_Contig8421, gene11280_augu_Contig6100, gene8074_augu_Contig9077, gene1557_augu_Contig9079, gene16966_augu_Contig9351, gene10977_make_Contig8716, gene13947_augu_Contig8324, gene8143_augu_Contig8621, gene241_augu_Contig6466, gene16086_augu_Contig6909, gene8437_make_Contig7567, gene4430_gene_Contig8832, gen…	gene6882_augu_Contig6204, gene9662_make_Contig8990, gene5382_make_Contig9028, gene5366_augu_Contig7303, gene14178_make_Contig8430, gene935_make_Contig8023, gene12726_augu_Contig9146, gene13712_make_Contig8365, gene7232_augu_Contig9130, gene9634_make_Contig9189, gene12204_make_Contig6743, gene2238_make_Contig6708, gene13163_augu_Contig7961, gene566_augu_Contig9263, gene12320_make_Contig9110, gene1…
GO:0043228	non-membrane-bounded organelle	C	2.09655e-05	3.01758e-07	23	448	50	4174	over	gene14212_gene_Contig8248, gene2087_make_Contig5978, gene14385_augu_Contig6161, gene4966_augu_Contig8421, gene11280_augu_Contig6100, gene8074_augu_Contig9077, gene1557_augu_Contig9079, gene16966_augu_Contig9351, gene10977_make_Contig8716, gene13947_augu_Contig8324, gene8143_augu_Contig8621, gene241_augu_Contig6466, gene16086_augu_Contig6909, gene8437_make_Contig7567, gene4430_gene_Contig8832, gen…	gene6882_augu_Contig6204, gene9662_make_Contig8990, gene5382_make_Contig9028, gene5366_augu_Contig7303, gene14178_make_Contig8430, gene935_make_Contig8023, gene12726_augu_Contig9146, gene13712_make_Contig8365, gene7232_augu_Contig9130, gene9634_make_Contig9189, gene12204_make_Contig6743, gene2238_make_Contig6708, gene13163_augu_Contig7961, gene566_augu_Contig9263, gene12320_make_Contig9110, gene1…
GO:0044710	single-organism metabolic process	P	2.1748e-05	3.17772e-07	25	526	48	4096	over	gene6405_augu_Contig9112, gene8292_make_Contig9101, gene14212_gene_Contig8248, gene8215_augu_Contig7991, gene2087_make_Contig5978, gene14385_augu_Contig6161, gene4966_augu_Contig8421, gene1907_augu_Contig9322, gene8836_augu_Contig8176, gene3640_augu_Contig9352, gene3900_augu_Contig9096, gene6626_augu_Contig6780, gene10977_make_Contig8716, gene11349_augu_Contig8691, gene241_augu_Contig6466, gene13…	gene5781_gene_Contig8499, gene1039_augu_Contig9162, gene10236_augu_Contig9262, gene12646_make_Contig8776, gene13704_augu_Contig9260, gene5215_gene_Contig8995, gene14537_augu_Contig9198, gene13230_augu_Contig6340, gene16896_make_Contig7824, gene8260_augu_Contig9296, gene10750_augu_Contig5988, gene12204_make_Contig6743, gene1795_augu_Contig8429, gene13163_augu_Contig7961, gene3899_augu_Contig9096, …
GO:0006796	phosphate-containing compound metabolic process	P	2.1748e-05	3.19977e-07	21	377	52	4245	over	gene13878_make_Contig8892, gene6405_augu_Contig9112, gene8292_make_Contig9101, gene14212_gene_Contig8248, gene2087_make_Contig5978, gene14385_augu_Contig6161, gene4966_augu_Contig8421, gene5070_augu_Contig8150, gene8074_augu_Contig9077, gene1557_augu_Contig9079, gene9074_make_Contig7981, gene10977_make_Contig8716, gene11349_augu_Contig8691, gene241_augu_Contig6466, gene13706_augu_Contig6908, gene…	gene5104_augu_Contig8827, gene13532_make_Contig9274, gene12646_make_Contig8776, gene5215_gene_Contig8995, gene8047_gene_Contig6079, gene2909_make_Contig6813, gene15436_augu_Contig7704, gene531_augu_Contig8136, gene13163_augu_Contig7961, gene446_augu_Contig8633, gene11411_augu_Contig9185, gene13537_augu_Contig9274, gene13715_make_Contig8365, gene2310_make_Contig8968, gene5485_augu_Contig9283, gene…
GO:0006793	phosphorus metabolic process	P	2.4439e-05	3.63477e-07	21	380	52	4242	over	gene13878_make_Contig8892, gene6405_augu_Contig9112, gene8292_make_Contig9101, gene14212_gene_Contig8248, gene2087_make_Contig5978, gene14385_augu_Contig6161, gene4966_augu_Contig8421, gene5070_augu_Contig8150, gene8074_augu_Contig9077, gene1557_augu_Contig9079, gene9074_make_Contig7981, gene10977_make_Contig8716, gene11349_augu_Contig8691, gene241_augu_Contig6466, gene13706_augu_Contig6908, gene…	gene5104_augu_Contig8827, gene13532_make_Contig9274, gene12646_make_Contig8776, gene5215_gene_Contig8995, gene8047_gene_Contig6079, gene2909_make_Contig6813, gene15436_augu_Contig7704, gene531_augu_Contig8136, gene13163_augu_Contig7961, gene446_augu_Contig8633, gene11411_augu_Contig9185, gene13537_augu_Contig9274, gene13715_make_Contig8365, gene2310_make_Contig8968, gene5485_augu_Contig9283, gene…
GO:0017111	nucleoside-triphosphatase activity	F	2.78465e-05	4.18611e-07	18	282	55	4340	over	gene8292_make_Contig9101, gene12722_augu_Contig9146, gene14212_gene_Contig8248, gene2087_make_Contig5978, gene14385_augu_Contig6161, gene4966_augu_Contig8421, gene16966_augu_Contig9351, gene10977_make_Contig8716, gene241_augu_Contig6466, gene13706_augu_Contig6908, gene8437_make_Contig7567, gene4430_gene_Contig8832, gene1933_augu_Contig7647, gene13982_augu_Contig9128, gene16484_make_Contig7494, ge…	gene1039_augu_Contig9162, gene12646_make_Contig8776, gene12826_augu_Contig9172, gene13160_augu_Contig7961, gene7232_augu_Contig9130, gene9634_make_Contig9189, gene1573_augu_Contig9249, gene12320_make_Contig9110, gene11108_make_Contig7874, gene15005_augu_Contig8337, gene2310_make_Contig8968, gene6149_make_Contig8543, gene3917_make_Contig6610, gene13828_make_Contig7326, gene6401_gene_Contig9112, ge…
GO:0034622	cellular macromolecular complex assembly	P	3.18984e-05	4.84623e-07	10	74	63	4548	over	gene14212_gene_Contig8248, gene2087_make_Contig5978, gene14385_augu_Contig6161, gene4966_augu_Contig8421, gene3900_augu_Contig9096, gene10977_make_Contig8716, gene241_augu_Contig6466, gene1933_augu_Contig7647, gene16484_make_Contig7494, gene5797_make_Contig8202	gene1548_augu_Contig5976, gene13230_augu_Contig6340, gene10068_make_Contig8045, gene7232_augu_Contig9130, gene3899_augu_Contig9096, gene12320_make_Contig9110, gene11108_make_Contig7874, gene11394_augu_Contig5958, gene688_augu_Contig8582, gene10926_make_Contig8339, gene7873_augu_Contig7413, gene6253_make_Contig7406, gene12295_augu_Contig8906, gene177_make_Contig9160, gene4477_make_Contig6427, gene…
GO:0016462	pyrophosphatase activity	F	4.04106e-05	6.20409e-07	18	290	55	4332	over	gene8292_make_Contig9101, gene12722_augu_Contig9146, gene14212_gene_Contig8248, gene2087_make_Contig5978, gene14385_augu_Contig6161, gene4966_augu_Contig8421, gene16966_augu_Contig9351, gene10977_make_Contig8716, gene241_augu_Contig6466, gene13706_augu_Contig6908, gene8437_make_Contig7567, gene4430_gene_Contig8832, gene1933_augu_Contig7647, gene13982_augu_Contig9128, gene16484_make_Contig7494, ge…	gene1039_augu_Contig9162, gene12646_make_Contig8776, gene12826_augu_Contig9172, gene13160_augu_Contig7961, gene7232_augu_Contig9130, gene9634_make_Contig9189, gene1573_augu_Contig9249, gene12320_make_Contig9110, gene11108_make_Contig7874, gene15005_augu_Contig8337, gene2310_make_Contig8968, gene6149_make_Contig8543, gene3917_make_Contig6610, gene13828_make_Contig7326, gene6401_gene_Contig9112, ge…
GO:0016818	hydrolase activity, acting on acid anhydrides, in phosphorus-containing anhydrides	F	5.08049e-05	7.88114e-07	18	295	55	4327	over	gene8292_make_Contig9101, gene12722_augu_Contig9146, gene14212_gene_Contig8248, gene2087_make_Contig5978, gene14385_augu_Contig6161, gene4966_augu_Contig8421, gene16966_augu_Contig9351, gene10977_make_Contig8716, gene241_augu_Contig6466, gene13706_augu_Contig6908, gene8437_make_Contig7567, gene4430_gene_Contig8832, gene1933_augu_Contig7647, gene13982_augu_Contig9128, gene16484_make_Contig7494, ge…	gene1039_augu_Contig9162, gene12646_make_Contig8776, gene12826_augu_Contig9172, gene13160_augu_Contig7961, gene7232_augu_Contig9130, gene9634_make_Contig9189, gene1573_augu_Contig9249, gene12320_make_Contig9110, gene11108_make_Contig7874, gene15005_augu_Contig8337, gene2310_make_Contig8968, gene6149_make_Contig8543, gene3917_make_Contig6610, gene13828_make_Contig7326, gene6401_gene_Contig9112, ge…
GO:0065003	macromolecular complex assembly	P	5.20603e-05	8.15914e-07	11	100	62	4522	over	gene14212_gene_Contig8248, gene2087_make_Contig5978, gene14385_augu_Contig6161, gene4966_augu_Contig8421, gene3900_augu_Contig9096, gene10977_make_Contig8716, gene241_augu_Contig6466, gene12971_augu_Contig8584, gene1933_augu_Contig7647, gene16484_make_Contig7494, gene5797_make_Contig8202	gene1548_augu_Contig5976, gene13230_augu_Contig6340, gene10068_make_Contig8045, gene7232_augu_Contig9130, gene3899_augu_Contig9096, gene12320_make_Contig9110, gene13537_augu_Contig9274, gene11108_make_Contig7874, gene11394_augu_Contig5958, gene688_augu_Contig8582, gene5023_augu_Contig9103, gene10926_make_Contig8339, gene7873_augu_Contig7413, gene6253_make_Contig7406, gene6914_augu_Contig8779, gen…
GO:0043933	macromolecular complex subunit organization	P	5.5032e-05	8.71288e-07	12	124	61	4498	over	gene14212_gene_Contig8248, gene2087_make_Contig5978, gene14385_augu_Contig6161, gene4966_augu_Contig8421, gene3900_augu_Contig9096, gene10977_make_Contig8716, gene241_augu_Contig6466, gene4430_gene_Contig8832, gene12971_augu_Contig8584, gene1933_augu_Contig7647, gene16484_make_Contig7494, gene5797_make_Contig8202	gene1548_augu_Contig5976, gene13230_augu_Contig6340, gene10068_make_Contig8045, gene7232_augu_Contig9130, gene13163_augu_Contig7961, gene3899_augu_Contig9096, gene12320_make_Contig9110, gene13537_augu_Contig9274, gene11108_make_Contig7874, gene11394_augu_Contig5958, gene688_augu_Contig8582, gene5023_augu_Contig9103, gene10926_make_Contig8339, gene7873_augu_Contig7413, gene1990_gene_Contig9350, ge…
GO:0032991	macromolecular complex	C	5.75841e-05	9.20903e-07	23	478	50	4144	over	gene14212_gene_Contig8248, gene7418_augu_Contig7634, gene2087_make_Contig5978, gene14385_augu_Contig6161, gene4966_augu_Contig8421, gene3900_augu_Contig9096, gene16966_augu_Contig9351, gene10977_make_Contig8716, gene13947_augu_Contig8324, gene8143_augu_Contig8621, gene241_augu_Contig6466, gene16086_augu_Contig6909, gene13706_augu_Contig6908, gene8437_make_Contig7567, gene4430_gene_Contig8832, gen…	gene6882_augu_Contig6204, gene13889_augu_Contig7750, gene5382_make_Contig9028, gene5366_augu_Contig7303, gene13230_augu_Contig6340, gene14178_make_Contig8430, gene935_make_Contig8023, gene10750_augu_Contig5988, gene2238_make_Contig6708, gene3899_augu_Contig9096, gene12320_make_Contig9110, gene11108_make_Contig7874, gene2310_make_Contig8968, gene16649_make_Contig7979, gene10080_make_Contig8651, ge…
GO:1901564	organonitrogen compound metabolic process	P	6.33851e-05	1.02381e-06	17	268	56	4354	over	gene8292_make_Contig9101, gene14212_gene_Contig8248, gene8215_augu_Contig7991, gene2087_make_Contig5978, gene14385_augu_Contig6161, gene4966_augu_Contig8421, gene10977_make_Contig8716, gene241_augu_Contig6466, gene13706_augu_Contig6908, gene9000_augu_Contig8224, gene5878_make_Contig9241, gene8437_make_Contig7567, gene16156_make_Contig8843, gene1933_augu_Contig7647, gene13982_augu_Contig9128, gene…	gene5781_gene_Contig8499, gene10236_augu_Contig9262, gene12646_make_Contig8776, gene10750_augu_Contig5988, gene12204_make_Contig6743, gene13163_augu_Contig7961, gene13537_augu_Contig9274, gene13715_make_Contig8365, gene2310_make_Contig8968, gene3917_make_Contig6610, gene552_augu_Contig9263, gene5465_make_Contig8241, gene13958_make_Contig9227, gene5023_augu_Contig9103, gene7555_augu_Contig9272, ge…
GO:0016817	hydrolase activity, acting on acid anhydrides	F	6.69867e-05	1.0927e-06	18	302	55	4320	over	gene8292_make_Contig9101, gene12722_augu_Contig9146, gene14212_gene_Contig8248, gene2087_make_Contig5978, gene14385_augu_Contig6161, gene4966_augu_Contig8421, gene16966_augu_Contig9351, gene10977_make_Contig8716, gene241_augu_Contig6466, gene13706_augu_Contig6908, gene8437_make_Contig7567, gene4430_gene_Contig8832, gene1933_augu_Contig7647, gene13982_augu_Contig9128, gene16484_make_Contig7494, ge…	gene1039_augu_Contig9162, gene12646_make_Contig8776, gene12826_augu_Contig9172, gene13160_augu_Contig7961, gene7232_augu_Contig9130, gene9634_make_Contig9189, gene1573_augu_Contig9249, gene12320_make_Contig9110, gene11108_make_Contig7874, gene15005_augu_Contig8337, gene2310_make_Contig8968, gene6149_make_Contig8543, gene3917_make_Contig6610, gene13828_make_Contig7326, gene6401_gene_Contig9112, ge…
GO:0044446	intracellular organelle part	C	8.25834e-05	1.36032e-06	29	741	44	3881	over	gene8292_make_Contig9101, gene14212_gene_Contig8248, gene7418_augu_Contig7634, gene2087_make_Contig5978, gene14385_augu_Contig6161, gene4966_augu_Contig8421, gene5070_augu_Contig8150, gene3900_augu_Contig9096, gene8074_augu_Contig9077, gene1557_augu_Contig9079, gene16966_augu_Contig9351, gene10977_make_Contig8716, gene13947_augu_Contig8324, gene8143_augu_Contig8621, gene241_augu_Contig6466, gene1…	gene5781_gene_Contig8499, gene6882_augu_Contig6204, gene5382_make_Contig9028, gene12646_make_Contig8776, gene11486_augu_Contig9177, gene5366_augu_Contig7303, gene14178_make_Contig8430, gene935_make_Contig8023, gene12726_augu_Contig9146, gene13712_make_Contig8365, gene7232_augu_Contig9130, gene10750_augu_Contig5988, gene9634_make_Contig9189, gene12204_make_Contig6743, gene16180_augu_Contig6134, ge…
GO:0043234	protein complex	C	8.52441e-05	1.41778e-06	19	342	54	4280	over	gene14212_gene_Contig8248, gene7418_augu_Contig7634, gene2087_make_Contig5978, gene14385_augu_Contig6161, gene4966_augu_Contig8421, gene3900_augu_Contig9096, gene16966_augu_Contig9351, gene10977_make_Contig8716, gene8143_augu_Contig8621, gene241_augu_Contig6466, gene13706_augu_Contig6908, gene8437_make_Contig7567, gene4430_gene_Contig8832, gene12971_augu_Contig8584, gene1933_augu_Contig7647, gene…	gene6882_augu_Contig6204, gene13889_augu_Contig7750, gene5366_augu_Contig7303, gene13230_augu_Contig6340, gene10750_augu_Contig5988, gene3899_augu_Contig9096, gene11108_make_Contig7874, gene2310_make_Contig8968, gene16649_make_Contig7979, gene10080_make_Contig8651, gene9978_make_Contig8278, gene7817_augu_Contig9317, gene13909_gene_Contig8408, gene16760_augu_Contig9306, gene11394_augu_Contig5958, …
GO:0044422	organelle part	C	0.0001095	1.83872e-06	29	752	44	3870	over	gene8292_make_Contig9101, gene14212_gene_Contig8248, gene7418_augu_Contig7634, gene2087_make_Contig5978, gene14385_augu_Contig6161, gene4966_augu_Contig8421, gene5070_augu_Contig8150, gene3900_augu_Contig9096, gene8074_augu_Contig9077, gene1557_augu_Contig9079, gene16966_augu_Contig9351, gene10977_make_Contig8716, gene13947_augu_Contig8324, gene8143_augu_Contig8621, gene241_augu_Contig6466, gene1…	gene5781_gene_Contig8499, gene6882_augu_Contig6204, gene9662_make_Contig8990, gene5382_make_Contig9028, gene12646_make_Contig8776, gene11486_augu_Contig9177, gene5366_augu_Contig7303, gene14178_make_Contig8430, gene935_make_Contig8023, gene12726_augu_Contig9146, gene13712_make_Contig8365, gene7232_augu_Contig9130, gene10750_augu_Contig5988, gene9634_make_Contig9189, gene12204_make_Contig6743, gen…
GO:0044281	small molecule metabolic process	P	0.000147561	2.50143e-06	20	392	53	4230	over	gene6405_augu_Contig9112, gene8292_make_Contig9101, gene14212_gene_Contig8248, gene8215_augu_Contig7991, gene2087_make_Contig5978, gene14385_augu_Contig6161, gene4966_augu_Contig8421, gene3640_augu_Contig9352, gene6626_augu_Contig6780, gene10977_make_Contig8716, gene241_augu_Contig6466, gene13706_augu_Contig6908, gene9000_augu_Contig8224, gene5878_make_Contig9241, gene8437_make_Contig7567, gene16…	gene5781_gene_Contig8499, gene1039_augu_Contig9162, gene10236_augu_Contig9262, gene12646_make_Contig8776, gene13704_augu_Contig9260, gene5215_gene_Contig8995, gene14537_augu_Contig9198, gene13230_augu_Contig6340, gene16896_make_Contig7824, gene10750_augu_Contig5988, gene12204_make_Contig6743, gene13163_augu_Contig7961, gene13537_augu_Contig9274, gene13715_make_Contig8365, gene2310_make_Contig8968…
GO:0044424	intracellular part	C	0.000221495	3.79018e-06	48	1798	25	2824	over	gene3794_make_Contig7713, gene6117_augu_Contig7937, gene6405_augu_Contig9112, gene8292_make_Contig9101, gene14212_gene_Contig8248, gene7418_augu_Contig7634, gene3772_make_Contig8712, gene2087_make_Contig5978, gene1866_make_Contig6968, gene14385_augu_Contig6161, gene4966_augu_Contig8421, gene1907_augu_Contig9322, gene11280_augu_Contig6100, gene5070_augu_Contig8150, gene3900_augu_Contig9096, gene69…	gene1548_augu_Contig5976, gene5781_gene_Contig8499, gene6882_augu_Contig6204, gene7093_make_Contig9070, gene9662_make_Contig8990, gene13889_augu_Contig7750, gene6282_augu_Contig7251, gene10236_augu_Contig9262, gene15846_augu_Contig8632, gene5382_make_Contig9028, gene12646_make_Contig8776, gene11486_augu_Contig9177, gene13704_augu_Contig9260, gene5366_augu_Contig7303, gene8585_gene_Contig9238, gen…
GO:0006457	protein folding	P	0.000231261	3.99427e-06	8	54	65	4568	over	gene4966_augu_Contig8421, gene6943_make_Contig6653, gene9074_make_Contig7981, gene2259_augu_Contig7013, gene4430_gene_Contig8832, gene16156_make_Contig8843, gene1717_augu_Contig9191, gene207_augu_Contig8660	gene5123_augu_Contig8757, gene6432_augu_Contig8688, gene13163_augu_Contig7961, gene13245_augu_Contig8807, gene6870_augu_Contig7472, gene14318_augu_Contig9220, gene8594_make_Contig7978, gene1813_make_Contig8309, gene5163_augu_Contig6761, gene13618_gene_Contig6635, gene11537_make_Contig7938, gene2593_augu_Contig9141, gene16486_augu_Contig7494, gene5801_make_Contig9210, gene5902_gene_Contig7952, gen…
GO:0022607	cellular component assembly	P	0.000282534	4.92504e-06	12	148	61	4474	over	gene14212_gene_Contig8248, gene2087_make_Contig5978, gene14385_augu_Contig6161, gene4966_augu_Contig8421, gene3900_augu_Contig9096, gene10977_make_Contig8716, gene8143_augu_Contig8621, gene241_augu_Contig6466, gene12971_augu_Contig8584, gene1933_augu_Contig7647, gene16484_make_Contig7494, gene5797_make_Contig8202	gene1548_augu_Contig5976, gene13230_augu_Contig6340, gene10068_make_Contig8045, gene7232_augu_Contig9130, gene3899_augu_Contig9096, gene12320_make_Contig9110, gene13537_augu_Contig9274, gene11108_make_Contig7874, gene7817_augu_Contig9317, gene11394_augu_Contig5958, gene688_augu_Contig8582, gene5023_augu_Contig9103, gene10926_make_Contig8339, gene7873_augu_Contig7413, gene6253_make_Contig7406, gen…
GO:0044763	single-organism cellular process	P	0.000433516	7.62622e-06	32	951	41	3671	over	gene6117_augu_Contig7937, gene6405_augu_Contig9112, gene8292_make_Contig9101, gene14212_gene_Contig8248, gene7418_augu_Contig7634, gene3772_make_Contig8712, gene2087_make_Contig5978, gene7559_gene_Contig9356, gene1866_make_Contig6968, gene14385_augu_Contig6161, gene4966_augu_Contig8421, gene5070_augu_Contig8150, gene3900_augu_Contig9096, gene8074_augu_Contig9077, gene16966_augu_Contig9351, gene10…	gene5781_gene_Contig8499, gene6882_augu_Contig6204, gene11952_augu_Contig7557, gene1039_augu_Contig9162, gene9662_make_Contig8990, gene5104_augu_Contig8827, gene12646_make_Contig8776, gene5111_make_Contig7599, gene12826_augu_Contig9172, gene8585_gene_Contig9238, gene14537_augu_Contig9198, gene11321_augu_Contig7845, gene7284_augu_Contig8363, gene13230_augu_Contig6340, gene7224_gene_Contig7482, gen…
GO:0042288	MHC class I protein binding	F	0.000796761	1.42711e-05	3	1	70	4621	over	gene4966_augu_Contig8421, gene13706_augu_Contig6908, gene8437_make_Contig7567	gene9314_make_Contig8740
GO:0042287	MHC protein binding	F	0.000796761	1.42711e-05	3	1	70	4621	over	gene4966_augu_Contig8421, gene13706_augu_Contig6908, gene8437_make_Contig7567	gene9314_make_Contig8740
GO:0005622	intracellular	C	0.000807155	1.45864e-05	48	1876	25	2746	over	gene3794_make_Contig7713, gene6117_augu_Contig7937, gene6405_augu_Contig9112, gene8292_make_Contig9101, gene14212_gene_Contig8248, gene7418_augu_Contig7634, gene3772_make_Contig8712, gene2087_make_Contig5978, gene1866_make_Contig6968, gene14385_augu_Contig6161, gene4966_augu_Contig8421, gene1907_augu_Contig9322, gene11280_augu_Contig6100, gene5070_augu_Contig8150, gene3900_augu_Contig9096, gene69…	gene1548_augu_Contig5976, gene5781_gene_Contig8499, gene6882_augu_Contig6204, gene7093_make_Contig9070, gene9662_make_Contig8990, gene13889_augu_Contig7750, gene3676_make_Contig6002, gene6282_augu_Contig7251, gene10236_augu_Contig9262, gene15846_augu_Contig8632, gene5382_make_Contig9028, gene12646_make_Contig8776, gene11486_augu_Contig9177, gene5111_make_Contig7599, gene13704_augu_Contig9260, gen…
GO:0016043	cellular component organization	P	0.00087651	1.59799e-05	21	485	52	4137	over	gene6117_augu_Contig7937, gene8292_make_Contig9101, gene14212_gene_Contig8248, gene7418_augu_Contig7634, gene2087_make_Contig5978, gene14385_augu_Contig6161, gene4966_augu_Contig8421, gene3900_augu_Contig9096, gene10977_make_Contig8716, gene8143_augu_Contig8621, gene241_augu_Contig6466, gene9259_augu_Contig6572, gene4430_gene_Contig8832, gene12971_augu_Contig8584, gene4955_augu_Contig8655, gene16…	gene1548_augu_Contig5976, gene6882_augu_Contig6204, gene1039_augu_Contig9162, gene9662_make_Contig8990, gene13064_augu_Contig8996, gene5104_augu_Contig8827, gene12826_augu_Contig9172, gene11321_augu_Contig7845, gene13230_augu_Contig6340, gene7224_gene_Contig7482, gene10068_make_Contig8045, gene7232_augu_Contig9130, gene15436_augu_Contig7704, gene13163_augu_Contig7961, gene3899_augu_Contig9096, ge…
GO:0071840	cellular component organization or biogenesis	P	0.0019294	3.5484e-05	21	512	52	4110	over	gene6117_augu_Contig7937, gene8292_make_Contig9101, gene14212_gene_Contig8248, gene7418_augu_Contig7634, gene2087_make_Contig5978, gene14385_augu_Contig6161, gene4966_augu_Contig8421, gene3900_augu_Contig9096, gene10977_make_Contig8716, gene8143_augu_Contig8621, gene241_augu_Contig6466, gene9259_augu_Contig6572, gene4430_gene_Contig8832, gene12971_augu_Contig8584, gene4955_augu_Contig8655, gene16…	gene1548_augu_Contig5976, gene6882_augu_Contig6204, gene1039_augu_Contig9162, gene9662_make_Contig8990, gene13064_augu_Contig8996, gene15846_augu_Contig8632, gene5104_augu_Contig8827, gene12826_augu_Contig9172, gene8585_gene_Contig9238, gene11321_augu_Contig7845, gene13230_augu_Contig6340, gene7224_gene_Contig7482, gene10068_make_Contig8045, gene7232_augu_Contig9130, gene15436_augu_Contig7704, ge…
GO:0044699	single-organism process	P	0.00208753	3.89848e-05	35	1184	38	3438	over	gene3794_make_Contig7713, gene8600_augu_Contig9090, gene6117_augu_Contig7937, gene6405_augu_Contig9112, gene8292_make_Contig9101, gene7124_augu_Contig9089, gene14212_gene_Contig8248, gene7418_augu_Contig7634, gene3772_make_Contig8712, gene2087_make_Contig5978, gene7559_gene_Contig9356, gene1866_make_Contig6968, gene14385_augu_Contig6161, gene4966_augu_Contig8421, gene5070_augu_Contig8150, gene390…	gene5781_gene_Contig8499, gene1820_augu_Contig8380, gene6882_augu_Contig6204, gene11952_augu_Contig7557, gene1039_augu_Contig9162, gene10196_augu_Contig8526, gene9662_make_Contig8990, gene10236_augu_Contig9262, gene5935_make_Contig7586, gene5104_augu_Contig8827, gene12646_make_Contig8776, gene11486_augu_Contig9177, gene5111_make_Contig7599, gene12826_augu_Contig9172, gene8585_gene_Contig9238, gen…
GO:0044085	cellular component biogenesis	P	0.00208753	3.90598e-05	12	184	61	4438	over	gene14212_gene_Contig8248, gene2087_make_Contig5978, gene14385_augu_Contig6161, gene4966_augu_Contig8421, gene3900_augu_Contig9096, gene10977_make_Contig8716, gene8143_augu_Contig8621, gene241_augu_Contig6466, gene12971_augu_Contig8584, gene1933_augu_Contig7647, gene16484_make_Contig7494, gene5797_make_Contig8202	gene1548_augu_Contig5976, gene6882_augu_Contig6204, gene15846_augu_Contig8632, gene8585_gene_Contig9238, gene13230_augu_Contig6340, gene10068_make_Contig8045, gene7232_augu_Contig9130, gene3899_augu_Contig9096, gene12320_make_Contig9110, gene13537_augu_Contig9274, gene11108_make_Contig7874, gene7817_augu_Contig9317, gene11394_augu_Contig5958, gene688_augu_Contig8582, gene11080_augu_Contig9358, ge…
GO:0043229	intracellular organelle	C	0.00338029	6.37892e-05	39	1431	34	3191	over	gene3794_make_Contig7713, gene8292_make_Contig9101, gene14212_gene_Contig8248, gene7418_augu_Contig7634, gene3772_make_Contig8712, gene2087_make_Contig5978, gene1866_make_Contig6968, gene14385_augu_Contig6161, gene4966_augu_Contig8421, gene1907_augu_Contig9322, gene11280_augu_Contig6100, gene5070_augu_Contig8150, gene3900_augu_Contig9096, gene8074_augu_Contig9077, gene1557_augu_Contig9079, gene16…	gene1548_augu_Contig5976, gene5781_gene_Contig8499, gene6882_augu_Contig6204, gene7093_make_Contig9070, gene9662_make_Contig8990, gene6282_augu_Contig7251, gene10236_augu_Contig9262, gene15846_augu_Contig8632, gene5382_make_Contig9028, gene12646_make_Contig8776, gene11486_augu_Contig9177, gene13704_augu_Contig9260, gene5366_augu_Contig7303, gene14537_augu_Contig9198, gene11321_augu_Contig7845, ge…
GO:0043226	organelle	C	0.00340881	6.48725e-05	39	1432	34	3190	over	gene3794_make_Contig7713, gene8292_make_Contig9101, gene14212_gene_Contig8248, gene7418_augu_Contig7634, gene3772_make_Contig8712, gene2087_make_Contig5978, gene1866_make_Contig6968, gene14385_augu_Contig6161, gene4966_augu_Contig8421, gene1907_augu_Contig9322, gene11280_augu_Contig6100, gene5070_augu_Contig8150, gene3900_augu_Contig9096, gene8074_augu_Contig9077, gene1557_augu_Contig9079, gene16…	gene1548_augu_Contig5976, gene5781_gene_Contig8499, gene6882_augu_Contig6204, gene7093_make_Contig9070, gene9662_make_Contig8990, gene6282_augu_Contig7251, gene10236_augu_Contig9262, gene15846_augu_Contig8632, gene5382_make_Contig9028, gene12646_make_Contig8776, gene11486_augu_Contig9177, gene13704_augu_Contig9260, gene5366_augu_Contig7303, gene14537_augu_Contig9198, gene11321_augu_Contig7845, ge…
GO:0006810	transport	P	0.00350859	6.73327e-05	20	493	53	4129	over	gene3794_make_Contig7713, gene8600_augu_Contig9090, gene6405_augu_Contig9112, gene8292_make_Contig9101, gene7124_augu_Contig9089, gene3772_make_Contig8712, gene7559_gene_Contig9356, gene1866_make_Contig6968, gene16966_augu_Contig9351, gene8143_augu_Contig8621, gene9259_augu_Contig6572, gene13706_augu_Contig6908, gene2171_make_Contig8984, gene13400_augu_Contig9251, gene8437_make_Contig7567, gene12…	gene5781_gene_Contig8499, gene11952_augu_Contig7557, gene10196_augu_Contig8526, gene9662_make_Contig8990, gene5935_make_Contig7586, gene5104_augu_Contig8827, gene16696_make_Contig8464, gene12646_make_Contig8776, gene11486_augu_Contig9177, gene14537_augu_Contig9198, gene1716_make_Contig9191, gene8724_augu_Contig8344, gene11714_augu_Contig8461, gene8260_augu_Contig9296, gene5571_augu_Contig8813, ge…
GO:0044237	cellular metabolic process	P	0.00353884	6.84791e-05	42	1608	31	3014	over	gene6117_augu_Contig7937, gene13878_make_Contig8892, gene6405_augu_Contig9112, gene8292_make_Contig9101, gene14212_gene_Contig8248, gene7418_augu_Contig7634, gene8215_augu_Contig7991, gene2087_make_Contig5978, gene14385_augu_Contig6161, gene4966_augu_Contig8421, gene5070_augu_Contig8150, gene3640_augu_Contig9352, gene6943_make_Contig6653, gene8074_augu_Contig9077, gene1557_augu_Contig9079, gene66…	gene1548_augu_Contig5976, gene5781_gene_Contig8499, gene1820_augu_Contig8380, gene6882_augu_Contig6204, gene1039_augu_Contig9162, gene13889_augu_Contig7750, gene5123_augu_Contig8757, gene10236_augu_Contig9262, gene13064_augu_Contig8996, gene15846_augu_Contig8632, gene5104_augu_Contig8827, gene13532_make_Contig9274, gene5382_make_Contig9028, gene13175_gene_Contig7360, gene12646_make_Contig8776, ge…
GO:0051234	establishment of localization	P	0.00385584	7.523e-05	20	497	53	4125	over	gene3794_make_Contig7713, gene8600_augu_Contig9090, gene6405_augu_Contig9112, gene8292_make_Contig9101, gene7124_augu_Contig9089, gene3772_make_Contig8712, gene7559_gene_Contig9356, gene1866_make_Contig6968, gene16966_augu_Contig9351, gene8143_augu_Contig8621, gene9259_augu_Contig6572, gene13706_augu_Contig6908, gene2171_make_Contig8984, gene13400_augu_Contig9251, gene8437_make_Contig7567, gene12…	gene5781_gene_Contig8499, gene11952_augu_Contig7557, gene10196_augu_Contig8526, gene9662_make_Contig8990, gene5935_make_Contig7586, gene5104_augu_Contig8827, gene16696_make_Contig8464, gene12646_make_Contig8776, gene11486_augu_Contig9177, gene14537_augu_Contig9198, gene1716_make_Contig9191, gene8724_augu_Contig8344, gene11714_augu_Contig8461, gene8260_augu_Contig9296, gene5571_augu_Contig8813, ge…
GO:0051179	localization	P	0.00601554	0.000118329	21	557	52	4065	over	gene3794_make_Contig7713, gene8600_augu_Contig9090, gene6405_augu_Contig9112, gene8292_make_Contig9101, gene7124_augu_Contig9089, gene3772_make_Contig8712, gene7559_gene_Contig9356, gene1866_make_Contig6968, gene8074_augu_Contig9077, gene16966_augu_Contig9351, gene8143_augu_Contig8621, gene9259_augu_Contig6572, gene13706_augu_Contig6908, gene2171_make_Contig8984, gene13400_augu_Contig9251, gene84…	gene5781_gene_Contig8499, gene11952_augu_Contig7557, gene10196_augu_Contig8526, gene9662_make_Contig8990, gene5935_make_Contig7586, gene5104_augu_Contig8827, gene16696_make_Contig8464, gene12646_make_Contig8776, gene11486_augu_Contig9177, gene14537_augu_Contig9198, gene1716_make_Contig9191, gene8724_augu_Contig8344, gene11714_augu_Contig8461, gene8260_augu_Contig9296, gene5571_augu_Contig8813, ge…
GO:0008152	metabolic process	P	0.00611893	0.000121341	48	2012	25	2610	over	gene6117_augu_Contig7937, gene13878_make_Contig8892, gene6405_augu_Contig9112, gene8292_make_Contig9101, gene14212_gene_Contig8248, gene7418_augu_Contig7634, gene8215_augu_Contig7991, gene2087_make_Contig5978, gene14385_augu_Contig6161, gene4966_augu_Contig8421, gene1907_augu_Contig9322, gene8836_augu_Contig8176, gene5070_augu_Contig8150, gene3640_augu_Contig9352, gene3900_augu_Contig9096, gene69…	gene1548_augu_Contig5976, gene12180_make_Contig8479, gene5781_gene_Contig8499, gene1820_augu_Contig8380, gene8947_make_Contig8181, gene6882_augu_Contig6204, gene1039_augu_Contig9162, gene9662_make_Contig8990, gene13889_augu_Contig7750, gene5123_augu_Contig8757, gene6282_augu_Contig7251, gene10236_augu_Contig9262, gene13064_augu_Contig8996, gene15846_augu_Contig8632, gene5104_augu_Contig8827, gene…
GO:0071704	organic substance metabolic process	P	0.0102025	0.000203953	38	1446	35	3176	over	gene6117_augu_Contig7937, gene6405_augu_Contig9112, gene8292_make_Contig9101, gene14212_gene_Contig8248, gene7418_augu_Contig7634, gene8215_augu_Contig7991, gene2087_make_Contig5978, gene14385_augu_Contig6161, gene4966_augu_Contig8421, gene3640_augu_Contig9352, gene6943_make_Contig6653, gene8074_augu_Contig9077, gene16966_augu_Contig9351, gene9074_make_Contig7981, gene10977_make_Contig8716, gene1…	gene1548_augu_Contig5976, gene5781_gene_Contig8499, gene1820_augu_Contig8380, gene6882_augu_Contig6204, gene1039_augu_Contig9162, gene9662_make_Contig8990, gene13889_augu_Contig7750, gene5123_augu_Contig8757, gene10236_augu_Contig9262, gene13064_augu_Contig8996, gene15846_augu_Contig8632, gene5104_augu_Contig8827, gene5382_make_Contig9028, gene13175_gene_Contig7360, gene12646_make_Contig8776, gen…
GO:0015934	large ribosomal subunit	C	0.0107149	0.000215908	4	16	69	4606	over	gene13947_augu_Contig8324, gene16086_augu_Contig6909, gene9277_augu_Contig6231, gene7314_augu_Contig8849	gene5382_make_Contig9028, gene791_make_Contig8463, gene9859_make_Contig8420, gene14641_make_Contig8825, gene2243_augu_Contig6708, gene11159_make_Contig9087, gene10762_augu_Contig9017, gene4868_make_Contig9308, gene11479_augu_Contig9177, gene10165_make_Contig9135, gene4870_augu_Contig9308, gene13055_make_Contig8996, gene7865_make_Contig7798, gene14640_make_Contig8825, gene8554_gene_Contig8774, gen…
GO:0005832	chaperonin-containing T-complex	C	0.0116508	0.000238494	2	0	71	4622	over	gene4430_gene_Contig8832, gene207_augu_Contig8660
GO:0046658	anchored to plasma membrane	C	0.0116508	0.000238494	2	0	71	4622	over	gene6943_make_Contig6653, gene9074_make_Contig7981
GO:0044464	cell part	C	0.0237226	0.000493194	49	2178	24	2444	over	gene3794_make_Contig7713, gene6117_augu_Contig7937, gene6405_augu_Contig9112, gene8292_make_Contig9101, gene14212_gene_Contig8248, gene7418_augu_Contig7634, gene3772_make_Contig8712, gene2087_make_Contig5978, gene7559_gene_Contig9356, gene1866_make_Contig6968, gene14385_augu_Contig6161, gene4966_augu_Contig8421, gene1907_augu_Contig9322, gene11280_augu_Contig6100, gene5070_augu_Contig8150, gene39…	gene1548_augu_Contig5976, gene5781_gene_Contig8499, gene6882_augu_Contig6204, gene7093_make_Contig9070, gene10196_augu_Contig8526, gene9662_make_Contig8990, gene13889_augu_Contig7750, gene3676_make_Contig6002, gene6282_augu_Contig7251, gene10236_augu_Contig9262, gene5935_make_Contig7586, gene15846_augu_Contig8632, gene5104_augu_Contig8827, gene5382_make_Contig9028, gene12646_make_Contig8776, gene…
GO:0005623	cell	C	0.0237226	0.000493194	49	2178	24	2444	over	gene3794_make_Contig7713, gene6117_augu_Contig7937, gene6405_augu_Contig9112, gene8292_make_Contig9101, gene14212_gene_Contig8248, gene7418_augu_Contig7634, gene3772_make_Contig8712, gene2087_make_Contig5978, gene7559_gene_Contig9356, gene1866_make_Contig6968, gene14385_augu_Contig6161, gene4966_augu_Contig8421, gene1907_augu_Contig9322, gene11280_augu_Contig6100, gene5070_augu_Contig8150, gene39…	gene1548_augu_Contig5976, gene5781_gene_Contig8499, gene6882_augu_Contig6204, gene7093_make_Contig9070, gene10196_augu_Contig8526, gene9662_make_Contig8990, gene13889_augu_Contig7750, gene3676_make_Contig6002, gene6282_augu_Contig7251, gene10236_augu_Contig9262, gene5935_make_Contig7586, gene15846_augu_Contig8632, gene5104_augu_Contig8827, gene5382_make_Contig9028, gene12646_make_Contig8776, gene…
GO:0044425	membrane part	C	0.0286127	0.000599434	10	179	63	4443	over	gene7124_augu_Contig9089, gene1866_make_Contig6968, gene3900_augu_Contig9096, gene6943_make_Contig6653, gene16966_augu_Contig9351, gene9074_make_Contig7981, gene13706_augu_Contig6908, gene2171_make_Contig8984, gene8437_make_Contig7567, gene12971_augu_Contig8584	gene9662_make_Contig8990, gene3899_augu_Contig9096, gene2310_make_Contig8968, gene16649_make_Contig7979, gene11394_augu_Contig5958, gene552_augu_Contig9263, gene2166_augu_Contig6036, gene5465_make_Contig8241, gene7555_augu_Contig9272, gene143_augu_Contig8879, gene11447_augu_Contig7966, gene7225_augu_Contig7482, gene10720_augu_Contig9294, gene15326_make_Contig6240, gene9288_make_Contig6129, gene17…
GO:0005515	protein binding	F	0.0303341	0.000684381	21	634	52	3988	over	gene8292_make_Contig9101, gene7124_augu_Contig9089, gene7418_augu_Contig7634, gene4966_augu_Contig8421, gene3900_augu_Contig9096, gene6943_make_Contig6653, gene16966_augu_Contig9351, gene9074_make_Contig7981, gene9259_augu_Contig6572, gene13706_augu_Contig6908, gene5878_make_Contig9241, gene8437_make_Contig7567, gene2259_augu_Contig7013, gene4430_gene_Contig8832, gene12971_augu_Contig8584, gene16…	gene8787_make_Contig9338, gene6882_augu_Contig6204, gene10196_augu_Contig8526, gene9662_make_Contig8990, gene3676_make_Contig6002, gene5104_augu_Contig8827, gene13175_gene_Contig7360, gene12646_make_Contig8776, gene8585_gene_Contig9238, gene12726_augu_Contig9146, gene11800_augu_Contig8301, gene7232_augu_Contig9130, gene2868_make_Contig8220, gene15436_augu_Contig7704, gene6432_augu_Contig8688, gen…
GO:0055114	oxidation-reduction process	P	0.0303341	0.000706262	8	119	65	4503	over	gene1907_augu_Contig9322, gene8836_augu_Contig8176, gene3640_augu_Contig9352, gene3900_augu_Contig9096, gene11349_augu_Contig8691, gene5526_augu_Contig7428, gene9000_augu_Contig8224, gene8437_make_Contig7567	gene13704_augu_Contig9260, gene14537_augu_Contig9198, gene13230_augu_Contig6340, gene8260_augu_Contig9296, gene1795_augu_Contig8429, gene3899_augu_Contig9096, gene13715_make_Contig8365, gene8838_augu_Contig8176, gene13958_make_Contig9227, gene7873_augu_Contig7413, gene13091_augu_Contig9051, gene6516_augu_Contig9193, gene10720_augu_Contig9294, gene9522_make_Contig7980, gene6382_make_Contig6136, ge…
GO:0046031	ADP metabolic process	P	0.0303341	0.000708264	2	1	71	4621	over	gene13706_augu_Contig6908, gene8437_make_Contig7567	gene9314_make_Contig8740
GO:0000275	mitochondrial proton-transporting ATP synthase complex, catalytic core F(1)	C	0.0303341	0.000708264	2	1	71	4621	over	gene13706_augu_Contig6908, gene8437_make_Contig7567	gene9314_make_Contig8740
GO:0031225	anchored to membrane	C	0.0303341	0.000708264	2	1	71	4621	over	gene6943_make_Contig6653, gene9074_make_Contig7981	gene11425_make_Contig8748
GO:0009188	ribonucleoside diphosphate biosynthetic process	P	0.0303341	0.000708264	2	1	71	4621	over	gene13706_augu_Contig6908, gene8437_make_Contig7567	gene9314_make_Contig8740
GO:0009185	ribonucleoside diphosphate metabolic process	P	0.0303341	0.000708264	2	1	71	4621	over	gene13706_augu_Contig6908, gene8437_make_Contig7567	gene9314_make_Contig8740
GO:0009180	purine ribonucleoside diphosphate biosynthetic process	P	0.0303341	0.000708264	2	1	71	4621	over	gene13706_augu_Contig6908, gene8437_make_Contig7567	gene9314_make_Contig8740
GO:0009179	purine ribonucleoside diphosphate metabolic process	P	0.0303341	0.000708264	2	1	71	4621	over	gene13706_augu_Contig6908, gene8437_make_Contig7567	gene9314_make_Contig8740
GO:0009136	purine nucleoside diphosphate biosynthetic process	P	0.0303341	0.000708264	2	1	71	4621	over	gene13706_augu_Contig6908, gene8437_make_Contig7567	gene9314_make_Contig8740
GO:0009135	purine nucleoside diphosphate metabolic process	P	0.0303341	0.000708264	2	1	71	4621	over	gene13706_augu_Contig6908, gene8437_make_Contig7567	gene9314_make_Contig8740
GO:0009133	nucleoside diphosphate biosynthetic process	P	0.0303341	0.000708264	2	1	71	4621	over	gene13706_augu_Contig6908, gene8437_make_Contig7567	gene9314_make_Contig8740
GO:0005753	mitochondrial proton-transporting ATP synthase complex	C	0.0303341	0.000708264	2	1	71	4621	over	gene13706_augu_Contig6908, gene8437_make_Contig7567	gene9314_make_Contig8740
GO:0006172	ADP biosynthetic process	P	0.0303341	0.000708264	2	1	71	4621	over	gene13706_augu_Contig6908, gene8437_make_Contig7567	gene9314_make_Contig8740
GO:0043499	eukaryotic cell surface binding	F	0.0303341	0.000708264	2	1	71	4621	over	gene13706_augu_Contig6908, gene8437_make_Contig7567	gene9314_make_Contig8740
GO:0006897	endocytosis	P	0.0306386	0.000720273	4	23	69	4599	over	gene8292_make_Contig9101, gene16966_augu_Contig9351, gene8437_make_Contig7567, gene12971_augu_Contig8584	gene13056_augu_Contig8996, gene10702_augu_Contig7609, gene7874_make_Contig7413, gene8610_augu_Contig7697, gene16686_gene_Contig7593, gene8164_make_Contig8882, gene11537_make_Contig7938, gene13215_augu_Contig7064, gene997_augu_Contig8347, gene14569_augu_Contig7147, gene16516_augu_Contig5949, gene13468_make_Contig8123, gene5398_augu_Contig6957, gene1774_augu_Contig8441, gene8165_make_Contig8882, ge…
GO:0044238	primary metabolic process	P	0.0322754	0.000763914	37	1478	36	3144	over	gene6117_augu_Contig7937, gene6405_augu_Contig9112, gene8292_make_Contig9101, gene14212_gene_Contig8248, gene7418_augu_Contig7634, gene8215_augu_Contig7991, gene2087_make_Contig5978, gene14385_augu_Contig6161, gene4966_augu_Contig8421, gene3640_augu_Contig9352, gene6943_make_Contig6653, gene8074_augu_Contig9077, gene16966_augu_Contig9351, gene9074_make_Contig7981, gene10977_make_Contig8716, gene1…	gene1548_augu_Contig5976, gene5781_gene_Contig8499, gene1820_augu_Contig8380, gene6882_augu_Contig6204, gene1039_augu_Contig9162, gene13889_augu_Contig7750, gene5123_augu_Contig8757, gene10236_augu_Contig9262, gene13064_augu_Contig8996, gene15846_augu_Contig8632, gene5104_augu_Contig8827, gene5382_make_Contig9028, gene13175_gene_Contig7360, gene12646_make_Contig8776, gene5215_gene_Contig8995, gen…
GO:0044455	mitochondrial membrane part	C	0.0487184	0.00116089	3	11	70	4611	over	gene3900_augu_Contig9096, gene13706_augu_Contig6908, gene8437_make_Contig7567	gene3899_augu_Contig9096, gene10720_augu_Contig9294, gene8754_augu_Contig7308, gene13087_make_Contig9051, gene842_augu_Contig7916, gene4812_augu_Contig6446, gene15136_augu_Contig8836, gene3253_augu_Contig6675, gene14058_make_Contig7908, gene12514_make_Contig7960, gene9314_make_Contig8740
GO:0007264	small GTPase mediated signal transduction	P	0.0565698	0.00139173	4	28	69	4594	over	gene8292_make_Contig9101, gene3772_make_Contig8712, gene13982_augu_Contig9128, gene15549_augu_Contig7977	gene12646_make_Contig8776, gene3917_make_Contig6610, gene10925_augu_Contig7698, gene7545_make_Contig9272, gene14081_augu_Contig6660, gene9685_gene_Contig6107, gene2721_augu_Contig8527, gene5683_make_Contig8327, gene7477_augu_Contig7850, gene161_augu_Contig8960, gene10006_gene_Contig8868, gene9357_augu_Contig7282, gene8816_make_Contig8578, gene5745_make_Contig8228, gene10126_augu_Contig9126, gene5…
GO:0015986	ATP synthesis coupled proton transport	P	0.0565698	0.00140226	2	2	71	4620	over	gene13706_augu_Contig6908, gene8437_make_Contig7567	gene2310_make_Contig8968, gene9314_make_Contig8740
GO:0015985	energy coupled proton transport, down electrochemical gradient	P	0.0565698	0.00140226	2	2	71	4620	over	gene13706_augu_Contig6908, gene8437_make_Contig7567	gene2310_make_Contig8968, gene9314_make_Contig8740
GO:0045261	proton-transporting ATP synthase complex, catalytic core F(1)	C	0.0565698	0.00140226	2	2	71	4620	over	gene13706_augu_Contig6908, gene8437_make_Contig7567	gene2310_make_Contig8968, gene9314_make_Contig8740
GO:0045259	proton-transporting ATP synthase complex	C	0.0565698	0.00140226	2	2	71	4620	over	gene13706_augu_Contig6908, gene8437_make_Contig7567	gene2310_make_Contig8968, gene9314_make_Contig8740
GO:0022904	respiratory electron transport chain	P	0.0565698	0.00140226	2	2	71	4620	over	gene11349_augu_Contig8691, gene8437_make_Contig7567	gene10720_augu_Contig9294, gene9314_make_Contig8740
GO:0050896	response to stimulus	P	0.0595728	0.00148623	22	722	51	3900	over	gene6117_augu_Contig7937, gene6405_augu_Contig9112, gene8292_make_Contig9101, gene7124_augu_Contig9089, gene7418_augu_Contig7634, gene3772_make_Contig8712, gene4966_augu_Contig8421, gene8836_augu_Contig8176, gene5070_augu_Contig8150, gene8074_augu_Contig9077, gene16966_augu_Contig9351, gene9259_augu_Contig6572, gene5878_make_Contig9241, gene2259_augu_Contig7013, gene4430_gene_Contig8832, gene1297…	gene5781_gene_Contig8499, gene6882_augu_Contig6204, gene9662_make_Contig8990, gene6282_augu_Contig7251, gene10236_augu_Contig9262, gene5935_make_Contig7586, gene5104_augu_Contig8827, gene12646_make_Contig8776, gene5111_make_Contig7599, gene8585_gene_Contig9238, gene14537_augu_Contig9198, gene11321_augu_Contig7845, gene13230_augu_Contig6340, gene2909_make_Contig6813, gene2804_gene_Contig9219, gene…
GO:0044444	cytoplasmic part	C	0.0645212	0.00161999	28	1033	45	3589	over	gene3794_make_Contig7713, gene6117_augu_Contig7937, gene6405_augu_Contig9112, gene8292_make_Contig9101, gene3772_make_Contig8712, gene1866_make_Contig6968, gene4966_augu_Contig8421, gene1907_augu_Contig9322, gene5070_augu_Contig8150, gene3900_augu_Contig9096, gene8074_augu_Contig9077, gene16966_augu_Contig9351, gene13947_augu_Contig8324, gene11349_augu_Contig8691, gene16086_augu_Contig6909, gene1…	gene5781_gene_Contig8499, gene6882_augu_Contig6204, gene7093_make_Contig9070, gene9662_make_Contig8990, gene6282_augu_Contig7251, gene10236_augu_Contig9262, gene5382_make_Contig9028, gene12646_make_Contig8776, gene11486_augu_Contig9177, gene13704_augu_Contig9260, gene8585_gene_Contig9238, gene14537_augu_Contig9198, gene13230_augu_Contig6340, gene14178_make_Contig8430, gene935_make_Contig8023, gen…
GO:0071944	cell periphery	C	0.0661225	0.00167077	11	243	62	4379	over	gene8292_make_Contig9101, gene7559_gene_Contig9356, gene6943_make_Contig6653, gene16966_augu_Contig9351, gene9074_make_Contig7981, gene13947_augu_Contig8324, gene13706_augu_Contig6908, gene8437_make_Contig7567, gene12971_augu_Contig8584, gene1717_augu_Contig9191, gene6199_make_Contig8518	gene9662_make_Contig8990, gene10236_augu_Contig9262, gene5935_make_Contig7586, gene5104_augu_Contig8827, gene5055_augu_Contig7664, gene8047_gene_Contig6079, gene2909_make_Contig6813, gene10954_augu_Contig9301, gene8453_make_Contig8876, gene6232_augu_Contig9223, gene13909_gene_Contig8408, gene3917_make_Contig6610, gene11394_augu_Contig5958, gene9076_augu_Contig7981, gene5757_augu_Contig7928, gene5…
GO:0044391	ribosomal subunit	C	0.0689509	0.00175327	4	30	69	4592	over	gene13947_augu_Contig8324, gene16086_augu_Contig6909, gene9277_augu_Contig6231, gene7314_augu_Contig8849	gene5382_make_Contig9028, gene935_make_Contig8023, gene16920_augu_Contig8171, gene791_make_Contig8463, gene9859_make_Contig8420, gene5028_make_Contig6983, gene14641_make_Contig8825, gene2243_augu_Contig6708, gene11159_make_Contig9087, gene5395_make_Contig6957, gene2535_augu_Contig8680, gene10762_augu_Contig9017, gene4868_make_Contig9308, gene11479_augu_Contig9177, gene10165_make_Contig9135, gene1…
GO:0006996	organelle organization	P	0.0714568	0.00182841	13	325	60	4297	over	gene6117_augu_Contig7937, gene8292_make_Contig9101, gene7418_augu_Contig7634, gene4966_augu_Contig8421, gene3900_augu_Contig9096, gene8143_augu_Contig8621, gene9259_augu_Contig6572, gene4430_gene_Contig8832, gene12971_augu_Contig8584, gene4955_augu_Contig8655, gene16156_make_Contig8843, gene13982_augu_Contig9128, gene15549_augu_Contig7977	gene1039_augu_Contig9162, gene5104_augu_Contig8827, gene12826_augu_Contig9172, gene15436_augu_Contig7704, gene13163_augu_Contig7961, gene3899_augu_Contig9096, gene446_augu_Contig8633, gene11108_make_Contig7874, gene1699_augu_Contig7220, gene9978_make_Contig8278, gene14211_make_Contig8248, gene7817_augu_Contig9317, gene3917_make_Contig6610, gene8838_augu_Contig8176, gene11394_augu_Contig5958, gene…
GO:0007165	signal transduction	P	0.0748035	0.00192602	10	210	63	4412	over	gene6405_augu_Contig9112, gene8292_make_Contig9101, gene7418_augu_Contig7634, gene3772_make_Contig8712, gene5070_augu_Contig8150, gene8074_augu_Contig9077, gene16966_augu_Contig9351, gene12971_augu_Contig8584, gene13982_augu_Contig9128, gene15549_augu_Contig7977	gene9662_make_Contig8990, gene12646_make_Contig8776, gene5111_make_Contig7599, gene10750_augu_Contig5988, gene14746_augu_Contig7125, gene9579_augu_Contig8002, gene11411_augu_Contig9185, gene8453_make_Contig8876, gene4653_augu_Contig8118, gene14211_make_Contig8248, gene3917_make_Contig6610, gene11394_augu_Contig5958, gene688_augu_Contig8582, gene5440_augu_Contig9148, gene3972_make_Contig8730, gene…
GO:0031975	envelope	C	0.0799629	0.00208554	7	110	66	4512	over	gene3900_augu_Contig9096, gene8074_augu_Contig9077, gene16966_augu_Contig9351, gene16086_augu_Contig6909, gene13706_augu_Contig6908, gene8437_make_Contig7567, gene7314_augu_Contig8849	gene3899_augu_Contig9096, gene1699_augu_Contig7220, gene13958_make_Contig9227, gene3780_make_Contig8806, gene16892_augu_Contig8096, gene12615_augu_Contig9252, gene7225_augu_Contig7482, gene10720_augu_Contig9294, gene15326_make_Contig6240, gene3626_augu_Contig7892, gene10449_augu_Contig7621, gene12979_augu_Contig8584, gene9811_gene_Contig8721, gene1436_gene_Contig6114, gene7305_augu_Contig8787, ge…
GO:0031967	organelle envelope	C	0.0799629	0.00208554	7	110	66	4512	over	gene3900_augu_Contig9096, gene8074_augu_Contig9077, gene16966_augu_Contig9351, gene16086_augu_Contig6909, gene13706_augu_Contig6908, gene8437_make_Contig7567, gene7314_augu_Contig8849	gene3899_augu_Contig9096, gene1699_augu_Contig7220, gene13958_make_Contig9227, gene3780_make_Contig8806, gene16892_augu_Contig8096, gene12615_augu_Contig9252, gene7225_augu_Contig7482, gene10720_augu_Contig9294, gene15326_make_Contig6240, gene3626_augu_Contig7892, gene10449_augu_Contig7621, gene12979_augu_Contig8584, gene9811_gene_Contig8721, gene1436_gene_Contig6114, gene7305_augu_Contig8787, ge…
GO:0009411	response to UV	P	0.0799629	0.00209722	3	14	70	4608	over	gene6405_augu_Contig9112, gene4955_augu_Contig8655, gene7314_augu_Contig8849	gene11321_augu_Contig7845, gene3086_gene_Contig9188, gene10036_make_Contig7853, gene4439_augu_Contig8832, gene14338_gene_Contig9318, gene5679_augu_Contig8988, gene9710_make_Contig8401, gene4876_augu_Contig9308, gene15252_augu_Contig9194, gene15923_augu_Contig9212, gene15812_augu_Contig7005, gene5906_gene_Contig7952, gene3941_make_Contig6620, gene14077_augu_Contig8478
GO:0009987	cellular process	P	0.0861119	0.00229937	49	2304	24	2318	over	gene6117_augu_Contig7937, gene13878_make_Contig8892, gene6405_augu_Contig9112, gene8292_make_Contig9101, gene7124_augu_Contig9089, gene14212_gene_Contig8248, gene7418_augu_Contig7634, gene8215_augu_Contig7991, gene3772_make_Contig8712, gene2087_make_Contig5978, gene7559_gene_Contig9356, gene1866_make_Contig6968, gene14385_augu_Contig6161, gene4966_augu_Contig8421, gene5070_augu_Contig8150, gene36…	gene1548_augu_Contig5976, gene5781_gene_Contig8499, gene1820_augu_Contig8380, gene6882_augu_Contig6204, gene11952_augu_Contig7557, gene1039_augu_Contig9162, gene10196_augu_Contig8526, gene13525_augu_Contig6150, gene9662_make_Contig8990, gene13889_augu_Contig7750, gene5123_augu_Contig8757, gene2453_augu_Contig8553, gene10236_augu_Contig9262, gene13064_augu_Contig8996, gene15846_augu_Contig8632, ge…
GO:0009132	nucleoside diphosphate metabolic process	P	0.0861119	0.00231358	2	3	71	4619	over	gene13706_augu_Contig6908, gene8437_make_Contig7567	gene4022_make_Contig9214, gene9041_make_Contig6955, gene9314_make_Contig8740
GO:0020037	heme binding	F	0.0861119	0.00231358	2	3	71	4619	over	gene1907_augu_Contig9322, gene11349_augu_Contig8691	gene9795_augu_Contig8267, gene10938_augu_Contig7529, gene10820_augu_Contig9314
GO:0043531	ADP binding	F	0.0861119	0.00231358	2	3	71	4619	over	gene16966_augu_Contig9351, gene13706_augu_Contig6908	gene10702_augu_Contig7609, gene8164_make_Contig8882, gene8165_make_Contig8882
GO:0009165	nucleotide biosynthetic process	P	0.0891949	0.00241067	4	33	69	4589	over	gene6405_augu_Contig9112, gene13706_augu_Contig6908, gene8437_make_Contig7567, gene16156_make_Contig8843	gene13537_augu_Contig9274, gene2310_make_Contig8968, gene16187_augu_Contig8831, gene6171_augu_Contig8917, gene5635_augu_Contig9015, gene12392_make_Contig8515, gene11766_make_Contig7103, gene15462_augu_Contig6462, gene16427_augu_Contig6670, gene6049_augu_Contig9125, gene17007_make_Contig7915, gene10286_augu_Contig9105, gene4043_augu_Contig9214, gene14156_augu_Contig8460, gene12091_augu_Contig7838,…
GO:0009260	ribonucleotide biosynthetic process	P	0.0910064	0.00248874	3	15	70	4607	over	gene13706_augu_Contig6908, gene8437_make_Contig7567, gene16156_make_Contig8843	gene13537_augu_Contig9274, gene2310_make_Contig8968, gene16187_augu_Contig8831, gene12392_make_Contig8515, gene15462_augu_Contig6462, gene6049_augu_Contig9125, gene4022_make_Contig9214, gene4298_make_Contig9325, gene5058_augu_Contig5936, gene9041_make_Contig6955, gene12151_gene_Contig9113, gene11232_augu_Contig8554, gene10206_make_Contig9261, gene15789_augu_Contig7771, gene9314_make_Contig8740
GO:0046390	ribose phosphate biosynthetic process	P	0.0910064	0.00248874	3	15	70	4607	over	gene13706_augu_Contig6908, gene8437_make_Contig7567, gene16156_make_Contig8843	gene13537_augu_Contig9274, gene2310_make_Contig8968, gene16187_augu_Contig8831, gene12392_make_Contig8515, gene15462_augu_Contig6462, gene6049_augu_Contig9125, gene4022_make_Contig9214, gene4298_make_Contig9325, gene5058_augu_Contig5936, gene9041_make_Contig6955, gene12151_gene_Contig9113, gene11232_augu_Contig8554, gene10206_make_Contig9261, gene15789_augu_Contig7771, gene9314_make_Contig8740
GO:0044765	single-organism transport	P	0.0957217	0.00264378	12	298	61	4324	over	gene3794_make_Contig7713, gene8600_augu_Contig9090, gene6405_augu_Contig9112, gene7124_augu_Contig9089, gene7559_gene_Contig9356, gene1866_make_Contig6968, gene16966_augu_Contig9351, gene8143_augu_Contig8621, gene9259_augu_Contig6572, gene13706_augu_Contig6908, gene8437_make_Contig7567, gene12971_augu_Contig8584	gene5781_gene_Contig8499, gene11952_augu_Contig7557, gene10196_augu_Contig8526, gene9662_make_Contig8990, gene5935_make_Contig7586, gene5104_augu_Contig8827, gene12646_make_Contig8776, gene11486_augu_Contig9177, gene14537_augu_Contig9198, gene1716_make_Contig9191, gene8724_augu_Contig8344, gene8260_augu_Contig9296, gene9579_augu_Contig8002, gene566_augu_Contig9263, gene2310_make_Contig8968, gene1…
GO:0008104	protein localization	P	0.0957217	0.00264831	7	115	66	4507	over	gene8292_make_Contig9101, gene3772_make_Contig8712, gene8074_augu_Contig9077, gene16966_augu_Contig9351, gene12971_augu_Contig8584, gene13982_augu_Contig9128, gene15549_augu_Contig7977	gene9662_make_Contig8990, gene12646_make_Contig8776, gene14537_augu_Contig9198, gene14211_make_Contig8248, gene3917_make_Contig6610, gene8838_augu_Contig8176, gene7828_augu_Contig6617, gene7873_augu_Contig7413, gene15940_augu_Contig8342, gene3891_make_Contig9096, gene12095_augu_Contig6894, gene3105_make_Contig8930, gene10702_augu_Contig7609, gene10925_augu_Contig7698, gene5519_augu_Contig8715, ge…
GO:0006725	cellular aromatic compound metabolic process	P	0.100515	0.002797	21	709	52	3913	over	gene6405_augu_Contig9112, gene8292_make_Contig9101, gene14212_gene_Contig8248, gene7418_augu_Contig7634, gene2087_make_Contig5978, gene14385_augu_Contig6161, gene4966_augu_Contig8421, gene16966_augu_Contig9351, gene10977_make_Contig8716, gene241_augu_Contig6466, gene16086_augu_Contig6909, gene9259_augu_Contig6572, gene13706_augu_Contig6908, gene5878_make_Contig9241, gene8437_make_Contig7567, gene…	gene1548_augu_Contig5976, gene1820_augu_Contig8380, gene6882_augu_Contig6204, gene1039_augu_Contig9162, gene13889_augu_Contig7750, gene10236_augu_Contig9262, gene13064_augu_Contig8996, gene15846_augu_Contig8632, gene13175_gene_Contig7360, gene12646_make_Contig8776, gene5215_gene_Contig8995, gene14537_augu_Contig9198, gene11321_augu_Contig7845, gene13230_augu_Contig6340, gene10791_augu_Contig7851,…
GO:0044267	cellular protein metabolic process	P	0.100755	0.00281979	18	565	55	4057	over	gene6117_augu_Contig7937, gene7418_augu_Contig7634, gene4966_augu_Contig8421, gene6943_make_Contig6653, gene8074_augu_Contig9077, gene9074_make_Contig7981, gene13947_augu_Contig8324, gene8143_augu_Contig8621, gene16086_augu_Contig6909, gene9259_augu_Contig6572, gene2259_augu_Contig7013, gene4430_gene_Contig8832, gene4955_augu_Contig8655, gene16156_make_Contig8843, gene9277_augu_Contig6231, gene17…	gene5123_augu_Contig8757, gene5104_augu_Contig8827, gene5382_make_Contig9028, gene12646_make_Contig8776, gene13230_augu_Contig6340, gene14178_make_Contig8430, gene7224_gene_Contig7482, gene6737_make_Contig6755, gene935_make_Contig8023, gene2909_make_Contig6813, gene10750_augu_Contig5988, gene6432_augu_Contig8688, gene6839_augu_Contig9275, gene13163_augu_Contig7961, gene446_augu_Contig8633, gene14…
GO:0006807	nitrogen compound metabolic process	P	0.100984	0.00284359	23	810	50	3812	over	gene6405_augu_Contig9112, gene8292_make_Contig9101, gene14212_gene_Contig8248, gene7418_augu_Contig7634, gene8215_augu_Contig7991, gene2087_make_Contig5978, gene14385_augu_Contig6161, gene4966_augu_Contig8421, gene16966_augu_Contig9351, gene10977_make_Contig8716, gene241_augu_Contig6466, gene16086_augu_Contig6909, gene9259_augu_Contig6572, gene13706_augu_Contig6908, gene9000_augu_Contig8224, gene…	gene1548_augu_Contig5976, gene5781_gene_Contig8499, gene1820_augu_Contig8380, gene6882_augu_Contig6204, gene1039_augu_Contig9162, gene13889_augu_Contig7750, gene10236_augu_Contig9262, gene13064_augu_Contig8996, gene15846_augu_Contig8632, gene13175_gene_Contig7360, gene12646_make_Contig8776, gene5215_gene_Contig8995, gene14537_augu_Contig9198, gene11321_augu_Contig7845, gene13230_augu_Contig6340, …
GO:0005739	mitochondrion	C	0.100984	0.00285848	9	185	64	4437	over	gene1866_make_Contig6968, gene3900_augu_Contig9096, gene8074_augu_Contig9077, gene13947_augu_Contig8324, gene11349_augu_Contig8691, gene13706_augu_Contig6908, gene8437_make_Contig7567, gene4430_gene_Contig8832, gene12971_augu_Contig8584	gene5781_gene_Contig8499, gene6282_augu_Contig7251, gene10236_augu_Contig9262, gene14537_augu_Contig9198, gene7232_augu_Contig9130, gene3899_augu_Contig9096, gene15559_gene_Contig9217, gene688_augu_Contig8582, gene5523_make_Contig7428, gene9650_augu_Contig8901, gene13958_make_Contig9227, gene3780_make_Contig8806, gene12587_augu_Contig9349, gene10720_augu_Contig9294, gene15326_make_Contig6240, gen…
GO:0005886	plasma membrane	C	0.103366	0.00294244	10	223	63	4399	over	gene8292_make_Contig9101, gene7559_gene_Contig9356, gene6943_make_Contig6653, gene16966_augu_Contig9351, gene9074_make_Contig7981, gene13947_augu_Contig8324, gene13706_augu_Contig6908, gene8437_make_Contig7567, gene12971_augu_Contig8584, gene1717_augu_Contig9191	gene9662_make_Contig8990, gene10236_augu_Contig9262, gene5935_make_Contig7586, gene5104_augu_Contig8827, gene5055_augu_Contig7664, gene8047_gene_Contig6079, gene2909_make_Contig6813, gene10954_augu_Contig9301, gene8453_make_Contig8876, gene6232_augu_Contig9223, gene13909_gene_Contig8408, gene3917_make_Contig6610, gene11394_augu_Contig5958, gene9076_augu_Contig7981, gene5757_augu_Contig7928, gene5…
GO:0035556	intracellular signal transduction	P	0.104513	0.00300854	6	87	67	4535	over	gene8292_make_Contig9101, gene3772_make_Contig8712, gene8074_augu_Contig9077, gene16966_augu_Contig9351, gene13982_augu_Contig9128, gene15549_augu_Contig7977	gene9662_make_Contig8990, gene12646_make_Contig8776, gene10750_augu_Contig5988, gene4653_augu_Contig8118, gene3917_make_Contig6610, gene688_augu_Contig8582, gene16818_augu_Contig8355, gene10925_augu_Contig7698, gene12023_augu_Contig7343, gene7223_make_Contig7482, gene3400_augu_Contig7588, gene7545_make_Contig9272, gene14081_augu_Contig6660, gene9584_augu_Contig6723, gene12639_augu_Contig7648, gen…
GO:0007010	cytoskeleton organization	P	0.104513	0.00300854	6	87	67	4535	over	gene6117_augu_Contig7937, gene4966_augu_Contig8421, gene4430_gene_Contig8832, gene12971_augu_Contig8584, gene16156_make_Contig8843, gene15549_augu_Contig7977	gene5104_augu_Contig8827, gene13163_augu_Contig7961, gene446_augu_Contig8633, gene1990_gene_Contig9350, gene6253_make_Contig7406, gene14318_augu_Contig9220, gene12023_augu_Contig7343, gene5108_make_Contig6627, gene15872_augu_Contig6897, gene4903_augu_Contig8937, gene7223_make_Contig7482, gene7874_make_Contig7413, gene7773_make_Contig9207, gene3365_augu_Contig9104, gene13875_make_Contig8892, gene2…
GO:0006139	nucleobase-containing compound metabolic process	P	0.112899	0.00326798	20	669	53	3953	over	gene6405_augu_Contig9112, gene8292_make_Contig9101, gene14212_gene_Contig8248, gene7418_augu_Contig7634, gene2087_make_Contig5978, gene14385_augu_Contig6161, gene4966_augu_Contig8421, gene16966_augu_Contig9351, gene10977_make_Contig8716, gene241_augu_Contig6466, gene16086_augu_Contig6909, gene9259_augu_Contig6572, gene13706_augu_Contig6908, gene8437_make_Contig7567, gene16156_make_Contig8843, gen…	gene1548_augu_Contig5976, gene1820_augu_Contig8380, gene6882_augu_Contig6204, gene1039_augu_Contig9162, gene13889_augu_Contig7750, gene13064_augu_Contig8996, gene15846_augu_Contig8632, gene13175_gene_Contig7360, gene12646_make_Contig8776, gene5215_gene_Contig8995, gene14537_augu_Contig9198, gene11321_augu_Contig7845, gene13230_augu_Contig6340, gene10791_augu_Contig7851, gene7232_augu_Contig9130, …
GO:0034968	histone lysine methylation	P	0.114877	0.00340026	3	17	70	4605	over	gene7418_augu_Contig7634, gene9259_augu_Contig6572, gene16156_make_Contig8843	gene7402_augu_Contig9224, gene7886_make_Contig8333, gene3949_augu_Contig8114, gene7887_make_Contig8333, gene13771_augu_Contig8516, gene9348_gene_Contig7361, gene12640_gene_Contig9235, gene255_augu_Contig8409, gene14675_augu_Contig8683, gene8493_augu_Contig8952, gene6101_augu_Contig8970, gene9448_make_Contig7461, gene9920_augu_Contig8971, gene7793_gene_Contig9109, gene3724_augu_Contig9312, gene315…
GO:0006754	ATP biosynthetic process	P	0.114877	0.00343548	2	4	71	4618	over	gene13706_augu_Contig6908, gene8437_make_Contig7567	gene2310_make_Contig8968, gene4298_make_Contig9325, gene10206_make_Contig9261, gene9314_make_Contig8740
GO:0046961	proton-transporting ATPase activity, rotational mechanism	F	0.114877	0.00343548	2	4	71	4618	over	gene13706_augu_Contig6908, gene8437_make_Contig7567	gene2310_make_Contig8968, gene2646_augu_Contig7275, gene9314_make_Contig8740, gene10945_gene_Contig9301
GO:0044769	ATPase activity, coupled to transmembrane movement of ions, rotational mechanism	F	0.114877	0.00343548	2	4	71	4618	over	gene13706_augu_Contig6908, gene8437_make_Contig7567	gene2310_make_Contig8968, gene2646_augu_Contig7275, gene9314_make_Contig8740, gene10945_gene_Contig9301
GO:0046933	proton-transporting ATP synthase activity, rotational mechanism	F	0.114877	0.00343548	2	4	71	4618	over	gene13706_augu_Contig6908, gene8437_make_Contig7567	gene2310_make_Contig8968, gene2646_augu_Contig7275, gene9314_make_Contig8740, gene10945_gene_Contig9301
GO:0033178	proton-transporting two-sector ATPase complex, catalytic domain	C	0.114877	0.00343548	2	4	71	4618	over	gene13706_augu_Contig6908, gene8437_make_Contig7567	gene2310_make_Contig8968, gene2646_augu_Contig7275, gene9314_make_Contig8740, gene10945_gene_Contig9301
GO:0015031	protein transport	P	0.123545	0.00371445	6	91	67	4531	over	gene8292_make_Contig9101, gene3772_make_Contig8712, gene16966_augu_Contig9351, gene12971_augu_Contig8584, gene13982_augu_Contig9128, gene15549_augu_Contig7977	gene12646_make_Contig8776, gene14537_augu_Contig9198, gene14211_make_Contig8248, gene3917_make_Contig6610, gene8838_augu_Contig8176, gene7828_augu_Contig6617, gene7873_augu_Contig7413, gene15940_augu_Contig8342, gene10702_augu_Contig7609, gene10925_augu_Contig7698, gene7712_augu_Contig6898, gene7545_make_Contig9272, gene1441_make_Contig8969, gene8164_make_Contig8882, gene10752_make_Contig9313, ge…
GO:1901360	organic cyclic compound metabolic process	P	0.128638	0.00390202	21	729	52	3893	over	gene6405_augu_Contig9112, gene8292_make_Contig9101, gene14212_gene_Contig8248, gene7418_augu_Contig7634, gene2087_make_Contig5978, gene14385_augu_Contig6161, gene4966_augu_Contig8421, gene16966_augu_Contig9351, gene10977_make_Contig8716, gene241_augu_Contig6466, gene16086_augu_Contig6909, gene9259_augu_Contig6572, gene13706_augu_Contig6908, gene5878_make_Contig9241, gene8437_make_Contig7567, gene…	gene1548_augu_Contig5976, gene1820_augu_Contig8380, gene6882_augu_Contig6204, gene1039_augu_Contig9162, gene13889_augu_Contig7750, gene10236_augu_Contig9262, gene13064_augu_Contig8996, gene15846_augu_Contig8632, gene13175_gene_Contig7360, gene12646_make_Contig8776, gene5215_gene_Contig8995, gene14537_augu_Contig9198, gene11321_augu_Contig7845, gene13230_augu_Contig6340, gene10791_augu_Contig7851,…
GO:0045184	establishment of protein localization	P	0.128638	0.00390873	6	92	67	4530	over	gene8292_make_Contig9101, gene3772_make_Contig8712, gene16966_augu_Contig9351, gene12971_augu_Contig8584, gene13982_augu_Contig9128, gene15549_augu_Contig7977	gene12646_make_Contig8776, gene14537_augu_Contig9198, gene14211_make_Contig8248, gene3917_make_Contig6610, gene8838_augu_Contig8176, gene7828_augu_Contig6617, gene7873_augu_Contig7413, gene15940_augu_Contig8342, gene10702_augu_Contig7609, gene10925_augu_Contig7698, gene7712_augu_Contig6898, gene7545_make_Contig9272, gene1441_make_Contig8969, gene8164_make_Contig8882, gene10752_make_Contig9313, ge…
GO:0044700	single organism signaling	P	0.134406	0.00410546	10	234	63	4388	over	gene6405_augu_Contig9112, gene8292_make_Contig9101, gene7418_augu_Contig7634, gene3772_make_Contig8712, gene5070_augu_Contig8150, gene8074_augu_Contig9077, gene16966_augu_Contig9351, gene12971_augu_Contig8584, gene13982_augu_Contig9128, gene15549_augu_Contig7977	gene9662_make_Contig8990, gene12646_make_Contig8776, gene5111_make_Contig7599, gene10750_augu_Contig5988, gene14746_augu_Contig7125, gene9579_augu_Contig8002, gene11411_augu_Contig9185, gene8453_make_Contig8876, gene4653_augu_Contig8118, gene14211_make_Contig8248, gene3917_make_Contig6610, gene11394_augu_Contig5958, gene688_augu_Contig8582, gene5440_augu_Contig9148, gene5757_augu_Contig7928, gene…
GO:0005829	cytosol	C	0.134412	0.00412717	11	274	62	4348	over	gene6117_augu_Contig7937, gene6405_augu_Contig9112, gene4966_augu_Contig8421, gene16966_augu_Contig9351, gene13947_augu_Contig8324, gene4430_gene_Contig8832, gene12971_augu_Contig8584, gene16156_make_Contig8843, gene7314_augu_Contig8849, gene6199_make_Contig8518, gene207_augu_Contig8660	gene5781_gene_Contig8499, gene6882_augu_Contig6204, gene5382_make_Contig9028, gene12646_make_Contig8776, gene8585_gene_Contig9238, gene14537_augu_Contig9198, gene13230_augu_Contig6340, gene15436_augu_Contig7704, gene10750_augu_Contig5988, gene531_augu_Contig8136, gene13537_augu_Contig9274, gene14211_make_Contig8248, gene13909_gene_Contig8408, gene12150_make_Contig9113, gene15559_gene_Contig9217, …
GO:0045944	positive regulation of transcription from RNA polymerase II promoter	P	0.145542	0.00449219	3	19	70	4603	over	gene7418_augu_Contig7634, gene16966_augu_Contig9351, gene9259_augu_Contig6572	gene7402_augu_Contig9224, gene4477_make_Contig6427, gene12023_augu_Contig7343, gene3949_augu_Contig8114, gene180_make_Contig9160, gene10447_augu_Contig7621, gene12602_gene_Contig6863, gene9348_gene_Contig7361, gene12011_augu_Contig8268, gene11574_augu_Contig8829, gene15469_augu_Contig8677, gene1205_augu_Contig9246, gene15765_augu_Contig6819, gene14970_augu_Contig9329, gene6101_augu_Contig8970, ge…
GO:0009206	purine ribonucleoside triphosphate biosynthetic process	P	0.151156	0.00476138	2	5	71	4617	over	gene13706_augu_Contig6908, gene8437_make_Contig7567	gene2310_make_Contig8968, gene4022_make_Contig9214, gene4298_make_Contig9325, gene10206_make_Contig9261, gene9314_make_Contig8740
GO:0009145	purine nucleoside triphosphate biosynthetic process	P	0.151156	0.00476138	2	5	71	4617	over	gene13706_augu_Contig6908, gene8437_make_Contig7567	gene2310_make_Contig8968, gene4022_make_Contig9214, gene4298_make_Contig9325, gene10206_make_Contig9261, gene9314_make_Contig8740
GO:0046906	tetrapyrrole binding	F	0.151156	0.00476138	2	5	71	4617	over	gene1907_augu_Contig9322, gene11349_augu_Contig8691	gene4892_augu_Contig8804, gene13668_make_Contig7565, gene9795_augu_Contig8267, gene10938_augu_Contig7529, gene10820_augu_Contig9314
GO:0000278	mitotic cell cycle	P	0.151156	0.00476217	6	96	67	4526	over	gene4966_augu_Contig8421, gene9259_augu_Contig6572, gene4430_gene_Contig8832, gene12971_augu_Contig8584, gene16156_make_Contig8843, gene15549_augu_Contig7977	gene10750_augu_Contig5988, gene11108_make_Contig7874, gene13909_gene_Contig8408, gene7873_augu_Contig7413, gene5528_augu_Contig7428, gene6934_make_Contig9158, gene177_make_Contig9160, gene4477_make_Contig6427, gene16427_augu_Contig6670, gene3086_gene_Contig9188, gene13864_augu_Contig8051, gene15275_augu_Contig8300, gene3402_make_Contig8517, gene3368_augu_Contig9104, gene7453_augu_Contig8978, gene…
GO:0005740	mitochondrial envelope	C	0.156421	0.00495304	4	41	69	4581	over	gene3900_augu_Contig9096, gene8074_augu_Contig9077, gene13706_augu_Contig6908, gene8437_make_Contig7567	gene3899_augu_Contig9096, gene13958_make_Contig9227, gene3780_make_Contig8806, gene10720_augu_Contig9294, gene15326_make_Contig6240, gene9811_gene_Contig8721, gene1444_make_Contig8969, gene8754_augu_Contig7308, gene13087_make_Contig9051, gene14130_augu_Contig7799, gene8529_augu_Contig7338, gene4364_make_Contig6721, gene15062_augu_Contig9286, gene13826_augu_Contig7676, gene14839_augu_Contig8828, g…
GO:0016571	histone methylation	P	0.160532	0.00510889	3	20	70	4602	over	gene7418_augu_Contig7634, gene9259_augu_Contig6572, gene16156_make_Contig8843	gene9978_make_Contig8278, gene7402_augu_Contig9224, gene7886_make_Contig8333, gene6655_augu_Contig9150, gene3949_augu_Contig8114, gene7887_make_Contig8333, gene13771_augu_Contig8516, gene9348_gene_Contig7361, gene12640_gene_Contig9235, gene255_augu_Contig8409, gene14675_augu_Contig8683, gene8493_augu_Contig8952, gene6101_augu_Contig8970, gene9448_make_Contig7461, gene9920_augu_Contig8971, gene779…
GO:1901293	nucleoside phosphate biosynthetic process	P	0.166804	0.00536184	4	42	69	4580	over	gene6405_augu_Contig9112, gene13706_augu_Contig6908, gene8437_make_Contig7567, gene16156_make_Contig8843	gene5215_gene_Contig8995, gene13537_augu_Contig9274, gene2310_make_Contig8968, gene7552_augu_Contig9272, gene16187_augu_Contig8831, gene6171_augu_Contig8917, gene7085_make_Contig6393, gene5635_augu_Contig9015, gene12392_make_Contig8515, gene6007_augu_Contig6513, gene11766_make_Contig7103, gene15462_augu_Contig6462, gene16427_augu_Contig6670, gene6049_augu_Contig9125, gene17007_make_Contig7915, ge…
GO:0043414	macromolecule methylation	P	0.166804	0.00536184	4	42	69	4580	over	gene7418_augu_Contig7634, gene9259_augu_Contig6572, gene16156_make_Contig8843, gene7314_augu_Contig8849	gene15846_augu_Contig8632, gene12646_make_Contig8776, gene9978_make_Contig8278, gene7588_augu_Contig9011, gene7402_augu_Contig9224, gene15175_augu_Contig9084, gene5993_augu_Contig8249, gene7886_make_Contig8333, gene6655_augu_Contig9150, gene5075_augu_Contig8150, gene10286_augu_Contig9105, gene15499_make_Contig8422, gene9302_augu_Contig7957, gene3949_augu_Contig8114, gene9685_gene_Contig6107, gene…
GO:0005102	receptor binding	F	0.177862	0.00577419	3	21	70	4601	over	gene4966_augu_Contig8421, gene13706_augu_Contig6908, gene8437_make_Contig7567	gene5440_augu_Contig9148, gene7916_augu_Contig7783, gene3527_augu_Contig9225, gene2766_augu_Contig9218, gene9144_augu_Contig9152, gene11771_augu_Contig7103, gene832_augu_Contig7488, gene10345_augu_Contig9063, gene8379_augu_Contig7258, gene7262_make_Contig8895, gene6230_gene_Contig9223, gene10273_augu_Contig9035, gene15765_augu_Contig6819, gene7484_augu_Contig9053, gene8633_make_Contig9256, gene11…
GO:0007051	spindle organization	P	0.177862	0.00577419	3	21	70	4601	over	gene4966_augu_Contig8421, gene4430_gene_Contig8832, gene12971_augu_Contig8584	gene5108_make_Contig6627, gene11190_make_Contig8861, gene9916_augu_Contig8971, gene5109_make_Contig6627, gene10527_gene_Contig7402, gene3603_augu_Contig9213, gene9990_gene_Contig9342, gene9663_augu_Contig8990, gene9905_make_Contig8486, gene6608_augu_Contig8077, gene7033_make_Contig7733, gene9206_augu_Contig8472, gene2842_augu_Contig9016, gene12972_augu_Contig8584, gene3812_augu_Contig9139, gene82…
GO:0023052	signaling	P	0.181551	0.00592296	10	247	63	4375	over	gene6405_augu_Contig9112, gene8292_make_Contig9101, gene7418_augu_Contig7634, gene3772_make_Contig8712, gene5070_augu_Contig8150, gene8074_augu_Contig9077, gene16966_augu_Contig9351, gene12971_augu_Contig8584, gene13982_augu_Contig9128, gene15549_augu_Contig7977	gene9662_make_Contig8990, gene12646_make_Contig8776, gene5111_make_Contig7599, gene10750_augu_Contig5988, gene14746_augu_Contig7125, gene9579_augu_Contig8002, gene11411_augu_Contig9185, gene8453_make_Contig8876, gene4653_augu_Contig8118, gene14211_make_Contig8248, gene3917_make_Contig6610, gene11394_augu_Contig5958, gene688_augu_Contig8582, gene5440_augu_Contig9148, gene5757_augu_Contig7928, gene…
GO:0048583	regulation of response to stimulus	P	0.183432	0.0060137	6	101	67	4521	over	gene7418_augu_Contig7634, gene5070_augu_Contig8150, gene8074_augu_Contig9077, gene9259_augu_Contig6572, gene12971_augu_Contig8584, gene15549_augu_Contig7977	gene4653_augu_Contig8118, gene11394_augu_Contig5958, gene7402_augu_Contig9224, gene5440_augu_Contig9148, gene3972_make_Contig8730, gene16818_augu_Contig8355, gene13245_augu_Contig8807, gene10702_augu_Contig7609, gene10925_augu_Contig7698, gene14479_augu_Contig7044, gene3652_augu_Contig9352, gene12023_augu_Contig7343, gene16116_make_Contig8933, gene12261_make_Contig8379, gene7223_make_Contig7482, …
GO:0019538	protein metabolic process	P	0.188034	0.00619706	18	609	55	4013	over	gene6117_augu_Contig7937, gene7418_augu_Contig7634, gene4966_augu_Contig8421, gene6943_make_Contig6653, gene8074_augu_Contig9077, gene9074_make_Contig7981, gene13947_augu_Contig8324, gene8143_augu_Contig8621, gene16086_augu_Contig6909, gene9259_augu_Contig6572, gene2259_augu_Contig7013, gene4430_gene_Contig8832, gene4955_augu_Contig8655, gene16156_make_Contig8843, gene9277_augu_Contig6231, gene17…	gene5123_augu_Contig8757, gene5104_augu_Contig8827, gene5382_make_Contig9028, gene12646_make_Contig8776, gene13230_augu_Contig6340, gene14178_make_Contig8430, gene7224_gene_Contig7482, gene6737_make_Contig6755, gene935_make_Contig8023, gene2909_make_Contig6813, gene14716_make_Contig9211, gene11823_augu_Contig8635, gene10750_augu_Contig5988, gene6432_augu_Contig8688, gene6839_augu_Contig9275, gene…
GO:0006898	receptor-mediated endocytosis	P	0.188034	0.00628484	2	6	71	4616	over	gene8437_make_Contig7567, gene12971_augu_Contig8584	gene8610_augu_Contig7697, gene13215_augu_Contig7064, gene997_augu_Contig8347, gene9990_gene_Contig9342, gene9206_augu_Contig8472, gene12972_augu_Contig8584
GO:0015991	ATP hydrolysis coupled proton transport	P	0.188034	0.00628484	2	6	71	4616	over	gene13706_augu_Contig6908, gene8437_make_Contig7567	gene13263_gene_Contig8391, gene2762_make_Contig9218, gene13944_augu_Contig8324, gene2646_augu_Contig7275, gene9314_make_Contig8740, gene10945_gene_Contig9301
GO:0015988	energy coupled proton transmembrane transport, against electrochemical gradient	P	0.188034	0.00628484	2	6	71	4616	over	gene13706_augu_Contig6908, gene8437_make_Contig7567	gene13263_gene_Contig8391, gene2762_make_Contig9218, gene13944_augu_Contig8324, gene2646_augu_Contig7275, gene9314_make_Contig8740, gene10945_gene_Contig9301
GO:0033036	macromolecule localization	P	0.197225	0.00662359	7	137	66	4485	over	gene8292_make_Contig9101, gene3772_make_Contig8712, gene8074_augu_Contig9077, gene16966_augu_Contig9351, gene12971_augu_Contig8584, gene13982_augu_Contig9128, gene15549_augu_Contig7977	gene9662_make_Contig8990, gene12646_make_Contig8776, gene14537_augu_Contig9198, gene14211_make_Contig8248, gene3917_make_Contig6610, gene8838_augu_Contig8176, gene7828_augu_Contig6617, gene14238_make_Contig6760, gene7873_augu_Contig7413, gene1001_augu_Contig7446, gene15940_augu_Contig8342, gene3891_make_Contig9096, gene12095_augu_Contig6894, gene3105_make_Contig8930, gene10702_augu_Contig7609, ge…
GO:0044445	cytosolic part	C	0.199221	0.00672249	4	45	69	4577	over	gene13947_augu_Contig8324, gene4430_gene_Contig8832, gene7314_augu_Contig8849, gene207_augu_Contig8660	gene5382_make_Contig9028, gene9076_augu_Contig7981, gene13958_make_Contig9227, gene791_make_Contig8463, gene13025_augu_Contig9133, gene9859_make_Contig8420, gene14641_make_Contig8825, gene2243_augu_Contig6708, gene14766_augu_Contig7238, gene1436_gene_Contig6114, gene11159_make_Contig9087, gene5395_make_Contig6957, gene2535_augu_Contig8680, gene5801_make_Contig9210, gene10762_augu_Contig9017, gene…
GO:0007154	cell communication	P	0.199699	0.00677055	10	252	63	4370	over	gene6405_augu_Contig9112, gene8292_make_Contig9101, gene7418_augu_Contig7634, gene3772_make_Contig8712, gene5070_augu_Contig8150, gene8074_augu_Contig9077, gene16966_augu_Contig9351, gene12971_augu_Contig8584, gene13982_augu_Contig9128, gene15549_augu_Contig7977	gene9662_make_Contig8990, gene12646_make_Contig8776, gene5111_make_Contig7599, gene10750_augu_Contig5988, gene14746_augu_Contig7125, gene9579_augu_Contig8002, gene11411_augu_Contig9185, gene8453_make_Contig8876, gene4653_augu_Contig8118, gene14211_make_Contig8248, gene13909_gene_Contig8408, gene3917_make_Contig6610, gene11394_augu_Contig5958, gene688_augu_Contig8582, gene5440_augu_Contig9148, gen…
GO:0046686	response to cadmium ion	P	0.211975	0.00722245	4	46	69	4576	over	gene6117_augu_Contig7937, gene2259_augu_Contig7013, gene4430_gene_Contig8832, gene6199_make_Contig8518	gene5781_gene_Contig8499, gene3917_make_Contig6610, gene9076_augu_Contig7981, gene13958_make_Contig9227, gene13025_augu_Contig9133, gene7873_augu_Contig7413, gene13673_augu_Contig9012, gene10449_augu_Contig7621, gene788_augu_Contig8463, gene11515_make_Contig8587, gene14766_augu_Contig7238, gene1436_gene_Contig6114, gene5163_augu_Contig6761, gene4618_augu_Contig7747, gene9685_gene_Contig6107, gene…
GO:0005743	mitochondrial inner membrane	C	0.211975	0.00725453	3	23	70	4599	over	gene3900_augu_Contig9096, gene13706_augu_Contig6908, gene8437_make_Contig7567	gene3899_augu_Contig9096, gene3780_make_Contig8806, gene10720_augu_Contig9294, gene15326_make_Contig6240, gene1444_make_Contig8969, gene13087_make_Contig9051, gene8809_augu_Contig8322, gene6423_gene_Contig7639, gene9745_augu_Contig8394, gene11289_augu_Contig7796, gene11158_augu_Contig7630, gene6230_gene_Contig9223, gene842_augu_Contig7916, gene600_augu_Contig8465, gene4937_augu_Contig8513, gene16…
GO:0046483	heterocycle metabolic process	P	0.223358	0.00767982	20	722	53	3900	over	gene6405_augu_Contig9112, gene8292_make_Contig9101, gene14212_gene_Contig8248, gene7418_augu_Contig7634, gene2087_make_Contig5978, gene14385_augu_Contig6161, gene4966_augu_Contig8421, gene16966_augu_Contig9351, gene10977_make_Contig8716, gene241_augu_Contig6466, gene16086_augu_Contig6909, gene9259_augu_Contig6572, gene13706_augu_Contig6908, gene8437_make_Contig7567, gene16156_make_Contig8843, gen…	gene1548_augu_Contig5976, gene1820_augu_Contig8380, gene6882_augu_Contig6204, gene1039_augu_Contig9162, gene13889_augu_Contig7750, gene13064_augu_Contig8996, gene15846_augu_Contig8632, gene13175_gene_Contig7360, gene12646_make_Contig8776, gene5215_gene_Contig8995, gene14537_augu_Contig9198, gene11321_augu_Contig7845, gene13230_augu_Contig6340, gene10791_augu_Contig7851, gene7232_augu_Contig9130, …
GO:0016023	cytoplasmic membrane-bounded vesicle	C	0.224252	0.00774643	4	47	69	4575	over	gene8292_make_Contig9101, gene3772_make_Contig8712, gene16966_augu_Contig9351, gene12971_augu_Contig8584	gene10750_augu_Contig5988, gene13909_gene_Contig8408, gene11394_augu_Contig5958, gene552_augu_Contig9263, gene15940_augu_Contig8342, gene10702_augu_Contig7609, gene15872_augu_Contig6897, gene1441_make_Contig8969, gene8164_make_Contig8882, gene11537_make_Contig7938, gene9933_augu_Contig8119, gene9685_gene_Contig6107, gene6987_augu_Contig8893, gene11933_make_Contig7053, gene12591_make_Contig9349, g…
GO:0019829	cation-transporting ATPase activity	F	0.229455	0.00799955	2	7	71	4615	over	gene13706_augu_Contig6908, gene8437_make_Contig7567	gene2310_make_Contig8968, gene9625_augu_Contig8938, gene2646_augu_Contig7275, gene10206_make_Contig9261, gene5029_gene_Contig6983, gene9314_make_Contig8740, gene10945_gene_Contig9301
GO:0010224	response to UV-B	P	0.229455	0.00799955	2	7	71	4615	over	gene6405_augu_Contig9112, gene7314_augu_Contig8849	gene11321_augu_Contig7845, gene4439_augu_Contig8832, gene4876_augu_Contig9308, gene15252_augu_Contig9194, gene15923_augu_Contig9212, gene3941_make_Contig6620, gene14077_augu_Contig8478
GO:0016787	hydrolase activity	F	0.234696	0.0082549	21	778	52	3844	over	gene8292_make_Contig9101, gene12722_augu_Contig9146, gene14212_gene_Contig8248, gene2087_make_Contig5978, gene14385_augu_Contig6161, gene4966_augu_Contig8421, gene6626_augu_Contig6780, gene16966_augu_Contig9351, gene10977_make_Contig8716, gene241_augu_Contig6466, gene13706_augu_Contig6908, gene5878_make_Contig9241, gene8437_make_Contig7567, gene4430_gene_Contig8832, gene1933_augu_Contig7647, gene…	gene6882_augu_Contig6204, gene7093_make_Contig9070, gene1039_augu_Contig9162, gene10951_augu_Contig9301, gene13525_augu_Contig6150, gene12646_make_Contig8776, gene12826_augu_Contig9172, gene13704_augu_Contig9260, gene7698_augu_Contig8079, gene5195_augu_Contig9157, gene12950_augu_Contig6063, gene13160_augu_Contig7961, gene2909_make_Contig6813, gene14716_make_Contig9211, gene11823_augu_Contig8635, …
GO:0003735	structural constituent of ribosome	F	0.234696	0.00829487	4	48	69	4574	over	gene13947_augu_Contig8324, gene16086_augu_Contig6909, gene9277_augu_Contig6231, gene7314_augu_Contig8849	gene5382_make_Contig9028, gene14178_make_Contig8430, gene935_make_Contig8023, gene16933_augu_Contig7174, gene16920_augu_Contig8171, gene2485_augu_Contig6942, gene791_make_Contig8463, gene9859_make_Contig8420, gene9546_make_Contig7390, gene5028_make_Contig6983, gene14641_make_Contig8825, gene11520_augu_Contig9197, gene11159_make_Contig9087, gene16789_augu_Contig8979, gene5395_make_Contig6957, gene…
GO:0031988	membrane-bounded vesicle	C	0.234696	0.00829487	4	48	69	4574	over	gene8292_make_Contig9101, gene3772_make_Contig8712, gene16966_augu_Contig9351, gene12971_augu_Contig8584	gene10750_augu_Contig5988, gene13909_gene_Contig8408, gene11394_augu_Contig5958, gene552_augu_Contig9263, gene15940_augu_Contig8342, gene10702_augu_Contig7609, gene15872_augu_Contig6897, gene1441_make_Contig8969, gene8164_make_Contig8882, gene11537_make_Contig7938, gene9933_augu_Contig8119, gene9685_gene_Contig6107, gene6987_augu_Contig8893, gene11933_make_Contig7053, gene12591_make_Contig9349, g…
GO:0016570	histone modification	P	0.248458	0.00886825	4	49	69	4573	over	gene7418_augu_Contig7634, gene9259_augu_Contig6572, gene4955_augu_Contig8655, gene16156_make_Contig8843	gene9978_make_Contig8278, gene7402_augu_Contig9224, gene15175_augu_Contig9084, gene1001_augu_Contig7446, gene7886_make_Contig8333, gene6655_augu_Contig9150, gene12819_make_Contig9172, gene11720_augu_Contig8540, gene9936_augu_Contig7729, gene3949_augu_Contig8114, gene10207_make_Contig9261, gene5809_augu_Contig9210, gene180_make_Contig9160, gene11164_augu_Contig9087, gene16188_augu_Contig8831, gene…
GO:0034641	cellular nitrogen compound metabolic process	P	0.248458	0.00890867	20	732	53	3890	over	gene6405_augu_Contig9112, gene8292_make_Contig9101, gene14212_gene_Contig8248, gene7418_augu_Contig7634, gene2087_make_Contig5978, gene14385_augu_Contig6161, gene4966_augu_Contig8421, gene16966_augu_Contig9351, gene10977_make_Contig8716, gene241_augu_Contig6466, gene16086_augu_Contig6909, gene9259_augu_Contig6572, gene13706_augu_Contig6908, gene8437_make_Contig7567, gene16156_make_Contig8843, gen…	gene1548_augu_Contig5976, gene1820_augu_Contig8380, gene6882_augu_Contig6204, gene1039_augu_Contig9162, gene13889_augu_Contig7750, gene10236_augu_Contig9262, gene13064_augu_Contig8996, gene15846_augu_Contig8632, gene13175_gene_Contig7360, gene12646_make_Contig8776, gene5215_gene_Contig8995, gene14537_augu_Contig9198, gene11321_augu_Contig7845, gene13230_augu_Contig6340, gene10791_augu_Contig7851,…
GO:0006479	protein methylation	P	0.248458	0.00894021	3	25	70	4597	over	gene7418_augu_Contig7634, gene9259_augu_Contig6572, gene16156_make_Contig8843	gene12646_make_Contig8776, gene9978_make_Contig8278, gene7588_augu_Contig9011, gene7402_augu_Contig9224, gene7886_make_Contig8333, gene6655_augu_Contig9150, gene5075_augu_Contig8150, gene3949_augu_Contig8114, gene7887_make_Contig8333, gene13771_augu_Contig8516, gene9348_gene_Contig7361, gene12212_augu_Contig6358, gene12640_gene_Contig9235, gene255_augu_Contig8409, gene14675_augu_Contig8683, gene8…
GO:0008213	protein alkylation	P	0.248458	0.00894021	3	25	70	4597	over	gene7418_augu_Contig7634, gene9259_augu_Contig6572, gene16156_make_Contig8843	gene12646_make_Contig8776, gene9978_make_Contig8278, gene7588_augu_Contig9011, gene7402_augu_Contig9224, gene7886_make_Contig8333, gene6655_augu_Contig9150, gene5075_augu_Contig8150, gene3949_augu_Contig8114, gene7887_make_Contig8333, gene13771_augu_Contig8516, gene9348_gene_Contig7361, gene12212_augu_Contig6358, gene12640_gene_Contig9235, gene255_augu_Contig8409, gene14675_augu_Contig8683, gene8…
GO:0031224	intrinsic to membrane	C	0.260808	0.00942631	5	79	68	4543	over	gene7124_augu_Contig9089, gene1866_make_Contig6968, gene6943_make_Contig6653, gene9074_make_Contig7981, gene2171_make_Contig8984	gene552_augu_Contig9263, gene7555_augu_Contig9272, gene10720_augu_Contig9294, gene15326_make_Contig6240, gene9288_make_Contig6129, gene16418_augu_Contig9018, gene883_augu_Contig9118, gene2543_augu_Contig8680, gene9593_augu_Contig7651, gene15275_augu_Contig8300, gene13263_gene_Contig8391, gene6621_augu_Contig7805, gene8754_augu_Contig7308, gene13087_make_Contig9051, gene9306_make_Contig8583, gene1…
GO:0031974	membrane-enclosed lumen	C	0.26595	0.00965466	10	266	63	4356	over	gene7418_augu_Contig7634, gene8074_augu_Contig9077, gene1557_augu_Contig9079, gene16966_augu_Contig9351, gene13947_augu_Contig8324, gene9259_augu_Contig6572, gene5878_make_Contig9241, gene8437_make_Contig7567, gene7314_augu_Contig8849, gene6199_make_Contig8518	gene7232_augu_Contig9130, gene10750_augu_Contig5988, gene9634_make_Contig9189, gene12204_make_Contig6743, gene16180_augu_Contig6134, gene566_augu_Contig9263, gene12320_make_Contig9110, gene11108_make_Contig7874, gene7732_augu_Contig6072, gene2725_augu_Contig7510, gene9978_make_Contig8278, gene12150_make_Contig9113, gene7588_augu_Contig9011, gene7402_augu_Contig9224, gene5593_augu_Contig9054, gene…
GO:0000041	transition metal ion transport	P	0.270309	0.00989938	2	8	71	4614	over	gene3794_make_Contig7713, gene12971_augu_Contig8584	gene9768_augu_Contig9339, gene13215_augu_Contig7064, gene9144_augu_Contig9152, gene9206_augu_Contig8472, gene12972_augu_Contig8584, gene4712_augu_Contig8616, gene10206_make_Contig9261, gene10945_gene_Contig9301
GO:0005905	coated pit	C	0.270309	0.00989938	2	8	71	4614	over	gene16966_augu_Contig9351, gene12971_augu_Contig8584	gene11394_augu_Contig5958, gene10702_augu_Contig7609, gene8164_make_Contig8882, gene13215_augu_Contig7064, gene5398_augu_Contig6957, gene8165_make_Contig8882, gene9206_augu_Contig8472, gene12972_augu_Contig8584
GO:0034613	cellular protein localization	P	0.282272	0.0103826	5	81	68	4541	over	gene8074_augu_Contig9077, gene16966_augu_Contig9351, gene12971_augu_Contig8584, gene13982_augu_Contig9128, gene15549_augu_Contig7977	gene9662_make_Contig8990, gene12646_make_Contig8776, gene14537_augu_Contig9198, gene14211_make_Contig8248, gene3917_make_Contig6610, gene8838_augu_Contig8176, gene7828_augu_Contig6617, gene7873_augu_Contig7413, gene3105_make_Contig8930, gene10702_augu_Contig7609, gene10925_augu_Contig7698, gene7712_augu_Contig6898, gene7545_make_Contig9272, gene1441_make_Contig8969, gene13768_augu_Contig8516, gen…
GO:1901137	carbohydrate derivative biosynthetic process	P	0.290786	0.0107423	4	52	69	4570	over	gene6405_augu_Contig9112, gene13706_augu_Contig6908, gene8437_make_Contig7567, gene16156_make_Contig8843	gene13537_augu_Contig9274, gene2310_make_Contig8968, gene16187_augu_Contig8831, gene12392_make_Contig8515, gene11766_make_Contig7103, gene15462_augu_Contig6462, gene15872_augu_Contig6897, gene16427_augu_Contig6670, gene7305_augu_Contig8787, gene6049_augu_Contig9125, gene120_augu_Contig8323, gene4305_augu_Contig9325, gene11487_make_Contig6302, gene9306_make_Contig8583, gene9685_gene_Contig6107, ge…
GO:0005215	transporter activity	F	0.298939	0.0110913	8	190	65	4432	over	gene3794_make_Contig7713, gene8600_augu_Contig9090, gene7124_augu_Contig9089, gene7559_gene_Contig9356, gene8143_augu_Contig8621, gene13706_augu_Contig6908, gene2171_make_Contig8984, gene8437_make_Contig7567	gene11952_augu_Contig7557, gene10196_augu_Contig8526, gene5935_make_Contig7586, gene5104_augu_Contig8827, gene11486_augu_Contig9177, gene1716_make_Contig9191, gene1573_augu_Contig9249, gene2310_make_Contig8968, gene7686_make_Contig8580, gene14238_make_Contig6760, gene3780_make_Contig8806, gene7555_augu_Contig9272, gene12885_gene_Contig7546, gene143_augu_Contig8879, gene5528_augu_Contig7428, gene1…
GO:0031410	cytoplasmic vesicle	C	0.299152	0.0114196	4	53	69	4569	over	gene8292_make_Contig9101, gene3772_make_Contig8712, gene16966_augu_Contig9351, gene12971_augu_Contig8584	gene12646_make_Contig8776, gene10750_augu_Contig5988, gene13909_gene_Contig8408, gene11394_augu_Contig5958, gene552_augu_Contig9263, gene15940_augu_Contig8342, gene10702_augu_Contig7609, gene2835_augu_Contig9016, gene15872_augu_Contig6897, gene1441_make_Contig8969, gene8164_make_Contig8882, gene11537_make_Contig7938, gene9933_augu_Contig8119, gene9685_gene_Contig6107, gene6987_augu_Contig8893, ge…
GO:0070727	cellular macromolecule localization	P	0.299152	0.0119391	5	84	68	4538	over	gene8074_augu_Contig9077, gene16966_augu_Contig9351, gene12971_augu_Contig8584, gene13982_augu_Contig9128, gene15549_augu_Contig7977	gene9662_make_Contig8990, gene12646_make_Contig8776, gene14537_augu_Contig9198, gene14211_make_Contig8248, gene3917_make_Contig6610, gene8838_augu_Contig8176, gene7828_augu_Contig6617, gene7873_augu_Contig7413, gene3105_make_Contig8930, gene10702_augu_Contig7609, gene10925_augu_Contig7698, gene7712_augu_Contig6898, gene7545_make_Contig9272, gene1441_make_Contig8969, gene13768_augu_Contig8516, gen…
GO:0016469	proton-transporting two-sector ATPase complex	C	0.299152	0.0119783	2	9	71	4613	over	gene13706_augu_Contig6908, gene8437_make_Contig7567	gene2310_make_Contig8968, gene13118_make_Contig9229, gene13263_gene_Contig8391, gene2762_make_Contig9218, gene13944_augu_Contig8324, gene6481_augu_Contig8536, gene2646_augu_Contig7275, gene9314_make_Contig8740, gene10945_gene_Contig9301
GO:0045333	cellular respiration	P	0.299152	0.0119783	2	9	71	4613	over	gene11349_augu_Contig8691, gene8437_make_Contig7567	gene10720_augu_Contig9294, gene15357_make_Contig6182, gene16941_make_Contig8153, gene4364_make_Contig6721, gene6423_gene_Contig7639, gene4937_augu_Contig8513, gene16257_make_Contig7083, gene15356_make_Contig6182, gene9314_make_Contig8740
GO:0009168	purine ribonucleoside monophosphate biosynthetic process	P	0.299152	0.0119783	2	9	71	4613	over	gene13706_augu_Contig6908, gene8437_make_Contig7567	gene13537_augu_Contig9274, gene2310_make_Contig8968, gene16187_augu_Contig8831, gene6049_augu_Contig9125, gene4298_make_Contig9325, gene5058_augu_Contig5936, gene8478_make_Contig8932, gene10206_make_Contig9261, gene9314_make_Contig8740
GO:0009127	purine nucleoside monophosphate biosynthetic process	P	0.299152	0.0119783	2	9	71	4613	over	gene13706_augu_Contig6908, gene8437_make_Contig7567	gene13537_augu_Contig9274, gene2310_make_Contig8968, gene16187_augu_Contig8831, gene6049_augu_Contig9125, gene4298_make_Contig9325, gene5058_augu_Contig5936, gene8478_make_Contig8932, gene10206_make_Contig9261, gene9314_make_Contig8740
GO:0051225	spindle assembly	P	0.299152	0.0119783	2	9	71	4613	over	gene4966_augu_Contig8421, gene12971_augu_Contig8584	gene9916_augu_Contig8971, gene3603_augu_Contig9213, gene9990_gene_Contig9342, gene9663_augu_Contig8990, gene9206_augu_Contig8472, gene12972_augu_Contig8584, gene8251_augu_Contig9296, gene9920_augu_Contig8971, gene16065_augu_Contig7466
GO:0004872	receptor activity	F	0.299152	0.0119783	2	9	71	4613	over	gene5878_make_Contig9241, gene8437_make_Contig7567	gene11305_augu_Contig7640, gene16289_make_Contig8909, gene10527_gene_Contig7402, gene1774_augu_Contig8441, gene8523_augu_Contig9026, gene12498_make_Contig9341, gene16368_augu_Contig8989, gene9314_make_Contig8740, gene8503_gene_Contig8129
GO:0000226	microtubule cytoskeleton organization	P	0.299152	0.012124	4	54	69	4568	over	gene4966_augu_Contig8421, gene4430_gene_Contig8832, gene12971_augu_Contig8584, gene15549_augu_Contig7977	gene446_augu_Contig8633, gene5108_make_Contig6627, gene4903_augu_Contig8937, gene7223_make_Contig7482, gene3365_augu_Contig9104, gene13875_make_Contig8892, gene2648_augu_Contig7795, gene1441_make_Contig8969, gene8164_make_Contig8882, gene2721_augu_Contig8527, gene12827_augu_Contig9172, gene9144_augu_Contig9152, gene3925_gene_Contig8940, gene11190_make_Contig8861, gene9916_augu_Contig8971, gene148…
GO:0031982	vesicle	C	0.299152	0.012124	4	54	69	4568	over	gene8292_make_Contig9101, gene3772_make_Contig8712, gene16966_augu_Contig9351, gene12971_augu_Contig8584	gene12646_make_Contig8776, gene10750_augu_Contig5988, gene13909_gene_Contig8408, gene11394_augu_Contig5958, gene552_augu_Contig9263, gene15940_augu_Contig8342, gene10702_augu_Contig7609, gene2835_augu_Contig9016, gene15872_augu_Contig6897, gene1441_make_Contig8969, gene8164_make_Contig8882, gene11537_make_Contig7938, gene9933_augu_Contig8119, gene9685_gene_Contig6107, gene6987_augu_Contig8893, ge…
GO:0016569	covalent chromatin modification	P	0.299152	0.0128557	4	55	69	4567	over	gene7418_augu_Contig7634, gene9259_augu_Contig6572, gene4955_augu_Contig8655, gene16156_make_Contig8843	gene1039_augu_Contig9162, gene9978_make_Contig8278, gene7402_augu_Contig9224, gene15175_augu_Contig9084, gene1001_augu_Contig7446, gene7886_make_Contig8333, gene6655_augu_Contig9150, gene12819_make_Contig9172, gene11720_augu_Contig8540, gene9936_augu_Contig7729, gene3949_augu_Contig8114, gene9685_gene_Contig6107, gene10207_make_Contig9261, gene5809_augu_Contig9210, gene180_make_Contig9160, gene11…
GO:0044429	mitochondrial part	C	0.299152	0.0128557	4	55	69	4567	over	gene3900_augu_Contig9096, gene8074_augu_Contig9077, gene13706_augu_Contig6908, gene8437_make_Contig7567	gene3899_augu_Contig9096, gene13958_make_Contig9227, gene3780_make_Contig8806, gene10720_augu_Contig9294, gene15326_make_Contig6240, gene9811_gene_Contig8721, gene8422_augu_Contig8778, gene1444_make_Contig8969, gene8754_augu_Contig7308, gene13087_make_Contig9051, gene14130_augu_Contig7799, gene8529_augu_Contig7338, gene15866_make_Contig8340, gene4364_make_Contig6721, gene15062_augu_Contig9286, ge…
GO:0030312	external encapsulating structure	C	0.299152	0.0129497	3	29	70	4593	over	gene6943_make_Contig6653, gene9074_make_Contig7981, gene6199_make_Contig8518	gene11515_make_Contig8587, gene5403_make_Contig8838, gene7497_augu_Contig9284, gene5395_make_Contig6957, gene5801_make_Contig9210, gene12649_augu_Contig8776, gene2759_make_Contig9218, gene1954_make_Contig6800, gene3327_make_Contig8377, gene3811_augu_Contig9139, gene12937_make_Contig8898, gene9115_make_Contig8789, gene6467_augu_Contig6496, gene13831_augu_Contig7326, gene9710_make_Contig8401, gene8…
GO:0005618	cell wall	C	0.299152	0.0129497	3	29	70	4593	over	gene6943_make_Contig6653, gene9074_make_Contig7981, gene6199_make_Contig8518	gene11515_make_Contig8587, gene5403_make_Contig8838, gene7497_augu_Contig9284, gene5395_make_Contig6957, gene5801_make_Contig9210, gene12649_augu_Contig8776, gene2759_make_Contig9218, gene1954_make_Contig6800, gene3327_make_Contig8377, gene3811_augu_Contig9139, gene12937_make_Contig8898, gene9115_make_Contig8789, gene6467_augu_Contig6496, gene13831_augu_Contig7326, gene9710_make_Contig8401, gene8…
GO:0015075	ion transmembrane transporter activity	F	0.299152	0.0134883	6	121	67	4501	over	gene3794_make_Contig7713, gene8600_augu_Contig9090, gene7124_augu_Contig9089, gene13706_augu_Contig6908, gene2171_make_Contig8984, gene8437_make_Contig7567	gene11952_augu_Contig7557, gene10196_augu_Contig8526, gene5935_make_Contig7586, gene5104_augu_Contig8827, gene11486_augu_Contig9177, gene1716_make_Contig9191, gene2310_make_Contig8968, gene7686_make_Contig8580, gene12885_gene_Contig7546, gene143_augu_Contig8879, gene11447_augu_Contig7966, gene16874_augu_Contig6477, gene880_augu_Contig9118, gene5258_augu_Contig6956, gene16418_augu_Contig9018, gene…
GO:0009416	response to light stimulus	P	0.299152	0.0136152	4	56	69	4566	over	gene6405_augu_Contig9112, gene4955_augu_Contig8655, gene16156_make_Contig8843, gene7314_augu_Contig8849	gene5104_augu_Contig8827, gene11321_augu_Contig7845, gene5105_gene_Contig6008, gene13958_make_Contig9227, gene7873_augu_Contig7413, gene3086_gene_Contig9188, gene15362_make_Contig8350, gene16745_augu_Contig8052, gene9147_make_Contig8419, gene2593_augu_Contig9141, gene5876_make_Contig9241, gene9306_make_Contig8583, gene8329_gene_Contig8223, gene4043_augu_Contig9214, gene14248_augu_Contig6225, gene…
GO:0032259	methylation	P	0.299152	0.0136152	4	56	69	4566	over	gene7418_augu_Contig7634, gene9259_augu_Contig6572, gene16156_make_Contig8843, gene7314_augu_Contig8849	gene15846_augu_Contig8632, gene12646_make_Contig8776, gene9978_make_Contig8278, gene991_make_Contig8347, gene7588_augu_Contig9011, gene7402_augu_Contig9224, gene15175_augu_Contig9084, gene6135_augu_Contig9302, gene5993_augu_Contig8249, gene7886_make_Contig8333, gene6655_augu_Contig9150, gene12504_augu_Contig9341, gene2746_augu_Contig8510, gene5075_augu_Contig8150, gene10286_augu_Contig9105, gene1…
GO:0006811	ion transport	P	0.299152	0.0139482	7	159	66	4463	over	gene3794_make_Contig7713, gene8600_augu_Contig9090, gene7124_augu_Contig9089, gene9259_augu_Contig6572, gene13706_augu_Contig6908, gene8437_make_Contig7567, gene12971_augu_Contig8584	gene5781_gene_Contig8499, gene11952_augu_Contig7557, gene10196_augu_Contig8526, gene9662_make_Contig8990, gene5935_make_Contig7586, gene5104_augu_Contig8827, gene11486_augu_Contig9177, gene1716_make_Contig9191, gene8724_augu_Contig8344, gene8260_augu_Contig9296, gene2310_make_Contig8968, gene7686_make_Contig8580, gene12885_gene_Contig7546, gene143_augu_Contig8879, gene880_augu_Contig9118, gene525…
GO:0019866	organelle inner membrane	C	0.299152	0.0140881	3	30	70	4592	over	gene3900_augu_Contig9096, gene13706_augu_Contig6908, gene8437_make_Contig7567	gene3899_augu_Contig9096, gene3780_make_Contig8806, gene10720_augu_Contig9294, gene15326_make_Contig6240, gene7305_augu_Contig8787, gene1444_make_Contig8969, gene13087_make_Contig9051, gene3953_augu_Contig8939, gene8809_augu_Contig8322, gene6423_gene_Contig7639, gene9745_augu_Contig8394, gene16934_augu_Contig7174, gene11289_augu_Contig7796, gene11158_augu_Contig7630, gene6230_gene_Contig9223, gen…
GO:0031226	intrinsic to plasma membrane	C	0.299152	0.0142305	2	10	71	4612	over	gene6943_make_Contig6653, gene9074_make_Contig7981	gene6621_augu_Contig7805, gene14041_augu_Contig8103, gene13928_augu_Contig9250, gene11354_augu_Contig8691, gene8523_augu_Contig9026, gene4985_augu_Contig6759, gene9625_augu_Contig8938, gene217_augu_Contig8357, gene14345_augu_Contig9318, gene15080_augu_Contig9153
GO:0042625	ATPase activity, coupled to transmembrane movement of ions	F	0.299152	0.0142305	2	10	71	4612	over	gene13706_augu_Contig6908, gene8437_make_Contig7567	gene2310_make_Contig8968, gene12159_augu_Contig9113, gene5030_gene_Contig6983, gene4298_make_Contig9325, gene9625_augu_Contig8938, gene2646_augu_Contig7275, gene10206_make_Contig9261, gene5029_gene_Contig6983, gene9314_make_Contig8740, gene10945_gene_Contig9301
GO:0009156	ribonucleoside monophosphate biosynthetic process	P	0.299152	0.0142305	2	10	71	4612	over	gene13706_augu_Contig6908, gene8437_make_Contig7567	gene13537_augu_Contig9274, gene2310_make_Contig8968, gene16187_augu_Contig8831, gene12392_make_Contig8515, gene6049_augu_Contig9125, gene4298_make_Contig9325, gene5058_augu_Contig5936, gene8478_make_Contig8932, gene10206_make_Contig9261, gene9314_make_Contig8740
GO:0009124	nucleoside monophosphate biosynthetic process	P	0.299152	0.0142305	2	10	71	4612	over	gene13706_augu_Contig6908, gene8437_make_Contig7567	gene13537_augu_Contig9274, gene2310_make_Contig8968, gene16187_augu_Contig8831, gene12392_make_Contig8515, gene6049_augu_Contig9125, gene4298_make_Contig9325, gene5058_augu_Contig5936, gene8478_make_Contig8932, gene10206_make_Contig9261, gene9314_make_Contig8740
GO:0042451	purine nucleoside biosynthetic process	P	0.299152	0.0142305	2	10	71	4612	over	gene13706_augu_Contig6908, gene8437_make_Contig7567	gene13537_augu_Contig9274, gene2310_make_Contig8968, gene15462_augu_Contig6462, gene6049_augu_Contig9125, gene12312_augu_Contig7004, gene4022_make_Contig9214, gene4298_make_Contig9325, gene5058_augu_Contig5936, gene10206_make_Contig9261, gene9314_make_Contig8740
GO:0048831	regulation of shoot system development	P	0.299152	0.0142305	2	10	71	4612	over	gene4955_augu_Contig8655, gene16156_make_Contig8843	gene1001_augu_Contig7446, gene13621_augu_Contig6635, gene4101_gene_Contig9247, gene11207_augu_Contig9354, gene12640_gene_Contig9235, gene15117_augu_Contig7314, gene14675_augu_Contig8683, gene3787_augu_Contig8806, gene4628_augu_Contig7620, gene13184_augu_Contig7445
GO:0051568	histone H3-K4 methylation	P	0.299152	0.0142305	2	10	71	4612	over	gene7418_augu_Contig7634, gene9259_augu_Contig6572	gene7402_augu_Contig9224, gene3949_augu_Contig8114, gene9348_gene_Contig7361, gene255_augu_Contig8409, gene14675_augu_Contig8683, gene8493_augu_Contig8952, gene6101_augu_Contig8970, gene9448_make_Contig7461, gene3724_augu_Contig9312, gene3157_augu_Contig7460
GO:0009909	regulation of flower development	P	0.299152	0.0142305	2	10	71	4612	over	gene4955_augu_Contig8655, gene16156_make_Contig8843	gene1001_augu_Contig7446, gene13621_augu_Contig6635, gene4101_gene_Contig9247, gene11207_augu_Contig9354, gene12640_gene_Contig9235, gene15117_augu_Contig7314, gene14675_augu_Contig8683, gene3787_augu_Contig8806, gene4628_augu_Contig7620, gene13184_augu_Contig7445
GO:0046129	purine ribonucleoside biosynthetic process	P	0.299152	0.0142305	2	10	71	4612	over	gene13706_augu_Contig6908, gene8437_make_Contig7567	gene13537_augu_Contig9274, gene2310_make_Contig8968, gene15462_augu_Contig6462, gene6049_augu_Contig9125, gene12312_augu_Contig7004, gene4022_make_Contig9214, gene4298_make_Contig9325, gene5058_augu_Contig5936, gene10206_make_Contig9261, gene9314_make_Contig8740
GO:0031966	mitochondrial membrane	C	0.299152	0.0152818	3	31	70	4591	over	gene3900_augu_Contig9096, gene13706_augu_Contig6908, gene8437_make_Contig7567	gene3899_augu_Contig9096, gene3780_make_Contig8806, gene10720_augu_Contig9294, gene15326_make_Contig6240, gene1444_make_Contig8969, gene8754_augu_Contig7308, gene13087_make_Contig9051, gene4364_make_Contig6721, gene13826_augu_Contig7676, gene14839_augu_Contig8828, gene8809_augu_Contig8322, gene6423_gene_Contig7639, gene9745_augu_Contig8394, gene11289_augu_Contig7796, gene11158_augu_Contig7630, ge…
GO:0016601	Rac protein signal transduction	P	0.299152	0.0155485	1	0	72	4622	over	gene15549_augu_Contig7977
GO:0033523	histone H2B ubiquitination	P	0.299152	0.0155485	1	0	72	4622	over	gene4955_augu_Contig8655
GO:0007260	tyrosine phosphorylation of STAT protein	P	0.299152	0.0155485	1	0	72	4622	over	gene8074_augu_Contig9077
GO:0001937	negative regulation of endothelial cell proliferation	P	0.299152	0.0155485	1	0	72	4622	over	gene13706_augu_Contig6908
GO:0001936	regulation of endothelial cell proliferation	P	0.299152	0.0155485	1	0	72	4622	over	gene13706_augu_Contig6908
GO:0001935	endothelial cell proliferation	P	0.299152	0.0155485	1	0	72	4622	over	gene13706_augu_Contig6908
GO:0001909	leukocyte mediated cytotoxicity	P	0.299152	0.0155485	1	0	72	4622	over	gene4966_augu_Contig8421
GO:0001906	cell killing	P	0.299152	0.0155485	1	0	72	4622	over	gene4966_augu_Contig8421
GO:0033478	UDP-rhamnose metabolic process	P	0.299152	0.0155485	1	0	72	4622	over	gene6405_augu_Contig9112
GO:0000132	establishment of mitotic spindle orientation	P	0.299152	0.0155485	1	0	72	4622	over	gene15549_augu_Contig7977
GO:0048096	chromatin-mediated maintenance of transcription	P	0.299152	0.0155485	1	0	72	4622	over	gene7418_augu_Contig7634
GO:0050377	UDP-glucose 4,6-dehydratase activity	F	0.299152	0.0155485	1	0	72	4622	over	gene6405_augu_Contig9112
GO:0042775	mitochondrial ATP synthesis coupled electron transport	P	0.299152	0.0155485	1	0	72	4622	over	gene11349_augu_Contig8691
GO:0042773	ATP synthesis coupled electron transport	P	0.299152	0.0155485	1	0	72	4622	over	gene11349_augu_Contig8691
GO:0004455	ketol-acid reductoisomerase activity	F	0.299152	0.0155485	1	0	72	4622	over	gene9000_augu_Contig8224
GO:0002228	natural killer cell mediated immunity	P	0.299152	0.0155485	1	0	72	4622	over	gene4966_augu_Contig8421
GO:0019060	intracellular transport of viral proteins in host cell	P	0.299152	0.0155485	1	0	72	4622	over	gene15549_augu_Contig7977
GO:0008767	UDP-galactopyranose mutase activity	F	0.299152	0.0155485	1	0	72	4622	over	gene3373_make_Contig9236
GO:0042531	positive regulation of tyrosine phosphorylation of STAT protein	P	0.299152	0.0155485	1	0	72	4622	over	gene8074_augu_Contig9077
GO:0071493	cellular response to UV-B	P	0.299152	0.0155485	1	0	72	4622	over	gene7314_augu_Contig8849
GO:0042517	positive regulation of tyrosine phosphorylation of Stat3 protein	P	0.299152	0.0155485	1	0	72	4622	over	gene8074_augu_Contig9077
GO:0042516	regulation of tyrosine phosphorylation of Stat3 protein	P	0.299152	0.0155485	1	0	72	4622	over	gene8074_augu_Contig9077
GO:0042509	regulation of tyrosine phosphorylation of STAT protein	P	0.299152	0.0155485	1	0	72	4622	over	gene8074_augu_Contig9077
GO:0042503	tyrosine phosphorylation of Stat3 protein	P	0.299152	0.0155485	1	0	72	4622	over	gene8074_augu_Contig9077
GO:0030520	intracellular estrogen receptor signaling pathway	P	0.299152	0.0155485	1	0	72	4622	over	gene7418_augu_Contig7634
GO:0033148	positive regulation of intracellular estrogen receptor signaling pathway	P	0.299152	0.0155485	1	0	72	4622	over	gene7418_augu_Contig7634
GO:0033146	regulation of intracellular estrogen receptor signaling pathway	P	0.299152	0.0155485	1	0	72	4622	over	gene7418_augu_Contig7634
GO:0001555	oocyte growth	P	0.299152	0.0155485	1	0	72	4622	over	gene7418_augu_Contig7634
GO:0015674	cation transport	P	0.299152	0.0155485	1	0	72	4622	over	gene3794_make_Contig7713
GO:0005879	axonemal microtubule	C	0.299152	0.0155485	1	0	72	4622	over	gene8143_augu_Contig8621
GO:0046719	regulation by virus of viral protein levels in host cell	P	0.299152	0.0155485	1	0	72	4622	over	gene15549_augu_Contig7977
GO:0070738	tubulin-glycine ligase activity	F	0.299152	0.0155485	1	0	72	4622	over	gene8143_augu_Contig8621
GO:0005776	autophagic vacuole	C	0.299152	0.0155485	1	0	72	4622	over	gene5878_make_Contig9241
GO:0005775	vacuolar lumen	C	0.299152	0.0155485	1	0	72	4622	over	gene5878_make_Contig9241
GO:0042267	natural killer cell mediated cytotoxicity	P	0.299152	0.0155485	1	0	72	4622	over	gene4966_augu_Contig8421
GO:0040001	establishment of mitotic spindle localization	P	0.299152	0.0155485	1	0	72	4622	over	gene15549_augu_Contig7977
GO:0051555	flavonol biosynthetic process	P	0.299152	0.0155485	1	0	72	4622	over	gene6405_augu_Contig9112
GO:0051554	flavonol metabolic process	P	0.299152	0.0155485	1	0	72	4622	over	gene6405_augu_Contig9112
GO:0051553	flavone biosynthetic process	P	0.299152	0.0155485	1	0	72	4622	over	gene6405_augu_Contig9112
GO:0051552	flavone metabolic process	P	0.299152	0.0155485	1	0	72	4622	over	gene6405_augu_Contig9112
GO:0006119	oxidative phosphorylation	P	0.299152	0.0155485	1	0	72	4622	over	gene11349_augu_Contig8691
GO:0031901	early endosome membrane	C	0.299152	0.0155485	1	0	72	4622	over	gene8292_make_Contig9101
GO:0035020	regulation of Rac protein signal transduction	P	0.299152	0.0155485	1	0	72	4622	over	gene15549_augu_Contig7977
GO:0032314	regulation of Rac GTPase activity	P	0.299152	0.0155485	1	0	72	4622	over	gene15549_augu_Contig7977
GO:0008277	regulation of G-protein coupled receptor protein signaling pathway	P	0.299152	0.0155485	1	0	72	4622	over	gene15549_augu_Contig7977
GO:0019786	APG8-specific protease activity	F	0.299152	0.0155485	1	0	72	4622	over	gene5878_make_Contig9241
GO:0019779	APG8 activating enzyme activity	F	0.299152	0.0155485	1	0	72	4622	over	gene5878_make_Contig9241
GO:0019776	Atg8 ligase activity	F	0.299152	0.0155485	1	0	72	4622	over	gene5878_make_Contig9241
GO:0015301	anion:anion antiporter activity	F	0.299152	0.0155485	1	0	72	4622	over	gene2171_make_Contig8984
GO:0005471	ATP:ADP antiporter activity	F	0.299152	0.0155485	1	0	72	4622	over	gene2171_make_Contig8984
GO:0015217	ADP transmembrane transporter activity	F	0.299152	0.0155485	1	0	72	4622	over	gene2171_make_Contig8984
GO:0010315	auxin efflux	P	0.299152	0.0155485	1	0	72	4622	over	gene6405_augu_Contig9112
GO:0005347	ATP transmembrane transporter activity	F	0.299152	0.0155485	1	0	72	4622	over	gene2171_make_Contig8984
GO:0050731	positive regulation of peptidyl-tyrosine phosphorylation	P	0.299152	0.0155485	1	0	72	4622	over	gene8074_augu_Contig9077
GO:0010280	UDP-L-rhamnose synthase activity	F	0.299152	0.0155485	1	0	72	4622	over	gene6405_augu_Contig9112
GO:0010253	UDP-rhamnose biosynthetic process	P	0.299152	0.0155485	1	0	72	4622	over	gene6405_augu_Contig9112
GO:0050680	negative regulation of epithelial cell proliferation	P	0.299152	0.0155485	1	0	72	4622	over	gene13706_augu_Contig6908
GO:0050678	regulation of epithelial cell proliferation	P	0.299152	0.0155485	1	0	72	4622	over	gene13706_augu_Contig6908
GO:0050673	epithelial cell proliferation	P	0.299152	0.0155485	1	0	72	4622	over	gene13706_augu_Contig6908
GO:0005200	structural constituent of cytoskeleton	F	0.299152	0.0155485	1	0	72	4622	over	gene4966_augu_Contig8421
GO:0000315	organellar large ribosomal subunit	C	0.299152	0.0155485	1	0	72	4622	over	gene16086_augu_Contig6909
GO:0000313	organellar ribosome	C	0.299152	0.0155485	1	0	72	4622	over	gene16086_augu_Contig6909
GO:0000311	plastid large ribosomal subunit	C	0.299152	0.0155485	1	0	72	4622	over	gene16086_augu_Contig6909
GO:0009547	plastid ribosome	C	0.299152	0.0155485	1	0	72	4622	over	gene16086_augu_Contig6909
GO:0009152	purine ribonucleotide biosynthetic process	P	0.315495	0.0166501	2	11	71	4611	over	gene13706_augu_Contig6908, gene8437_make_Contig7567	gene13537_augu_Contig9274, gene2310_make_Contig8968, gene16187_augu_Contig8831, gene15462_augu_Contig6462, gene6049_augu_Contig9125, gene4022_make_Contig9214, gene4298_make_Contig9325, gene5058_augu_Contig5936, gene12151_gene_Contig9113, gene10206_make_Contig9261, gene9314_make_Contig8740
GO:0001510	RNA methylation	P	0.315495	0.0166501	2	11	71	4611	over	gene16156_make_Contig8843, gene7314_augu_Contig8849	gene15846_augu_Contig8632, gene5993_augu_Contig8249, gene10286_augu_Contig9105, gene15499_make_Contig8422, gene1807_augu_Contig8193, gene5673_augu_Contig8988, gene4298_make_Contig9325, gene14559_augu_Contig9233, gene6031_make_Contig8399, gene347_make_Contig6692, gene5160_augu_Contig7471
GO:0030139	endocytic vesicle	C	0.315495	0.0166501	2	11	71	4611	over	gene8292_make_Contig9101, gene16966_augu_Contig9351	gene11394_augu_Contig5958, gene10702_augu_Contig7609, gene1441_make_Contig8969, gene8164_make_Contig8882, gene4991_augu_Contig7913, gene8165_make_Contig8882, gene9206_augu_Contig8472, gene534_make_Contig8356, gene12972_augu_Contig8584, gene8633_make_Contig9256, gene1847_augu_Contig8007
GO:0030136	clathrin-coated vesicle	C	0.315495	0.0166501	2	11	71	4611	over	gene16966_augu_Contig9351, gene12971_augu_Contig8584	gene11394_augu_Contig5958, gene11537_make_Contig7938, gene13215_augu_Contig7064, gene997_augu_Contig8347, gene2099_augu_Contig9346, gene5398_augu_Contig6957, gene11433_make_Contig7191, gene9990_gene_Contig9342, gene9206_augu_Contig8472, gene12972_augu_Contig8584, gene15106_make_Contig8614
GO:2000241	regulation of reproductive process	P	0.315495	0.0166501	2	11	71	4611	over	gene4955_augu_Contig8655, gene16156_make_Contig8843	gene1001_augu_Contig7446, gene13621_augu_Contig6635, gene4101_gene_Contig9247, gene11207_augu_Contig9354, gene12640_gene_Contig9235, gene15117_augu_Contig7314, gene10908_make_Contig7755, gene14675_augu_Contig8683, gene3787_augu_Contig8806, gene4628_augu_Contig7620, gene13184_augu_Contig7445
GO:0090407	organophosphate biosynthetic process	P	0.319958	0.0169369	4	60	69	4562	over	gene6405_augu_Contig9112, gene13706_augu_Contig6908, gene8437_make_Contig7567, gene16156_make_Contig8843	gene5215_gene_Contig8995, gene531_augu_Contig8136, gene13537_augu_Contig9274, gene2310_make_Contig8968, gene7552_augu_Contig9272, gene5465_make_Contig8241, gene16187_augu_Contig8831, gene6171_augu_Contig8917, gene7085_make_Contig6393, gene5635_augu_Contig9015, gene1897_make_Contig9322, gene12392_make_Contig8515, gene15879_augu_Contig7946, gene6007_augu_Contig6513, gene11766_make_Contig7103, gene1…
GO:0071702	organic substance transport	P	0.346271	0.0183851	6	130	67	4492	over	gene8292_make_Contig9101, gene3772_make_Contig8712, gene16966_augu_Contig9351, gene12971_augu_Contig8584, gene13982_augu_Contig9128, gene15549_augu_Contig7977	gene5935_make_Contig7586, gene12646_make_Contig8776, gene11486_augu_Contig9177, gene14537_augu_Contig9198, gene9579_augu_Contig8002, gene14211_make_Contig8248, gene3917_make_Contig6610, gene8838_augu_Contig8176, gene7828_augu_Contig6617, gene14238_make_Contig6760, gene7873_augu_Contig7413, gene1537_augu_Contig8555, gene10818_augu_Contig9314, gene15940_augu_Contig8342, gene10702_augu_Contig7609, g…
GO:0046907	intracellular transport	P	0.356696	0.0189957	6	131	67	4491	over	gene16966_augu_Contig9351, gene8143_augu_Contig8621, gene8437_make_Contig7567, gene12971_augu_Contig8584, gene13982_augu_Contig9128, gene15549_augu_Contig7977	gene9662_make_Contig8990, gene12646_make_Contig8776, gene14537_augu_Contig9198, gene566_augu_Contig9263, gene14211_make_Contig8248, gene7817_augu_Contig9317, gene3917_make_Contig6610, gene8838_augu_Contig8176, gene11394_augu_Contig5958, gene7828_augu_Contig6617, gene7873_augu_Contig7413, gene17020_augu_Contig9100, gene15940_augu_Contig8342, gene10702_augu_Contig7609, gene10925_augu_Contig7698, ge…
GO:0015992	proton transport	P	0.357903	0.0192317	2	12	71	4610	over	gene13706_augu_Contig6908, gene8437_make_Contig7567	gene8260_augu_Contig9296, gene2310_make_Contig8968, gene13118_make_Contig9229, gene13263_gene_Contig8391, gene3051_gene_Contig9222, gene2762_make_Contig9218, gene9710_make_Contig8401, gene3675_augu_Contig8493, gene13944_augu_Contig8324, gene2646_augu_Contig7275, gene9314_make_Contig8740, gene10945_gene_Contig9301
GO:0042455	ribonucleoside biosynthetic process	P	0.357903	0.0192317	2	12	71	4610	over	gene13706_augu_Contig6908, gene8437_make_Contig7567	gene13537_augu_Contig9274, gene2310_make_Contig8968, gene12392_make_Contig8515, gene15462_augu_Contig6462, gene6049_augu_Contig9125, gene12312_augu_Contig7004, gene4022_make_Contig9214, gene4298_make_Contig9325, gene10220_augu_Contig8537, gene5058_augu_Contig5936, gene10206_make_Contig9261, gene9314_make_Contig8740
GO:0005625	soluble fraction	C	0.357903	0.0192317	2	12	71	4610	over	gene6405_augu_Contig9112, gene13982_augu_Contig9128	gene10236_augu_Contig9262, gene13715_make_Contig8365, gene14676_augu_Contig8683, gene15462_augu_Contig6462, gene16427_augu_Contig6670, gene9714_augu_Contig8401, gene10907_make_Contig7755, gene16300_make_Contig9140, gene10179_augu_Contig8503, gene10401_augu_Contig7789, gene270_augu_Contig6481, gene1762_augu_Contig8759
GO:0016020	membrane	C	0.361249	0.0194692	18	685	55	3937	over	gene3794_make_Contig7713, gene8600_augu_Contig9090, gene6117_augu_Contig7937, gene8292_make_Contig9101, gene7124_augu_Contig9089, gene7559_gene_Contig9356, gene1866_make_Contig6968, gene3900_augu_Contig9096, gene6943_make_Contig6653, gene16966_augu_Contig9351, gene9074_make_Contig7981, gene13947_augu_Contig8324, gene13706_augu_Contig6908, gene2171_make_Contig8984, gene8437_make_Contig7567, gene12…	gene5781_gene_Contig8499, gene11952_augu_Contig7557, gene9662_make_Contig8990, gene10236_augu_Contig9262, gene5935_make_Contig7586, gene5104_augu_Contig8827, gene12646_make_Contig8776, gene5055_augu_Contig7664, gene14178_make_Contig8430, gene8047_gene_Contig6079, gene2909_make_Contig6813, gene2804_gene_Contig9219, gene1716_make_Contig9191, gene8724_augu_Contig8344, gene14257_augu_Contig7517, gene…
GO:0006886	intracellular protein transport	P	0.383454	0.0207272	4	64	69	4558	over	gene16966_augu_Contig9351, gene12971_augu_Contig8584, gene13982_augu_Contig9128, gene15549_augu_Contig7977	gene12646_make_Contig8776, gene14537_augu_Contig9198, gene14211_make_Contig8248, gene3917_make_Contig6610, gene8838_augu_Contig8176, gene7828_augu_Contig6617, gene7873_augu_Contig7413, gene10702_augu_Contig7609, gene10925_augu_Contig7698, gene7712_augu_Contig6898, gene7545_make_Contig9272, gene1441_make_Contig8969, gene8164_make_Contig8882, gene10752_make_Contig9313, gene3951_make_Contig8939, gen…
GO:0009314	response to radiation	P	0.399349	0.02175	4	65	69	4557	over	gene6405_augu_Contig9112, gene4955_augu_Contig8655, gene16156_make_Contig8843, gene7314_augu_Contig8849	gene5104_augu_Contig8827, gene14537_augu_Contig9198, gene11321_augu_Contig7845, gene5105_gene_Contig6008, gene13958_make_Contig9227, gene7873_augu_Contig7413, gene3086_gene_Contig9188, gene10294_augu_Contig9105, gene15362_make_Contig8350, gene16745_augu_Contig8052, gene9147_make_Contig8419, gene2593_augu_Contig9141, gene3951_make_Contig8939, gene5876_make_Contig9241, gene9306_make_Contig8583, gen…
GO:0006818	hydrogen transport	P	0.399349	0.0219696	2	13	71	4609	over	gene13706_augu_Contig6908, gene8437_make_Contig7567	gene8260_augu_Contig9296, gene2310_make_Contig8968, gene13118_make_Contig9229, gene13263_gene_Contig8391, gene3051_gene_Contig9222, gene2762_make_Contig9218, gene9710_make_Contig8401, gene3675_augu_Contig8493, gene13944_augu_Contig8324, gene2830_make_Contig6832, gene2646_augu_Contig7275, gene9314_make_Contig8740, gene10945_gene_Contig9301
GO:0009201	ribonucleoside triphosphate biosynthetic process	P	0.399349	0.0219696	2	13	71	4609	over	gene13706_augu_Contig6908, gene8437_make_Contig7567	gene5215_gene_Contig8995, gene2310_make_Contig8968, gene7552_augu_Contig9272, gene7085_make_Contig6393, gene6007_augu_Contig6513, gene148_make_Contig6901, gene11145_augu_Contig9115, gene4022_make_Contig9214, gene7597_make_Contig8004, gene4298_make_Contig9325, gene12752_augu_Contig7807, gene10206_make_Contig9261, gene9314_make_Contig8740
GO:0009163	nucleoside biosynthetic process	P	0.399349	0.0219696	2	13	71	4609	over	gene13706_augu_Contig6908, gene8437_make_Contig7567	gene13537_augu_Contig9274, gene2310_make_Contig8968, gene12392_make_Contig8515, gene15462_augu_Contig6462, gene6049_augu_Contig9125, gene12312_augu_Contig7004, gene4022_make_Contig9214, gene4298_make_Contig9325, gene10220_augu_Contig8537, gene5058_augu_Contig5936, gene11232_augu_Contig8554, gene10206_make_Contig9261, gene9314_make_Contig8740
GO:0009142	nucleoside triphosphate biosynthetic process	P	0.399349	0.0219696	2	13	71	4609	over	gene13706_augu_Contig6908, gene8437_make_Contig7567	gene5215_gene_Contig8995, gene2310_make_Contig8968, gene7552_augu_Contig9272, gene7085_make_Contig6393, gene6007_augu_Contig6513, gene148_make_Contig6901, gene11145_augu_Contig9115, gene4022_make_Contig9214, gene7597_make_Contig8004, gene4298_make_Contig9325, gene12752_augu_Contig7807, gene10206_make_Contig9261, gene9314_make_Contig8740
GO:0070646	protein modification by small protein removal	P	0.399349	0.0219696	2	13	71	4609	over	gene4955_augu_Contig8655, gene16156_make_Contig8843	gene7873_augu_Contig7413, gene12819_make_Contig9172, gene16745_augu_Contig8052, gene5809_augu_Contig9210, gene380_augu_Contig9121, gene9077_augu_Contig7981, gene10513_augu_Contig6738, gene1555_augu_Contig9079, gene2723_gene_Contig7510, gene10126_augu_Contig9126, gene14559_augu_Contig9233, gene9920_augu_Contig8971, gene14429_augu_Contig6806
GO:0015077	monovalent inorganic cation transmembrane transporter activity	F	0.400335	0.0220879	3	36	70	4586	over	gene7124_augu_Contig9089, gene13706_augu_Contig6908, gene8437_make_Contig7567	gene5935_make_Contig7586, gene2310_make_Contig8968, gene16418_augu_Contig9018, gene4477_make_Contig6427, gene2101_augu_Contig9346, gene2543_augu_Contig8680, gene2905_augu_Contig9127, gene9593_augu_Contig7651, gene16348_augu_Contig8388, gene13263_gene_Contig8391, gene6621_augu_Contig7805, gene13087_make_Contig9051, gene14041_augu_Contig8103, gene8734_make_Contig8400, gene425_augu_Contig8799, gene4…
GO:0010038	response to metal ion	P	0.410921	0.0228034	4	66	69	4556	over	gene6117_augu_Contig7937, gene2259_augu_Contig7013, gene4430_gene_Contig8832, gene6199_make_Contig8518	gene5781_gene_Contig8499, gene3917_make_Contig6610, gene9076_augu_Contig7981, gene13958_make_Contig9227, gene13025_augu_Contig9133, gene7873_augu_Contig7413, gene13673_augu_Contig9012, gene10449_augu_Contig7621, gene788_augu_Contig8463, gene7916_augu_Contig7783, gene11515_make_Contig8587, gene3940_augu_Contig7751, gene14766_augu_Contig7238, gene9417_augu_Contig8723, gene1436_gene_Contig6114, gene…
GO:0009966	regulation of signal transduction	P	0.410921	0.0228034	4	66	69	4556	over	gene7418_augu_Contig7634, gene8074_augu_Contig9077, gene12971_augu_Contig8584, gene15549_augu_Contig7977	gene4653_augu_Contig8118, gene11394_augu_Contig5958, gene5440_augu_Contig9148, gene16818_augu_Contig8355, gene13245_augu_Contig8807, gene10702_augu_Contig7609, gene10925_augu_Contig7698, gene12023_augu_Contig7343, gene7223_make_Contig7482, gene3400_augu_Contig7588, gene7545_make_Contig9272, gene14707_augu_Contig7939, gene2721_augu_Contig8527, gene8642_augu_Contig9256, gene9714_augu_Contig8401, ge…
GO:0070013	intracellular organelle lumen	C	0.429249	0.0239578	9	263	64	4359	over	gene7418_augu_Contig7634, gene1557_augu_Contig9079, gene16966_augu_Contig9351, gene13947_augu_Contig8324, gene9259_augu_Contig6572, gene5878_make_Contig9241, gene8437_make_Contig7567, gene7314_augu_Contig8849, gene6199_make_Contig8518	gene7232_augu_Contig9130, gene10750_augu_Contig5988, gene9634_make_Contig9189, gene12204_make_Contig6743, gene16180_augu_Contig6134, gene566_augu_Contig9263, gene12320_make_Contig9110, gene11108_make_Contig7874, gene7732_augu_Contig6072, gene2725_augu_Contig7510, gene9978_make_Contig8278, gene12150_make_Contig9113, gene7588_augu_Contig9011, gene7402_augu_Contig9224, gene5593_augu_Contig9054, gene…
GO:0043233	organelle lumen	C	0.429249	0.0239578	9	263	64	4359	over	gene7418_augu_Contig7634, gene1557_augu_Contig9079, gene16966_augu_Contig9351, gene13947_augu_Contig8324, gene9259_augu_Contig6572, gene5878_make_Contig9241, gene8437_make_Contig7567, gene7314_augu_Contig8849, gene6199_make_Contig8518	gene7232_augu_Contig9130, gene10750_augu_Contig5988, gene9634_make_Contig9189, gene12204_make_Contig6743, gene16180_augu_Contig6134, gene566_augu_Contig9263, gene12320_make_Contig9110, gene11108_make_Contig7874, gene7732_augu_Contig6072, gene2725_augu_Contig7510, gene9978_make_Contig8278, gene12150_make_Contig9113, gene7588_augu_Contig9011, gene7402_augu_Contig9224, gene5593_augu_Contig9054, gene…
[truncated: 117 more rows]

## Sheet: Group3 genes
adenosylhomocysteinase(gene6626)
[truncated: 157 more rows]

[truncated: 8 more sheets: Group4, Group4 genes, Group5, Group5 Genes, Group6, Group6 genes, Group7, Group7 genes]
