# Supplementary material for: Genome Sequence and Transcriptome Analyses of Chrysochromulina tobin: Metabolic Tools for Enhanced Algal Fitness in the Prominent Order Prymnesiales (Haptophyceae)
Source: PLoS Genet. 2015 Sep 23;11(9):e1005469. doi: 10.1371/journal.pgen.1005469 (PMC4580454; doi:10.1371/journal.pgen.1005469)
Supplement: S3 Dataset — (XLS) [file pgen.1005469.s003.xls]

## Sheet: Sheet1
Alga:	CCMP 3037 Prymnesium parvum
Class:	Prymnesiophyceae
Medium:	COREs/FSW
Fatty Acids	Concentration 1	Percentage 1	Concentration 2	Percentage 2	Average Percentage	STD Dev
C12:0	NA	0	NA	0	0	0
C14:0	163.12	20.5809	71.29	24.9659	22.7734	3.1007
Branched C15:0	2.29	0.28893	0.17	0.0595344	0.174232	0.162207
C15:0	2.25	0.283883	0.44	0.154089	0.218986	0.0917781
C16:4	0	0	0	0	0	0
C16:3	0	0	0	0	0	0
C16:2	3.02	0.381034	0.99	0.346701	0.363867	0.0242775
C16:1	15.33	1.93419	5.09	1.78253	1.85836	0.107239
C16:0	99.82	12.5943	31.49	11.0279	11.8111	1.10764
C17:0	NA	0	0.07	0.0245142	0.0122571	0.0173341
C18:4/5	115.46	14.5676	20.85	7.30172	10.9347	5.13776
C18:3	34.34	4.33269	6.19	2.16775	3.25022	1.53084
C18:2	22.73	2.86785	11.81	4.13589	3.50187	0.896642
C18:1	78.7	9.9296	18.4	6.44373	8.18666	2.46488
C18:0	9.85	1.24278	1.68	0.58834	0.915559	0.462756
C20:5	15.79	1.99223	3.27	1.14516	1.5687	0.598966
C20:4	1.86	0.234677	0	0	0.117338	0.165941
C20:3	8.91	1.12418	15.489	5.42429	3.27423	3.04064
C20:2	12.36	1.55946	3.07	1.07512	1.31729	0.342482
C22:6	127.12	16.0388	64.67	22.6476	19.3432	4.67316
C22:5	79.63	10.0469	30.58	10.7092	10.3781	0.468288
C22:4	0	0	0	0	0	0
Total	792.58		285.549

## Sheet: Sheet2
Alga:	CCMP 709 Prymnesium parvum
Class:	Prymnesiophyceae
Medium:	COREs/FSW
Fatty Acids	Concentration 1	Percentage 1	Concentration 2	Percentage 2	Average Percentage	STD Dev
C12:0	NA	0	0.51	0.0626828	0.0313414	0.0443235
C14:0	208.37	26.309	258.34	31.7519	29.0305	3.84872
Branched C15:0	0	0	0	0	0	0
C15:0	1.72	0.217169	0.93	0.114304	0.165736	0.0727365
C16:4	0	0	0	0	0	0
C16:3	0	0	0	0	0	0
C16:2	3.2	0.404035	2.66	0.326934	0.365485	0.0545189
C16:1	17.82	2.24997	17.54	2.1558	2.20288	0.0665911
C16:0	108.57	13.7082	109.4	13.4461	13.5771	0.185318
C17:0	NA	0	0.12	0.0147489	0.00737445	0.010429
C18:4/5	139.23	17.5793	110.93	13.6341	15.6067	2.78967
C18:3	38.5	4.86105	30.43	3.74008	4.30056	0.792649
C18:2	37.92	4.78782	38.28	4.7049	4.74636	0.0586328
C18:1	102.09	12.89	107.77	13.2457	13.0679	0.251555
C18:0	5.54	0.699486	3.17	0.389617	0.544551	0.219111
C20:5	0	0	1.18	0.145031	0.0725154	0.102552
C20:4	0	0	0	0	0	0
C20:3	0	0	0	0	0	0
C20:2	12.99	1.64013	9.76	1.19958	1.41985	0.311518
C22:6	86.91	10.9733	104.99	12.9041	11.9387	1.36522
C22:5	29.15	3.68051	17.61	2.1644	2.92246	1.07205
C22:4	0	0	0	0	0	0
Total	792.01		813.62

## Sheet: Sheet4
Alga:	UWCC MI 631 Pavlova lutheri (Droop) Green
Class:	Prymnesiophyceae
Medium:	COREs
Fatty Acids	Concentration 1	Percentage 1	Concentration 2	Percentage 2	Average Percentage	STD Dev
C12:0	NA	0	NA	0	0	0
C14:0	92.13	7.91454	339.02	13.0122	10.4633	3.60456
Branched C15:0	0	0	0	0	0	0
C15:0	3.79	0.325585	0	0	0.162792	0.230223
C16:4	0	0	0	0	0	0
C16:3	0	0	8.2	0.31473	0.157365	0.222548
C16:2	0	0	11	0.422198	0.211099	0.298539
C16:1	243.56	20.9233	701	26.9056	23.9144	4.23008
C16:0	258.16	22.1776	452.35	17.362	19.7698	3.40514
C17:0	NA	0	NA	0	0	0
C18:4/5	64.18	5.51346	81.27	3.11928	4.31637	1.69294
C18:3	15.8	1.35732	26.33	1.01059	1.18395	0.245174
C18:2	68.33	5.86997	112.07	4.30143	5.0857	1.10912
C18:1	21.46	1.84355	71.25	2.73469	2.28912	0.630136
C18:0	7.74	0.664914	7.42	0.284792	0.474853	0.268787
C20:5	222.02	19.0729	454.08	17.4284	18.2506	1.16287
C20:4	26.03	2.23614	42.46	1.62969	1.93291	0.428827
C20:3	0	0	0	0	0	0
C20:2	0	0	0	0	0	0
C22:6	103.27	8.87154	249.53	9.57738	9.22446	0.499107
C22:5	37.59	3.22921	49.43	1.89721	2.56321	0.941872
C22:4	0	0	0	0	0	0
Total	1164.06		2605.41

## Sheet: Sheet6
Alga:	CCMP 288 Chrysochromulina kappa
Class:	Prymnesiophyceae
Medium:	COREs/FSW
Fatty Acids	Concentration 1	Percentage 1	Concentration 2	Percentage 2	Average Percentage	STD Dev
C12:0	NA	0	NA	0	0	0
C14:0	37.95	26.6017	111.53	35.348	30.9749	6.18456
Branched C15:0	3.8	2.66368	5.21	1.65124	2.15746	0.715899
C15:0	1.14	0.799103	1.76	0.557809	0.678456	0.17062
C16:4	0	0	0	0	0	0
C16:3	0	0	0	0	0	0
C16:2	0.66	0.462638	2.59	0.820867	0.641753	0.253306
C16:1	4.18	2.93004	5.5	1.74315	2.3366	0.839257
C16:0	18.38	12.8838	38.72	12.2718	12.5778	0.432731
C17:0	NA	0	NA	0	0	0
C18:4/5	23.34	16.3606	34.63	10.9755	13.6681	3.8078
C18:3	6.63	4.64741	9.6	3.0426	3.845	1.13478
C18:2	6.25	4.38105	9.61	3.04577	3.71341	0.944186
C18:1	0.73	0.511706	35.14	11.1372	5.82444	7.51334
C18:0	3.2	2.2431	4.22	1.33747	1.79029	0.640371
C20:5	3.63	2.54451	3.44	1.09026	1.81739	1.02831
C20:4	0	0	0	0	0	0
C20:3	3.5	2.45339	4.39	1.39135	1.92237	0.75097
C20:2	0	0	1.23	0.389833	0.194916	0.275653
C22:6	29.27	20.5173	47.27	14.9816	17.7495	3.91433
C22:5	0	0	0.68	0.215517	0.107759	0.152394
C22:4	0	0	0	0	0	0
Total	142.66		315.52

## Sheet: Sheet7
Alga:	CCMP 2754 Phaeocystis globosa
Class:	Prymnesiophyceae
Medium:	COREs/FSW
Fatty Acids	Concentration 1	Percentage 1
C12:0	0	0
C14:0	48.42	11.8563
Branched C15:0	0	0
C15:0	0	0
C16:4	0	0
C16:3	0	0
C16:2	5.93	1.45204
C16:1	22.16	5.42619
C16:0	69.19	16.9421
C17:0	0	0
C18:4/5	44.68	10.9405
C18:3	11.79	2.88695
C18:2	0	0
C18:1	67.41	16.5063
C18:0	9.27	2.26989
C20:5	19.49	4.7724
C20:4	3.91	0.957418
C20:3	0	0
C20:2	0	0
C22:6	77.87	19.0676
C22:5	28.27	6.9223
C22:4	0	0
Total	408.39

## Sheet: Sheet8
Alga:	CCMP 1742 Emiliania huxleyi
Class:	Prymnesiophyceae
Medium:	L1 no Si
Fatty Acids	Concentration 1	Percentage 1	Concentration 2	Percentage 2	Average Percentage	STD Dev
C12:0	NA	0	NA	0	0	0
C14:0	108.23	15.8199	163.42	14.5164	15.1681	0.921675
Branched C15:0	2.6	0.380039	3.16	0.280699	0.330369	0.0702439
C15:0	9.32	1.36229	13.15	1.1681	1.2652	0.137316
C16:4	0	0	0	0	0	0
C16:3	0	0	0	0	0	0
C16:2	1.24	0.181249	1.17	0.10393	0.14259	0.0546733
C16:1	6.66	0.973485	11.19	0.993995	0.98374	0.0145029
C16:0	38.94	5.69182	64.86	5.76144	5.72663	0.0492314
C17:0	NA	0	NA	0	0	0
C18:4/5	205.17	29.9895	311	27.6258	28.8076	1.67138
C18:3	44.65	6.52644	54.57	4.84739	5.68692	1.18727
C18:2	7.06	1.03195	6.68	0.593377	0.812665	0.31012
C18:1	77.03	11.2594	99.6	8.84736	10.0534	1.70557
C18:0	4.76	0.695764	5.96	0.52942	0.612592	0.117623
C20:5	17.78	2.59888	31.02	2.75547	2.67718	0.110725
C20:4	2.15	0.314263	0	0	0.157132	0.222218
C20:3	0	0	0	0	0	0
C20:2	0	0	0	0	0	0
C22:6	158.55	23.1751	359.98	31.9766	27.5759	6.22363
C22:5	0	0	0	0	0	0
C22:4	0	0	0	0	0	0
Total	684.14		1125.76

## Sheet: Sheet9
Alga:	UWCC FW 704 Cryptomonas sp.
Class:	Cryptophyceae
Medium:	COREs
Fatty Acids	Concentration 1	Percentage 1	Concentration 2	Percentage 2	Average Percentage	STD Dev
C12:0	0	0	0.09	0.0631801	0.03159	0.0446751
C14:0	1.8	0.800605	1.28	0.898561	0.849583	0.0692653
Branched C15:0	0	0	0	0	0	0
C15:0	0	0	0.48	0.33696	0.16848	0.238267
C16:4	0	0	0	0	0	0
C16:3	0	0	0	0	0	0
C16:2	0	0	0	0	0	0
C16:1	7.35	3.26914	6.92	4.85784	4.06349	1.12339
C16:0	20.75	9.2292	17.84	12.5237	10.8764	2.32956
C17:0	0	0	0	0	0	0
C18:4/5	38.77	17.2441	24.5	17.199	17.2216	0.0319067
C18:3	48.82	21.7142	18.69	13.1204	17.4173	6.07673
C18:2	8.23	3.66054	4.53	3.18006	3.4203	0.339751
C18:1	15.42	6.85852	10.32	7.24465	7.05158	0.273037
C18:0	3.71	1.65014	4.05	2.8431	2.24662	0.843555
C20:5	39.71	17.6622	21.28	14.9386	16.3004	1.92592
C20:4	19.75	8.78441	12.31	8.64163	8.71302	0.100965
C20:3	0	0	0	0	0	0
C20:2	0	0	0	0	0	0
C22:6	11.14	4.95485	11.46	8.04493	6.49989	2.18501
C22:5	9.38	4.17204	8.7	6.10741	5.13972	1.36851
C22:4	0	0	0	0	0	0
Total	224.83		142.45

## Sheet: Sheet10
Alga:	UWCC MI 693 Cruciplacolithus neohelis
Class:	Prymnesiophyceae
Medium:	COREs
Fatty Acids	Concentration 1	Percentage 1	Concentration 2	Percentage 2	Average Percentage	STD Dev
C12:0	1.11	0.119149	1.6	0.118005	0.118577	0.000808334
C14:0	20.76	2.2284	31.34	2.31143	2.26992	0.0587116
Branched C15:0	0	0	0.35	0.0258137	0.0129068	0.018253
C15:0	0.65	0.0697717	0.42	0.0309764	0.0503741	0.0274324
C16:4	0	0	0	0	0	0
C16:3	0	0	0	0	0	0
C16:2	2.28	0.244738	5.55	0.409331	0.327034	0.116385
C16:1	26.14	2.8059	25.69	1.89472	2.35031	0.644295
C16:0	251.59	27.0059	404.72	29.8495	28.4277	2.01068
C17:0	NA	0	NA	0	0	0
C18:4/5	128.96	13.8427	121.4	8.95366	11.3982	3.45707
C18:3	78.88	8.46706	98.86	7.29126	7.87916	0.831418
C18:2	36.25	3.89111	72.43	5.34196	4.61654	1.0259
C18:1	184.91	19.8484	262.72	19.3765	19.6125	0.333716
C18:0	13.9	1.49204	14.65	1.08049	1.28626	0.291012
C20:5	28.46	3.05493	38.49	2.83877	2.94685	0.152847
C20:4	15.22	1.63373	19.08	1.40721	1.52047	0.160171
C20:3	8.8	0.944601	7.69	0.567164	0.755882	0.266889
C20:2	3.55	0.381061	3.54	0.261087	0.321074	0.0848343
C22:6	119.13	12.7875	207.37	15.2942	14.0409	1.7725
C22:5	11.02	1.1829	39.97	2.94792	2.06541	1.24806
C22:4	0	0	0	0	0	0
Total	931.61		1355.87

## Sheet: Sheet11
Alga:	UWCC MI 635 HESW Isochrysis galbana
Class:	Prymnesiophyceae
Medium:	f/2 no Si
Fatty Acids	Concentration 1	Percentage 1	Concentration 2	Percentage 2	Average Percentage	STD Dev
C12:0	0.1	0.0369495	0	0	0.0184747	0.0261272
C14:0	32.53	12.0197	31.67	12.4225	12.2211	0.284875
Branched C15:0	0	0	0	0	0	0
C15:0	3.64	1.34496	3.98	1.56115	1.45306	0.152871
C16:4	0	0	0	0	0	0
C16:3	0	0	0	0	0	0
C16:2	0	0	0	0	0	0
C16:1	48.63	17.9685	44.84	17.5885	17.7785	0.268748
C16:0	50.59	18.6927	51.86	20.342	19.5174	1.16624
C17:0	0	0	0	0	0	0
C18:4/5	0.84	0.310375	0	0	0.155188	0.219469
C18:3	4.62	1.70706	5.76	2.25936	1.98321	0.390528
C18:2	11.24	4.15312	6.95	2.72613	3.43963	1.00903
C18:1	26.76	9.88767	23.6	9.25708	9.57238	0.445897
C18:0	7.06	2.60863	6.62	2.59669	2.60266	0.00844425
C20:5	40.12	14.8241	39.27	15.4036	15.1139	0.409771
C20:4	0	0	0	0	0	0
C20:3	0	0	0	0	0	0
C20:2	0	0	0	0	0	0
C22:6	36.68	13.5531	33.51	13.1443	13.3487	0.289058
C22:5	7.83	2.89314	6.88	2.69867	2.79591	0.13751
C22:4	0	0	0	0	0	0
Total	270.64		254.94

## Sheet: Sheet12
Alga:	CCMP 627 Phaeocystis globosa
Class:	Prymnesiophyceae
Medium:	L1 no Si
Fatty Acids	Concentration 1	Percentage 1	Concentration 2	Percentage 2	Average Percentage	STD Dev
C12:0	1.41	0.303278	1.34	0.43933	0.371304	0.0962032
C14:0	64.94	13.968	45.07	14.7766	14.3723	0.571745
Branched C15:0	2.41	0.518369	0.83	0.272122	0.395245	0.174123
C15:0	0.98	0.210789	0.6	0.196715	0.203752	0.00995189
C16:4	0	0	0	0	0	0
C16:3	0	0	0	0	0	0
C16:2	10.96	2.35739	8.47	2.77696	2.56718	0.296676
C16:1	12.09	2.60045	10.94	3.58677	3.09361	0.697434
C16:0	39.86	8.57352	37.68	12.3537	10.4636	2.67299
C17:0	NA	0	NA	0	0	0
C18:4/5	115.1	24.7569	70.27	23.0386	23.8978	1.21506
C18:3	25.43	5.46976	16.27	5.33425	5.402	0.0958178
C18:2	7.6	1.63469	3.38	1.10816	1.37143	0.372313
C18:1	73.99	15.9146	48.99	16.0618	15.9882	0.104088
C18:0	6.23	1.34002	5.69	1.86551	1.60276	0.371583
C20:5	21.05	4.52766	12.27	4.02282	4.27524	0.356977
C20:4	0	0	0	0	0	0
C20:3	0	0	0	0	0	0
C20:2	0	0	0	0	0	0
C22:6	74.6	16.0458	36.92	12.1045	14.0751	2.78688
C22:5	8.27	1.7788	6.29	2.06223	1.92051	0.200413
C22:4	0	0	0	0	0	0
Total	464.92		305.01

[truncated: 7 more sheets: Sheet13, Sheet14, Sheet15, Sheet16, Sheet17, Sheet19, Sheet3]
