# Supplementary material for: Genome Sequence and Transcriptome Analyses of Chrysochromulina tobin: Metabolic Tools for Enhanced Algal Fitness in the Prominent Order Prymnesiales (Haptophyceae)
Source: PLoS Genet. 2015 Sep 23;11(9):e1005469. doi: 10.1371/journal.pgen.1005469 (PMC4580454; doi:10.1371/journal.pgen.1005469)
Supplement: S4 Dataset — (NEX) [file pgen.1005469.s004.nex]

#NEXUS

BEGIN DATA;
	DIMENSIONS ntax=18 nchar=857;
	FORMAT datatype=DNA gap=-;
	MATRIX
	Cryptomonas_sp_HSY2011_HQ710746	ACTGAAAACCGCCTATACATC-GGTTGGTTTGGTGT-TTTAATGATCCCTACATTACTTACAGCTACAACTGTATTCATCATTGCTTTTGTTGCTGCACCTCCAGTAGATATCGATGGTATTCGTGAGCCAGTTGCTGGTTCTCTACTATACGGTAACAACATAATCTCTGGTGCTGTAATTCCTTCTTCTGCTTCTATCGGTATTCACTTCTACCCTATTTGGGAAGCTGCTTCTCTTGACGAGTGGTTATACAACGGTGGTCCTTACCAACTAATCGTTGATCATTTCTTACTAGGTGTTTGTGGATGGATTGGACGTGAGTGGGAATTCAGCTACCGTTTAGGTATGCGTCCTTGGATTTCTGTTGCTTTCACAGCTCCTGTTGCTGCAGCTTCTGCTGTTTTCCTAGTTTACCCAATTGGACAAGGTAGCTTCTCTGATGGTATGCCTCTAGGTATCTCCGGTACATTCAACTTCATGCTTGTGTTCCAAGCTGAGCACAACATTTTAATGCACCCATTCCACCAACTTGGTGTTGCAGGTGTATTCGGTGGTTCTCTATTCTCTGCTATGCACGGTTCTCTAGTTACATCTAGTTTAATTCGTGAAACTACTGAGAACGAATCTGCTAACTATGGTTACAAATTCGGTCAAGAAGAAGAAACTTATAACATCGTAGCTGCTCACGGTTACTTTGGTCGTTTGATTTTCCAATACGCTAGCTTTAACAACTCTCGTGCACTTCATTTCTTCTTAGGAATGTGGCCTGTTGTAGGTATTTGGTTTACAGCTCTAGGTGTTATGACAATGGCGTTTAACCTTAACGGTTTTAACTTCAACCAATCAGTTGTTGAC
	Guillardia_theta_CCMP327_NC_000926	ACAGAAAACCGTTTATACATC-GGTTGGTTCGGTGT-TTTAATGATTCCTACACTATTAACAGCTACAACTGTTTTCATCATTGCTTTTATCGCTGCACCGCCAGTTGATATCGATGGTATTCGTGAGCCTGTTGCTGGTTCATTATTATACGGTAACAACATCATTACTGGTGCTGTTATTCCTTCATCTGCATCTATTGGTATTCACTTCTACCCTATCTGGGAAGCAGCTTCTCTAGACGAGTGGCTATACAACGGTGGTCCTTACCAACTTATCGTTGATCACTTCTTATTAGGTGTTTGTGGATGGATTGGTCGTGAGTGGGAATTCAGCTACCGTTTAGGTATGCGTCCTTGGATTTCTGTTGCATTCACTGCACCAGTTGCTGCAGCGTCAGCTGTATTCTTAGTATATCCAATCGGACAAGGCAGCTTCTCTGATGGTATGCCATTAGGTATTTCTGGTACATTCAACTTCATGCTTGTTTTCCAAGCTGAGCACAACATTTTAATGCACCCATTCCACCAACTAGGTGTTGCTGGTGTATTTGGTGGTTCATTATTCTCAGCTATGCACGGTTCTCTAGTTACTTCTAGCTTAATCCGTGAAACAACAGAAAACGAATCTGCTAACTATGGTTACAAATTCGGTCAAGAAGAAGAGACTTATAACATTGTAGCTGCACACGGTTACTTTGGTCGTCTAATTTTCCAATACGCGAGCTTCAACAACTCTCGTGCATTACACTTCTTCTTAGGTCTATGGCCAGTTGTAGGTATCTGGTTCACAGCATTAGGTATCATGACTATGGCATTCAACTTAAATGGTTTCAACTTCAACCAATCAGTTGTTGAC
	Pyrenomonas_helgolandii_SAG2887_AY119750	ACTGACAACCGTTTATACATC-GGTTGGTTCGGTGT-TTTAATGATCCCTACTCTATTAACAGCTACAACTGTTTACATCATTGCTTTTATCGCTGCACCTCCAGTTGACATCGATGGTATTCGTGAGCCAGTTGCTGGTTCTTTACTATACGGTAACAACATCATCACTGGCGCAGTAATTCCTTCTTCTGCTTCAATCGGTATCCACTTCTACCCTATCTGGGAAGCTGCTTCTCTTGATGAGTGGTTATACAACGGTGGTCCTTACCAATTAATCGTTGATCACTTCTTACTAGGTGTTTGTGGTTGGATTGGACGTGAGTGGGAATTCAGCTACCGTTTAGGTATGCGTCCTTGGATTTCTGTTGCTTTCACAGCTCCTGTAGCTGCAGCTTCTGCTGTGTTCCTAGTTTACCCTATCGGACAAGGTAGTTTCTCTGATGGTATGCCTTTAGGTATCTCTGGTACATTCAACTTCATGCTTGTTTTCCAAGCTGAGCACAACATCTTAATGCACCCATTCCACCAACTAGGTGTTGCTGGTGTATTCGGTGGTTCTTTATTCTCAGCTATGCACGGTTCACTAGTTACATCTAGTTTAATTCGTGAAACAACTGAAAACGAATCTGCTAACTACGGTTACAAGTTCGGTCAAGAAGAAGAGACTTACAACATCGTAGCTGCACACGGTTACTTTGGTCGTTTAATCTTCCAATACGCTAGTTTCAACAACTCTCGTGCTTTACACTTCTTCTTAGGTCTATGGCCAGTTGTAGGTATCTGGTTCACTGCTTTAGGTATCATGACTATGGCATTCAACTTAAACGGTTTCAACTTCAACCAATCAGTTGTTGAC
	Rhodomonas_sp_CCMP318_???	ACTGACAACCGTTTATACATC-GGTTGGTTCGGTGT-TTTAATGATCCCTACTCTATTAACAGCTACAACTGTTTACATCATTGCTTTTATCGCTGCACCTCCAGTTGACATCGATGGTATTCGTGAGCCAGTTGCTGGTTCTTTACTATACGGTAACAACATCATCACTGGCGCAGTAATTCCTTCTTCTGCTTCAATCGGTATCCACTTCTACCCTATCTGGGAAGCTGCTTCTCTTGATGAGTGGTTATACAACGGTGGTCCTTACCAATTAATCGTTGATCACTTCTTACTAGGTGTTTGTGGTTGGATTGGACGTGAGTGGGAATTCAGCTACCGTTTAGGTATGCGTCCTTGGATTTCTGTTGCTTTCACAGCTCCTGTAGCTGCAGCTTCTGCTGTGTTCCTAGTTTACCCTATCGGACAAGGTAGTTTCTCTGATGGTATGCCTTTAGGTATCTCTGGTACATTCAACTTCATGCTTGTTTTCCAAGCTGAGCACAACATCTTAATGCACCCATTCCACCAACTAGGTGTTGCTGGTGTATTCGGTGGTTCTTTATTCTCAGCTATGCACGGTTCACTAGTTACATCTAGTTTAATTCGTGAAACAACTGAAAACGAATCTGCTAACTACGGTTACAAGTTCGGTCAAGAAGAAGAGACTTACAACATCGTAGCTGCACACGGTTACTTTGGTCGTTTAATCTTCCAATACGCTAGTTTCAACAACTCTCGTGCTTTACACTTCTTCTTAGGTCTATGGCCAGTTGTAGGTATCTGGTTC---------------------------------------------------------------------
	Pavlova_lutheri_KC573041	ACTGACAACCGTCTATACATC-GGATGGTTCGGATG-TCTAATGATCCCTACTCTACTAACTGCAATCTCTTGCTACATCATCGCTTTCATCGCTGCACCTCCAGTAGACATCGATGGTATCCGTGAGCCAGTAGCTGGATCACTTCTTTACGGAAACAACATCATCTCTGGTGCTGTAGTTCCTTCATCAAACGCTATCGGTGTTCACTTCTACCCAGTATGGGAAGCTGCTTCTCTTGATGAGTGGCTATACAACGGTGGTCCTTACCAACTTGTAGTATTCCACTTCTTCATTGGTGTATGTTCTTACATCGGACGTGAGTGGGAACTTTCTTACCGTCTAGGTATGCGTCCTTGGATCTGTGTTGCTTTCTCTGCTCCAGTAGCGGCAGCAGCAGCTGTATTCATCGTTTACCCAATCGGACAAGGTTCTTTCTCTGATGGTATGCCTCTAGGTATCTCTGGTACTTTCAACTTCATGCTTGTATTCCAAGCTGAGCACAACATCCTAATGCACCCATTCCACATGGCTGGTGTTGCTGGTGTTTTTGGTGGTTCACTATTCTCTGCTATGCACGGTTCTCTTGTAACTTCTTCACTAATCCGTGAAACTACTGAGAACGAGTCTGCTAACTACGGATACAAGTTTGGTCAAGAAGAAGAGACTTACAACATCGTAGCTGCACACGGTTACTTTGGTCGTCTAATCTTCCAATACGCTTCATTCAACAACTCTCGTGCTCTTCACTTCTTCTTAGGTGCATGGCCAGTAGTTGGAATCTGGCTAACTTCTCTTGGTGTTTCTACAATGGCATTCAACCTAAACGGATTCAACTTCAACCAATCAGTTGTTGAT
	Cruciplacolithus_neohilis_UWCCMI693_???	ACTGAGAACAGACTATACATT-GGTTGGTTTGGTTG-TATAATGTTCCCTACTCTACTTACAGCTACTTCAGCTTACATTATTGCTTTCATCGCAGCACCTCCAGTAGATATCGATGGTATCCGTGAACCAGTTGCTGGTTCTTTACTTTACGGTAACAACATCATCACTGGTGCTATAGTACCAAGCTCTAACGCTATCGGTATACACTTTTACCCAATCTGGGAAGCTGCATCAATCGATGAATGGCTATACAACGGTGGTCCTTACCAACTAGTTGTATTCCACTTCTTCATCGGTGTATGTGCTTACATCGGTCGCGAGTGGGAACTTTCTTACCGTCTAGGTATGCGTCCATGGATCTGTGTTGCTTTCTCAGCTCCAGTAGCTGCAGCAGCTGCAGTATTCGTAATCTACCCAATCGGTCAAGGTTCATTCTCAGATGGTATGCCTCTAGGTATCACTGGTACTTTCAACTTCATGCTTGTATTCCAGGCTGAGCACAATATCCTAATGCACCCATTCCATATGCTTGGTGTTGCTGGTGTATTCGGTGGTTCACTGTTCTCAGCGATGCACGGTTCACTAGTAACTTCTTCTCTAATTCGTGAGACTTCAGAAAATGAGTCACTAAACTACGGTTACAAGTTCGGTCAAGAAGAAGAAACTTACAACATCGTTGCAGCTCACGGTTACTTCGGTCGTCTAATCTTCCAATACGCTTCATTCAACAACTCACGTGCACTTCACTTCTTCCTAGGTGCATGGCCAGTAGTTGGTATCTGGTTTACAGCAATGGGTGTAGCTACAATGGCATTCAACCTAAACGGTTTTAACTTTAACCAATCAGTTGTTGAT
	Hymenomonas_sp_UWCCMI398_???	ACTGAGAACAGACTATACATTGGGTTGGTTCGGTTG-TCTAATGTTCCCTACTCTACTAACAGCTACTTCAGCTTACATTATTGCTTTCATTGCTGCACCTCCAGTAGATATCGATGGTATCCGTGAGCCAGTTGCTGGTTCTCTACTATACGGAAACAACATCATCTCTGGTGCAGTTGTACCAAGCTCTAACGCTATTGGTGTACACTTCTACCCAATTTGGGAAGCTGCTTCAATTGATGAGTGGCTATACAACGGTGGTCCTTACCAACTAGTTGTTTTCCACTTCTTCATTGGTGTATGTGCTTACATTGGTCGTGAGTGGGAACTTTCTTACCGTCTAGGTATGCGTCCATGGATCTGTGTTGCATTCTCTGCTCCAGTAGCAGCAGCAGCAGCAGTATTCGTAATCTACCCAATCGGTCAAGGTTCATTCTCTGATGGTATGCCTCTAGGTATTTCTGGTACTTTCAACTTCATGCTTGTATTCCAAGCTGAGCACAACATTCTAATGCACCCATTCCACATGCTTGGTGTTGCTGGTGTATTCGGTGGTTCACTATTCTCAGCTATGCACGGTTCACTAGTAACTTCTTCTCTAATTCGTGAGACTTCAGAGAACGAGTCACTAAACTACGGTTACAAGTTTGGTCAAGAAGAAGAAACTTACAACATCGTTGCAGCTCACGGTTACTTCGGTCGTTTAATCTTCCAATACGCTTCATTCAACAACTCACGTGCTCTTCACTTCTTCTTAGGTGCATGGCCAGTAGTTGGTATCTGGTTCACAGCAATGGGTGTAGCAACAATGGCATTCAACTTAAACGGTTTCAACTTCAACCAATCAGTTGTTGAT
	Isochrysis_galbana_???	ACTGAGAACAGACTATACATT-GGTTGGTTCGGTTGTTCTAAGTTTCCTTACTCTACTTACTGCTATCTCAGCATAGATTATTGCTTTCATCGCAGCACCTCCAGTAGATATGGATGGTATCCGTGAGAGAGTTGCTGGTTCTCTACTTTACGGTAACAACATCATCTCTGGTGCTGTAGTACCAAGCTCTAACGCTATTGGTGTACACTTCTACCCAATTTGGGAAGCTGCTTCAATTGATGAGTGGTTATACAACGGTGGTACTTACCAACTTGTAGTATTCCACTTCTTCATTGGTGTATGTGCTTACATCGGTCGTGAGTGGGAACTTTCTTACCGTTTAGGTATGCGTCCATGGATTTGTGTTGCTTTCTCTGCACCAGTTGCAGCAGCAGCAGCAGTATTCATTATCTACCCAATCGGTCAAGGTTCATTCTCAGATGGTATGCCTCTTGGTATCTCTGGTACTTTCAACTTCATGCTTGTATTCCAAGCTGAGCACAACATCCTAATGCACCCATTCCACATGCTTGGTGTTGCTGGTGTATTTGGTGGTTCTCTATTCTCTGCTATGCACGGTTCATTAGTAACTTCATCTCTAATCCGTGAAACTACTGAGAACGAGTCAGCTAACTACGGTTACAAGTTCGGTCAAGAAGAGGAAACTTACAACATCGTTGCAGCTCACGGTTACTTCGGTCGTCTAATTTTCCAATACGCTTCATTCAACAACTCACGTGCTCTTCACTTCTTCTTAGGTGCATGGCCAGTAGTTGGTATCTGGTTCACAGCTATGGGTGTAGCTACAATGGCATTTAACATGGACGGTTTTAACTTCAACCAATCAGTTGTAGAC
	Phaeocystis_globosa_CCMP627_???	ACTGAGAACAGACTATACATC-GGTTGGTTCGGTTG-TCTAATGTTCCCTACTCTACTTACAGCTATTTCAGTTTACATTATTGCTTTTATCGCTGCACCTCCAGTAGATATCGATGGTATCCGTGAGCCAGTTGCTGGTTCTCTACTTTACGGAAACAACATCATCTCTGGTGCAGTAGTACCAAGCTCTAACGCTATCGGTGTTCACTTCTACCCAATTTGGGAAGCTGCTTCAATCGATGAGTGGTTATACAACGGTGGTCCTTACCAACTAGTTTGTCAACACTTCTTCATTGGTGTATGTGCTTACATCGGTCGTGAGTGGGAACTTTCTTACCGTCTAGGTATGCGTCCATGGATCTGTGTTGCTTTCTCAGCTCCAGTAGCTGCTGCAGCTGCAGTATTCATCATCTACCCAATCGGTCAAGGTTCATTCTCTGATGGTATGCCTCTAGGTATCTCTGGTACTTTCAACTTCATGCTTGTATTCCAAGCTGAGCACAACATCCTAATGCACCCATTCCACATGCTAGGTGTTGCTGGTGTATTCGGTGGTTCATTATTCTCTGCTATGCACGGTTCATTAGTAACTTCATCTCTAATCCGTGAAACTACAGAGAACGAATCAGCTAACTACGGTTACAAGTTCGGTCAAGAAGAAGAGACTTACAACATCGTTGCAGCTCACGGTTACTTTGGTCGTCTAATCTTCCAATACGCTTCATTCAACAACTCTCGTGCACTTCACTTCTTCTTAGGTGCATGGCCAGTAGTTGGTATCTGGTTCACAGCTATGGGTGTTGCTACTATGGCATTCAACCTAAAC------------------------------
	Phaeocystis_globosa_CCMP2754_???	ACTGAGAACAGACTATACATC-GGTTGGTTCGGTTG-TCTAATGTTCCCTACTCTACTTACAGCTATTTCAGTTTACATTATTGCTTTTATCGCTGCACCTCCAGTAGATATCGATGGTATCCGTGAGCCAGTTGCTGGTTCTCTACTTTACGGAAACAACATCATCTCTGGTGCAGTAGTACCAAGCTCTAACGCTATCGGTGTTCACTTCTACCCAATTTGGGAAGCTGCTTCAATCGATGAGTGGTTATACAACGGTGGTCCTTACCAACTAGTTTGTCAACACTTCTTCATTGGTGTATGTGCTTACATCGGTCGTGAGTGGGAACTTTCTTACCGTCTAGGTATGCGTCCATGGATCTGTGTTGCTTTCTCAGCTCCAGTAGCTGCAGCAGCTGCAGTATTCATCATCTACCCAATCGGTCAAGGTTCATTCTCTGATGGTATGCCTCTAGGTATCTCTGGTACTTTCAACTTCATGCTTGTATTCCAAGCTGAGCACAACATCCTAATGCACCCATTCCACATGCTAGGTGTTGCTGGTGTATTCGGTGGTTCATTATTCTCTGCTATGCACGGTTCATTAGTAACTTCATCTCTAATCCGTGAAACTACAGAAAACGAGTCAGCTAACTACGGTTACAAGTTCGGTCAAGAAGAAGAGACTTACAATATCGTTGCAGCTCACGGTTACTTTGGTCGTCTAATCTTCCAATACGCTTCATTCAACAACTCTCGTGCACTTCACTTCTTCTTAGGTGCATGGCCAGTAGTTGGTATCTGGTTCACAGCTATGGGTGTTGCTACTATGGCATTCAACCTAAACGGTTTCAACTTCAACCAGTCTGTTGTTGAT
	Emiliania_huxleyi_CCMP373_???	ACTGAGAACAGACTATACATT-GGTTGGTTCGGTTG-TCTAATGTTCCCTACTCTACTATCTGCTATCTCAGCTTACATTATTGCTTTCATCGCAGCACCTCCAGTAGATATCGATGGTATCCGTGAGCCAGTTGCTGGTTCTCTACTTTACGGTAACAACATCATCTCTGGTGCTGTAGTACCAAGCTCTAACGCTATTGGTGTACACTTCTACCCAATTTGGGAAGCTGCTTCAATTGATGAGTGGTTATACAACGGTGGTACTTACCAACTAGTTGTTCTTCACTTCTTCATTGGTGTATGTGCTTACATCGGTCGTGAGTGGGAACTTTCTTACCGTCTAGGTATGCGTCCATGGATCTGTGTTGCTTTCTCTGCTCCAGTAGCAGCTGCAGCTGCAGTATTCGTAATCTACCCAATCGGTCAAGGTTCATTCTCAGATGGTATGCCTCTAGGTATCTCTGGTACTTTCAACTTCATGCTTGTATTCCAAGCTGAGCACAACATCCTAATGCACCCATTCCACATGCTTGGTGTTGCTGGTGTATTCGGTGGTTCTCTATTCTCAGCTATGCACGGTTCATTAGTAACTTCATCTCTAATCCGTGAGACTACTGAGAACGAGTCAGCTAACTACGGTTACAAGTTCGGTCAAGAAGAAGAGACTTACAACATCGTTGCAGCTCACGGTTACTTCGGTCGTCTAATCTTCCAGTACGCTTCATTCAACAACTCACGTGCTCTTCACTTCTTCTTAGGTGCATGGCCAGTAGTTGGTATCTGGTTCACAGCAATGGGTGTAGCTACTATGGCATTCAACCTAAACGGTTTCAACTTCAACCAATCAGTTGTAGAT
	Chrysochromulina_tobin_CCMP291_???	ACTGAGAACAGACTATACATT-GGTTGGTTCGGTTG-TCTAATGTTCCCTACTCTACTTACAGCTATTTCAGCTTACGTTATTGCTTTTATCGCAGCACCTCCAGTAGATATCGATGGTATCCGTGAGCCAGTTGCTGGTTCTCTACTTTACGGAAACAACATCATCTCTGGTGCTGTAGTTCCAAGTTCAAACGCTATCGGTGTTCACTTCTACCCAATCTGGGAAGCTGCTTCAATCGATGAGTGGCTATACAACGGTGGTACTTACCAACTAGTTGTTTTCCACTTCTTCATTGGTGTATGTGCTTACATCGGTCGTGAGTGGGAGCTTTCTTACCGTCTAGGTATGCGTCCATGGATCTGTGTTGCTTTCTCAGCTCCAGTAGCTGCAGCATCTGCAGTATTCGTAATCTACCCAATCGGTCAAGGTTCTTTCTCAGATGGTATGCCTCTAGGTATCTCTGGTACTTTCAACTTCATGCTTGTATTCCAAGCTGAGCACAACATCCTTATGCACCCATTCCACATGCTTGGTGTTGCTGGTGTATTCGGTGGTTCTCTATTCTCAGCTATGCACGGTTCTCTAGTAACTTCATCTCTAATCCGTGAAACTACTGAGAACGAATCTGCTAACTACGGTTACAAGTTCGGTCAAGAAGAAGAGACTTACAACATCGTTGCAGCTCACGGTTACTTAGGTCGTCTATTCTTCCAATACGCTTCATTCAACAACTCACGTGCACTTCACTTCGTCCTAGGTGCTTGGCCAGTAGTTGGTATCTGGTTAACATCTATGGGTGTAGCTACTATGGCATTCAACCTAAACGGTTTCAACTTCAACCAGTCAGTTGTAGAT
	Prymnesium_parvum_UWCCMI325_???	ACTGAGAACAGACTTTACATT-GGTTGGTTCGGTTG-TCTAATGTTCCCTACTCTTCTTACAGCAATCTCTTGTTACGTTATCGCTTTTATCGCAGCACCTCCAGTAGATATCGATGGTATCCGTGAGCCTGTTGCTGGTTCTTTATTATACGGAAATAACATCATCTCTGGTGCTGTAGTACCAAGTTCTAACGCTATCGGTGTTCACTTCTACCCAATCTGGGAAGCTGCTTCAGTTGACGAGTGGCTTTACAACGGTGGTCCTTACCAACTAGTTGTTTTCCACTTCTTCATTGGTGTATGTGCTTACATTGGTCGTGAGTGGGAGCTTTCATACCGTCTAGGTATGCGTCCATGGATCTGTGTTGCGTTCTCTGCTCCAGTTGCAGCAGCAGCGGCAGTATTCGTAATCTACCCAATCGGTCAAGGTTCATTCTCAGATGGTATGCCTCTAGGTATCTCTGGTACTTTCAACTTCATGCTTGTATTCCAAGCTGAGCACAACATCTTAATGCACCCATTCCACATGCTTGGTGTTGCTGGTGTATTCGGTGGTTCATTATTCTCAGCTATGCACGGTTCATTAGTAACTTCATCTCTAATCCGTGAAACTACTGAGAACGAATCAGCTAACTACGGTTACAAGTTCGGTCAAGAGGAAGAGACTTACAACATCGTTGCAGCTCACGGTTACTTCGGTCGTCTAATCTTCCAATATGCTTCATTCAACAACTCACGTGCACTTCACTTCTTCTTAGGTGCATGGCCAGTAATTGGTATCTGGTTCACAGCTATGGGTGTAGCAACAATGGCATTCAACTTAAACGGTTTTAACTTCAACCAGTCAGTTGTAGAT
	Prymnesium_parvum_CCMP3037_CCMP2941_???	ACTGAGAACAGACTTTACATT-GGTTGGTTCGGTTG-TCTAATGTTCCCTACTCTTCTTACAGCAATCTCTTGTTACGTTATCGCTTTTATCGCAGCACCTCCAGTAGATATCGATGGTATCCGTGAGCCTGTTGCTGGTTCTTTACTATACGGAAACAACATCATCTCTGGTGCTGTAGTACCAAGTTCTAACGCTATCGGTGTTCACTTCTACCCAATCTGGGAAGCTGCTTCAGTTGACGAGTGGCTTTACAACGGTGGTCCTTACCAACTAGTTGTTTTCCACTTCTTCATTGGTGTATGTGCTTACATTGGTCGTGAGTGGGAGCTTTCATACCGTCTAGGTATGCGTCCATGGATCTGTGTTGCGTTCTCTGCTCCAGTTGCAGCAGCAGCAGCAGTATTCGTAATCTACCCAATCGGGCAAGGTTCATTCTCAGATGGTATGCCTCTAGGTATCTCTGGTACTTTCAACTTCATGCTTGTATTCCAAGCTGAGCACAACATCTTAATGCACCCATTCCACATGCTTGGTGTTGCTGGTGTATTTGGTGGTTCATTATTCTCAGCTATGCACGGTTCATTAGTAACTTCATCTCTAATCCGTGAAACTACTGAGAACGAGTCAGCTAACTACGGTTACAAGTTCGGTCAAGAGGAAGAGACTTACAACATCGTTGCAGCTCACGGTTACTTCGGTCGTCTAATCTTCCAATACGCTTCATTCAACAACTCACGTGCACTTCACTTCTTCTTAGGTGCATGGCCAGTAATTGGTATCTGGTTCACAGCTATGGGTGTAGCAACAATGGCATTCAACTTAAATGGTTTTAACTTCAACCAGTCAGTTGTAGAT
	Prymnesium_parvum_CCMP709_???	ACTGAGAACAGACTTTACATT-GGTTGGTTCGGTTG-TCTAATGTTCCCTACTCTTCTTACAGCAATCTCTTGTTACGTTATCGCTTTTATCGCAGCACCTCCAGTAGATATCGATGGTATCCGTGAGCCTGTTGCTGGTTCTTTATTATACGGAAACAACATCATCTCTGGTGCTGTAGTACCAAGTTCTAACGCTATCGGTGTTCACTTCTACCCAATCTGGGAAGCTGCTTCAGTTGATGAGTGGCTTTACAACGGTGGTCCTTACCAACTAGTTGTTTTCCACTTCTTCATTGGTGTATGTGCTTACATTGGTCGTGAGTGGGAGCTTTCATACCGTCTAGGTATGCGTCCATGGATCTGTGTTGCGTTCTCTGCTCCAGTTGCAGCAGCAGCAGCAGTATTCGTAATCTACCCAATCGGGCAAGGTTCATTCTCAGATGGTATGCCTCTAGGTATCTCTGGTACTTTCAACTTCATGCTTGTATTCCAAGCTGAGCACAACATCTTAATGCACCCATTCCACATGCTTGGTGTTGCTGGTGTATTTGGTGGTTCATTATTCTCAGCTATGCACGGTTCATTAGTAACTTCATCTCTAATCCGTGAAACTACTGAGAACGAGTCAGCTAACTACGGTTACAAGTTCGGTCAAGAGGAAGAGACTTACAACATCGTTGCAGCTCACGGTTACTTCGGTCGTCTAATCTTCCAATATGCTTCATTCAACAACTCACGTGCACTTCACTTCTTCTTAGGTGCATGGCCAGTAATTGGTATCTGGTTCACAGCTATGGGTGTAGCAACAATGGCATTCAACTTAAACGGTTTTAACTTCAACCAGTCAGTTGTAGAT
	Chrysochromulina_polyepis_CCMP286_???	--------------------------------------------TTCCCTACTCTACTTACAGCTATTTCTGTTTACGTTATCGCTTTTATCGCAGCACCTCCAGTAGATATCGATGGTATCCGTGAGCCAGTTGCTGGTTCTCTACTTTACGGGAACAACATCATCTCTGGTGCTGTAGTACCAAGCTCTAACGCTATCGGTGTACACTTCTACCCAATCTGGGAAGCTGCTTCAGTTGATGAGTGGCTTTACAACGGTGGTCCTTACCAACTAGTTGTATTCCACTTCTTCATCGGTGTATGTGCTTACATTGGTCGTGAGTGGGAGCTTTCTTACCGCCTAGGTATGCGTCCATGGATCTGTGTTGCTTTCTCAGCTCCAGTAGCTGCAGCAGCTGCAGTTTTCGTAATCTACCCAATCGGTCAAGGTTCATTCTCTGATGGTATGCCTCTAGGTATCTCTGGTACTTTCAACTTCATGCTTGTATTCCAAGCTGAGCACAACATCCTAATGCACCCATTCCACATGCTTGGTGTTGCTGGTGTTTTCGGTGGTTCACTATTCTCAGCTATGCACGGTTCTCTAGTAACTTCATCTCTAATTCGTGAGACTACTGAGAACGAGTCTGCTAACTACGGTTACAAGTTCGGTCAAGAAGAAGAGACTTACAACATCGTTGCAGCTCACGGTTACTTCGGTCGTCTAATCTTCCAATACGCTTCATTCAACAACTCACGTGCTCTTCACTTCTTCCTAGGTGCATGGCCAGTAGTTGGTATCTGGTTCACAGCTATGGGTGTAGCAACAATGGCATTCAACCTAAACGGTTTTAACTTCAACCAATCAGTTGTAGAT
	Chrysochromulina_kappa_CCMP288_???	ACTGAGAACAGACTATACATT-GGTTGGTTCGGTTG-TCTAATGTTCCCTACTCTACTTACAGCAATCTCTTGTTACATTATTGCTTTTATCGCAGCACCTCCAGTAGATATCGATGGTATCCGTGAGCCAGTTGCTGGTTCTCTACTTTACGGAAACAACATCATCTCTGGTGCTGTAGTACCAAGTTCTAACGCTATCGGTGTTCACTTCTACCCAATCTGGGAAGCTGCTTCAGTTGATGAGTGGCTTTACAACGGTGGTCCTTACCAACTAGTTGTTTTCCACTTCTTCATTGGTGTATGTGCTTACATTGGTCGTGAGTGGGAGCTTTCTTACCGTCTAGGTATGCGTCCATGGATCTGTGTTGCTTTCTCAGCTCCAGTAGCTGCAGCAGCTGCAGTATTCGTAATCTACCCAATCGGTCAAGGTTCATTCTCAGATGGTATGCCTCTAGGTATCTCTGGTACTTTCAACTTCATGCTTGTATTCCAAGCTGAGCACAACATCCTAATGCACCCATTCCACATGCTTGGTGTTGCTGGTGTATTCGGTGGTTCATTATTCTCAGCTATGCACGGTTCTCTAGTAACTTCTTCACTTATTCGTGAGACTACTGAGAACGAGTCTGCTAACTACGGTTACAAGTTCGGTCAAGAAGAAGAGACTTACAACATCGTTGCAGCTCACGGTTACTTCGGTCGTCTAATTTTCCAATATGCTTCATTCAACAACTCACGTGCTCTTCACTTCTTCCTAGGTGCATGGCCAGTAGTTGGTATCTGGTTCACAGCTATGGGTGTAGCTACAATGGCATTCAACCTAAACGGTTTCAACTTCAACCAATCAGTTGTAGAT
	Chrysochromulina_ericina_CCMP282_???	ACTGAGAACAGACTATACATT-GGTTGGTTCGGTTG-TCTAATGTTCCCTACTCTACTTACAGCAATCTCTTGCTACATTATTGCTTTTATCGCAGCACCTCCAGTAGATATCGATGGTATCCGTGAGCCAGTTGCTGGTTCTCTACTTTACGGAAACAACATCATCTCTGGTGCTGTAGTACCAAGCTCTAACGCTATCGGTGTTCACTTCTACCCAATCTGGGAAGCTGCTTCAGTTGATGAGTGGCTTTACAACGGTGGTCCTTACCAACTAGTTGTATTCCACTTCTTCATTGGTGTATGTGCTTACATTGGTCGTGAGTGGGAGCTTTCTTACCGTCTAGGTATGCGTCCATGGATCTGTGTTGCTTTCTCAGCTCCAGTAGCTGCAGCAGCTGCAGTATTCGTAATCTACCCAATCGGTCAAGGTTCATTCTCAGATGGTATGCCTCTAGGTATCTCTGGTACTTTCAACTTCATGCTTGTATTCCAAGCTGAGCACAACATCCTAATGCACCCATTCCACATGCTTGGTGTTGCTGGTGTTTTCGGTGGTTCACTATTCTCAGCTATGCACGGTTCTCTAGTAACTTCATCTCTAATTCGTGAGACTACTGAGAACGAGTCTGCTAACTACGGTTACAAGTTCGGTCAAGAAGAAGAGACTTACAACATCGTTGCAGCTCACGGTTACTTCGGTCGTCTAATTTTCCAATACGCTTCATTCAACAACTCACGTGCTCTTCACTTCTTCTTAGGTGCATGGCCAGTAGTTGGTATCTGGTTCACAGCTATGGGTGTAGCAACAATGGCATTCAACCTAAACGGTTTCAACTTCAACCAATCAGTTGTAGAT
	;
END;
