# Supplementary material for: Genome Sequence and Transcriptome Analyses of Chrysochromulina tobin: Metabolic Tools for Enhanced Algal Fitness in the Prominent Order Prymnesiales (Haptophyceae)
Source: PLoS Genet. 2015 Sep 23;11(9):e1005469. doi: 10.1371/journal.pgen.1005469 (PMC4580454; doi:10.1371/journal.pgen.1005469)
Supplement: S5 Dataset — (ZIP) [file pgen.1005469.s005.zip]

Archive with 2 entries (2 files):
- Rhodopsin.nex
- Rhodopsin.tre
