# Supplementary material for: Genome Sequence and Transcriptome Analyses of Chrysochromulina tobin: Metabolic Tools for Enhanced Algal Fitness in the Prominent Order Prymnesiales (Haptophyceae)
Source: PLoS Genet. 2015 Sep 23;11(9):e1005469. doi: 10.1371/journal.pgen.1005469 (PMC4580454; doi:10.1371/journal.pgen.1005469)
Supplement: S5 Dataset — (ZIP) [file pgen.1005469.s005.zip › Rhodopsin.nex]

#NEXUS
BEGIN DATA;
	DIMENSIONS ntax=81 nchar=231;
	FORMAT datatype=Protein gap=-;
	MATRIX
	Photobacterium_sp_LC1_200_BAL68143_proteorhodopsin_outgroup	MLNPSDFVGVS--FWLMSAAMMAATFFFWVERDRVVGKWKTSLSVAAMVTGIACLHYFYMRGVW-------VETGQSPTVFRYVDWLLTVPLQIIEFFLILVVIAVVPTSLFWRLLIASIVMLVGGYLGEVGSPMVGFVIGMIGWLYIIYEIFVGEASTINANSGNEASSAFKALRLIVTIGWSIYPIGYLVGYFGDGG--NVAMLNLIYNLADFVNKIAFGVVIWAAAT-
	Polaribacter_sp_MED152_EAQ409251_proteorhodopsin_outgroup	VAKMAPDDYVGFTFFVGCMAMMAASVFFFLSMSSFDKKWRTSILVSGLITFIAAVHYWYMRDYW-------AANAESPTFFRYVDWVLTVPLMCVEFFLILKVAG-AKKSLMWRLIFLSVVMLVTGYMGEVLQAWFWGLVSGIAYFVIVYDIWLGKAKKLAVAAGGSVLKAHKTLCWFVLVGWAIYPIGYMAGTGWYESIFGGWNLDVIYNIGDAINKIGFGLVIYNLAV-
	Oxyrrhis_marina_cf_SMPC107_CAMPEP0204279646_Dino	RFSPEQYQAVTASLSAGAVAAGSIAVYTWMQVGNLNSALQIGPSISVIVTIISAYAAFGTKRSWETALTRNEPGRPLNDSGRYTDWIVTVPLLLIELVVVMDLPSDESNSLITRLAIAAVIMIATGYPGEQNIRMFWFCVSTIPFLYIVNSLVTEMGASSERQPA-NVQSLLLAGRTLTVISWMTYPLIYVAKGFGLEGPNAVVFEQVAYTVADIIAKGIFGMLIWAIAV-
	Oxyrrhis_marina_cf_SMPC107_CAMPEP0204294620_Dino	VFTETQYKGVSAMLAVGVAAPGAVTIFLWLQLENLAVSQQAGPSITGIVTLISAFSAYELECSWDNAFLKNDSGPPMADAKRYVDWVLTVPLLLIELIMVIDVPQGEKHSLMARLGIAAVLMICAGYPGELLMRWLWFSVSMVPFLYIMFSLIIELGDATDRQPE-EVRYWLVAARILTVISWLTYPGIYLGKCLGLQGPLAVCFEQMGYTMADILAKACFGMLIWLIAR-
	Prorocentrum_minimum_CCMP2233_CAMPEP0176751322_Dino	EMTDMQYQAVYNVLSFALASMMATTVYLWFRSFAVQDKYRSAVLISGLVTFIAAYHYFRIFNSWVEAYSYPLTGVPFNDAYRYMDWLLTVPLLLIEILLVMNLDAETYSEKAKALGLSSALMIVSGYYGELTPRWICWFVSMLFFVYICKELLIGLAAATESESDAEIKGKIRLAQVMTVISWCTYPVVYLFPMFGITAAQAVVGIQIGYCVSDIISKCGVGLVIYQITY-
	Prorocentrum_minimum_CCMP1329_CAMPEP0205232904_Dino	EMTDMQYQAVYNVLSFALASMMATTVYLWFRSFAVQDKYRSAVLISGLVTFIAAYHYFRIFNSWVEAYSYPLTGVPFNDAYRYMDWLLTVPLLLIEILLVMNLDAETYSEKAKALGLSSALMIVSGYYGELTPRWICWFVSMLFFVYICKELLIGLAAATESESDAEIKGKIRLAQVMTVISWCTYPVVYLFPMFGITAAQAVVGIQIGYCVSDIISKCGVGLVIYQITY-
	Prorocentrum_minimum_CCMP2233_CAMPEP0176696294_Dino	PMSDMQYQAVYNTLSFALASMMATTMYLWFRSTAVRDQFKXAVIISGLVTFIAAYHYIRIFNSWVEAYTYQLTGTPFNDAYRYMDWLLTVPLLLIEILLVMNLDEKTYSVKSKTLGVGAALMIVTGYYGELTSRWKCWGLSMCFFLYIVYELLVGLKAATDSEIDPTIKGKIQLAQVMTVXSWCTYPVVYLFPMFGITASNAVVAIQIGYCVSDIISKCGVGLVIYQVTY-
	Prorocentrum_minimum_CCMP1329_CAMPEP0205339132_Dino	PMSDMQYQAVYNTLSFALASMMATTMYLWFRSTAVRDQFKSAVIISGLVTFIAAYHYIRIFNSWVEAYTYPLTGTPFNDAYRYMDWLLTVPLLLIEILLVMNLDEKTYSVKSKTLGVGAALMIVTGYYGELTSRWECWGLSMCFFLYIVYELLVGLKAA------------------------------------------------------------------------
	Pleurochrysis_carterae_CCMP645_CAMPEP0169941064_Hapto	AVSASQFDLVYNSLSFTFASMLASTLFFWLRLPSVSEQYKSALTITGLVTFIAAYHYYRIFNSWVEAYEHPITGKPFNDAYRYMDWLLTVPLLLIEIVLCMKLPADEVVSKSWSLGTAAALMIILGYPGELIMRWVFWALAMVPFLYVVYTLLVGLASATEAETDPAVKSMLYKACWATVISWCTYPIVYILPMLGVDGGAAVVSIQIGYCIADVIAKCGVGFLIYNITX-
	Phaeocystis_globosa_PgG_A_AEP68178	-MSAGEFDLVYNSLSFTLASMMASTLFFWLRLSAVHEKYKTAMTITGLVTFIAAYHYLRIFNSWVDAYEFPLTGKPFNDAYRYMDWLLTVPLLLIEIIFCCNLSPDEVAKKAWALGGAAGLMIILGYPGELIVRFLFWVAAMVPFAYVVHTLLVGLKEAIASEGNPKVATMLTQVCYATVGSWCTYPVVYLFPMLGFRGPGAVVAIQLGYCAADIISKCGVGFLIYNITV-
	Phaeocystis_globosa_PgG_A_AEP68177	-MSAGEFDLVYNSLSFTLASMMASTLFFWLRLSSVHEKYKTAMTVTGLVTFIAAYHYLRIFNSWVDAYEFPLTGKPFNDAYRYMDWLLTVPLLLIEIIFCCNLSPDETAKKAWALGVSSGLMIILGYPGELIVRFMFWFAAMIPFLYVVYTLLVGLKEAIASEGNPKVAAMLTQVCYATVISWCTYPVVYLFPMLGFGGPQAVIAIQLGYCVSDIISKCGVGFLIY-----
	Phaeocystis_antarctica_CCMP1374_CAMPEP0198194656_Hapto	KMSAGEFDLVYNSLSFTLASMMASTLFFWLRLSSVHEKYKTAMTVTGLVTFIAAYHYIRIFNSWVDAYEFPLTGKPFNDAYRYMDWLLTVPLLLIEIIFCCNLSPDETVKKAWALGVSSGLMIALGYPGEMIVRFMFWAAAMVPFLYVVYTLLVGLKEAIASEGNPKVAAMLTQVCYATVISWCTYPVVYLFPMLGFEGPQAVIAIQLGYCVSDIISKCGVGFLIYNITI-
	Chrysochromulina_tobin_CCMP291_Ctob_004469	PVTAGQFDLVYNALSFTLASMMASTIFFWIRMGSVSEKYKSAMTITGLVTFIAAYHYIRIFNSWNESYHYPITGQPFNDAYRYMDWMLTVPLLMIEIIFVMGLSPEETAAKATSLGVAAGLMIVLGYPGELIVRWMWWTLAMIPFLYVVHTLLIGLQGAIKEEKNEEVAKKLNMVCWATVVSWCTYPIVYVFPMLGLDGPSAVVAIQLGYCVSDIISKCGVGFLIYNITI-
	Chrysochromulina_polylepis_UIO037_CAMPEP0115789866_Hapto	SMTAGQFDLVYNSLSFTMASMMASTIFFWLRLGSVHEKYKSAMVITGLVTFIAAYHYIRIFNSWTEAYAFPITGQPFNDAYRYMDWLLTVPLLLIEIVFVMKLDAKETASMATSLGFFAGLMIVLGYPGELIVRWMWWGAAMLPFLYVVYTLLIGLKGAIKSESDPAVAAKLSMVCWATVISWCTYPVVYVFPMFGLNGPDAVVGIQLGYCAADIISKCGVGFLIYNITM-
	Chrysochromulina_polylepis_CCMP1757_CAMPEP0183244200_Hapto	SMTAGQFDLVYNSLSFTMASMMASTIFFWLRLGSVHEKYKSAMVITGLVTFIAAYHYIRIFNSWTEAYAFPITGQPFNDAYRYMDWLLTVPLLLIEIVFVMKLDAKETASMATSLGFFAGLMIVLGYPGELIVRWMWWGAAMLPFLYVVYTLLIGLKGAIKSESDPAVAAKLSMVCWATVISWCTYPVVYVFPMFGLNGPDAVVGIQLGYCAADIISKCGVGFLIYNITM-
	Oxyrrhis_marina_cf_SMPC107_CAMPEP0204276056_Dino	SWTYSQWSAVYNALSFGIASMAAATCFLWLHIPSVSRRYRTALTVSGIVTFIATYHYIRIFNSWVDAFFVGKSGQPFNDAYRYVDWLLTVPLLLIELVLVMGLPRSETVRMSWQLGLASALMVALGYPGEVQTRWTWWCLAMVPFVFVVVILVVRLGVATTQQPY-QVVPLVQSARYLTVLSWLAYPLVYLVKNTGVAGARATMYEQIGYSVADVVAKCVFGILIWAIXD-
	Polarella_glacialis_CCMP1383_CAMPEP0115078694_Dino	GFSFAEWSAVYNALSFGIAAMGSATVFFWLQLPNVSKNYRTALAITGVVTLIATYHYLRIFNSWVDAFEVKLTGSPFNDAYRYVDWLLTVPLLLIELILVMKLPQDETKSLCLKLGFASALMVILGYPGEIQQRWVWWCLAMIPFFYVVYSLVVGLSQATXKQPS-GVSSLIAAARYLTVISWCTYPVVYLVKSIGLSGPMATTCEQVGYSVADVVAKAVFGILIWGIAA-
	Polarella_glacialis_CCMP2088_CAMPEP0197969020_Dino	GFSFAEWSAVYNALSFGIAAMGSATVFFWLQLPNVSKNYRTALAITGVVTLIATYHYLRIFNSWVDAFEVKLTGSPFNDAYRYVDWLLTVPLLLIELILVMKLPQDETKSLCLKLGFASALMVILGYPGEIQQRWVWWCLAMIPFFYVVYSLVVGLSQATGKQPS-GVSSLIAAARYLTVISWCTYPVVYLVKSIGLSGPMATTCEQVGYSVADVVAKAVFGILIWGIAA-
	Pyrocystis_lunula_AAO14677_Xanthorhodopsin	GFTYGQWSLVYNSLSFGIAGMGCATIFFWLQLPNVSKSYRTALTITGLVTAIATYHYVRIFNSWVDAFKVVLLGAPFNDAYRYVDWLLTVPLLLIELILVMKLPKAETVKLSWNLGVASAVMVALGYPGEIQVRWFWWAMAMIPFYYVVVTLVNGLSDATAKQPD-SVKSLVVTARYLTVISWLTYPGVYIIKSMGLAGNIATTYEQVGYSVADVVAKAVFGVLIWAIAA-
	Pyrodinium_bahamense_pbaha01_CAMPEP0179040430_Dino	GISYSQWSLVYNALSFGIAGMGSATIFFWLQLANVNKSYRTALTITGLVTAIATYHYVRIFNSWVDAFTVGLSGAPFNDAYRYVDWLLTVPLLLIELILVMKLPQDETVKLSTNLGIASAAMICLGYPGEIQVRWFWWALSMVPFCYVVATLVAGLGEATSKQPE-AVRGLVTKARFLTVISWLTYPGVYIVKNMGLAGNVATTYEQVGYSIADVVAKAVFGVLIWAIAA-
	Oxyrrhis_marina_cf_SMPC107_CAMPEP0204253694_Dino	DFSYGEWSAVYNVLSFGIAAMGSATVFFWLQLPNVTRSYRTALTITGIVTWIATYHYFRIFNSWVGAFEV-VSGAPFNDAYRYVDWLLTVPLLLIELILVMKLPAGETASMGTKLGLASAVMVALGYPGEIQVRWVWWALAMIPFFYVVYSLLSGLGEATARQPE-SVVGLVSAARYLTAVSWLTYPFVYIIKNIGLAGPVATMYEQIGYSVADVVAKAVFGVLIWAIAS-
	Oxyrrhis_marina_CCMP1788_ADY17809_rhodopsintypeII	DFTYGQWSAVYNALSFGIAAMGSATVFFWLQLPNVTKSYRTALTITGIVTWIATYHYFRIFNSWVAAFEV-VSGTPFNDAYRYVDWLLTVPLLLIELILVMKLPAGETASMGTKLGLASAVMVALGYPGEIQVRWFWWALAMIPFFYVVYSLLAGLGEATAKQPE-SVSGLVSAARYLTAVSWLTYPFVYIIKNIGLAGPTATMCEQIGYSIADVVAKAVFGVLIWAIAA-
	Oxyrrhis_marina_cf_SMPC107_CAMPEP0204303560_Dino	DFSYGEWNAVYNALSFGIAAMGSATVFFWLQLGNVSKNYRTALTITGIVTWIATYHYFRIFNSWVEAFDV-VSGTPFNDAYRYVDWLLTVPLLLIELILVMKLPAGETAALSTKLGVASAVMVALGYPGEIQVRWFWWALAMIPFAYVVFSLLVGLGAATAKQPE-SVAGLVSAARYLTAVSWLTYPFVYIIKNVGLAGPTATMYEQIGYSVAX-----------------
	Oxyrrhis_marina_Om_5p_3_1_ABV22426	DFSYGEWNAVYNALSFGIAAMGSATVFFWLQLGNVSKNYRTALTITGIVTWIATYHYFRIFNSWVEAFEV-VSGTPFNDAYRYVDWLLTVPLLLIELILVMKLPAGETAALSTKLGVASAVMVALGYPGEIQVRWFWWALAMIPFAYVVFSLLVGLGAATAKQPE-SVAGLVSAARYLTAVSWLTYPFVYIIKNVGLAGPTATMYEQIGYSVADVMAKAVFGVLIWAIAN-
	Oxyrrhis_marina_CCMP1788_ADY17808_rhodopsintypeII	DFSYGEWNAVYNALSFGIAAMGSATVFFWLQLGNVTKSYRTALTITGIVTWIATYHYFRIFNSWVEAFEV-VSGTPFNDAYRYVDWLLTVPLLLIELILVMKLPAGETAALSTKLGVASAVMVALGYPGEIQVRWFWWALAMIPFAYVVFSLLVGLGAATAKQPE-SVAGLVSAARYLTAVSWLTYPFVYIIKNVGLAGPTATMYEQIGYSVADVMA--------------
	Polarella_glacialis_CCMP2088_CAMPEP0198009426_Dino	DWSYAEWNATYNAFSFGIAAMGSATIFFWLQLANVSKSYRTALIIAGIVTCITTYNNFGYFNSWVKAFKVVLTGTPFSDEYRTQDWMLTLPLLLIELILVMKLPHEETVSLCWKLGVASVLMVALGHFLEIQVLWIWWFLAMIPFCYIVRTLVVGLNEATSKQPTPAAASLVSAARYVTVVSWLAYPFVWQAMGVGLASPTALMYEQIGYSLVDVWAKAFSGVLIWAIAS-
	Polarella_glacialis_CCMP2088_AEF32712_xanthorhodopsin	GFSYAEWNATYNALSFGIAAMGSATIFFWLQLPNVTKNYRTALTITGIVTLIATYHYIRIFNSWSEAFTVALTGAPFNDGYRYVDWLLTVPLLLIELILVMKLPQAETVNLSWKLGLASALMVALGYPGEIQVRWFWWCLSMIPFCYVVFTLAVGLAEATSKQPSPAAASLASAARYLTVLSWCTYPFVYMVKSVGLAGPAATMYEQVGYSLADVLAKAVFGVLIWAIAA-
	Peridinium_aciculiferum_PAER2_CAMPEP0183486062_Dino	GWSYAEWNATYNAFSFGIAAMGCATIFFWLQLANVSKSYRTALIITGIVTCIATYHYFRIFNSWVEAFKVVLTGTPFNDAYRYVDWLLTVPLLLIELILVMKLPQEETVSLGWKLGVASALMVALGYPGEIQVRWFWWFLAMIPFCYVVQTLVVGLNEATSKQPSPAAASLVSAARYVTVVSWCTYPFVYIIKNVGLSGPTATMYEQIGYSLADVMAKAVFGVLIWAIAS-
	Legionella_geestiana_WP_028386460_xanthorhodopsin	KIDFWQYSLLYNCFSFTFALMMAATLFFWLNLGRVSAKYRIAISITGLVTFIAAYHYLQIFFSFENAFTVMPSGKPFNDAYRYVDWLLTVPLLLVELILVMKLTHEETVSRSVKLGLAAAVMVILGYPGEISTRWYWWILAMIPFVYIVYELFFGLRASISRQPV-KVQGLVRRACNLTVLAWCFYPIVYLLPNFGLSGGDAYVGLQLGYSIADIVAKAGFGLLIFFIAR-
	Marinobacter_sp_ELB17_WP_007350588_XR	SLSVGQYGFISNVFSFGLAVMASATLFLWLMKSSVAPAYRMAITISGLVTAIAAYHYLQIMLSWHGAASVTTSGEGFNRAYRYVDWLLTVPLLLVELILVMKLSNSETVSRSVKLGGAAALMIILGYPGEVSTRALFWILSMIPFLYIVRELVIGLKESISQQPD-EVKGLISAAATLVVASWAFYPIVYLLPLLGITGGSAIVAVETGYTIADIVSKAVFGLLIFTIAV-
	Spiribacter_salinus_WP_016353389_XR	TISLGQYTFIQNAFSFGLAVMAAASLFLWLSRSNVAPAYRMAITISGLVTAIAAYHYLQIMLSWEAAFSVTETGYPFNQAYRYVDWLLTVPLLLIELILVMRLSRSETVSKGVWLGGAAALMIILGYPGEVATRFTFWVLSMIPFIYIVYQLVVGLKGSIAKQPE-NVRGLINGAATLVVISWLFYPIVFLFPLIGFTGGGAITAVEVGYTIADIVAKAVFGILIFTIAL-
	Spiribacter_sp_UAH_SP71_AGY92107_XR	TLSVGQYDFIANAFSFGLAVMVATTIFLWFSRSHVAPAYKMAITISGLVTAIAGYHYLQIMLSWESAFSVTTTGYAYNQAYRYVDWLLTVPLLLVELILVMRLSRSETVSKSVTLGGAAALMIILGYPGEVATRFLFWVLSMIPFVYIVYQLVVGLKGSISKQPE-NVRGLINGAATLVVVSWLFYPIVYLFPLIGLTGGAAVTAVEVGYTVADIVAKAVFGILILTIAM-
	Sulfitobacter_guttiformis_WP_025063125_XR	TLSIGQYDLIYNAFSFGFATLAAATLFFWLGIGQVKPQYKTALIVTGLVTFIAAYHYFRIGQSWSDAYTLAPTEKVFNAAYRYVDWLLTVPLLLVELILVMSLTRSETVSRATSLGLAALLMVALGYPGEVSMRWIFGLLSMIPFLWIVYQLYSGLGKAIENQPE-NARGLVRLARNVTVGSWCFYPVVYFAGAVGLEGATATVIVEVGYTIADIIAKAGFGVLIFLIAM-
	Sphingobium_sp_Ant17_EXS71053_XR	MITAGQYLLVYNAFSFTFASMAAATLFFWFGRSQVGPAYKTALTITGLVTAIAAYHYYRIFESWSEAYALTASGVAFNDAYRYVDWLLTVPLLLIELVLVMRLSQSATVSMSVRLGSAAALMIILGYPGEIATRALWGTLSSIPFLYIVWELFKGLGDAIERQPE-SARGLIKQARLLTFASWGFYPIVYMIPYTSFTGGAVETGVQIGYTIADLIAKAGVGILVYMIAV-
	Sphingobium_sp_ba1_KFL44775_XR	--------------------MAAATLFFWFGRSQVGPAYKTALTITGLVTAIAAYHYYRIFESWSEAYALTASGVAFNDAYRYVDWLLTVPLLLIELVLVMRLSQSATVSTSVRLGSAAALMIILGYPGEIATRALWGTLSSIPFLYIVWELFKGLGDAIERQPE-SARGLIKQARLLTFASWGFYPIVYMIPYTNLAGGAVETGVQIGYTIADLIAKAGVGILVYMIAV-
	Sphingomonas_sp_PAMC_26605_WP_010183493_xanthorhodopsin	IVTPFQFSLVYNAFSFTFAAMGAATAFLWLSRGQVAPAYRTALTISGLVTGIAAYHYFRIFESWNAAYVFRATGFAFNDAYRYVDWLLTVPLLLIELVLVMRLSREETSSKAIRLGSAAALMIVLGYPGEIATRAIWGTLSAIPFLYIVWELFSGLGASIKQQPA-GAQELVRKARLLTFASWGFYPIVYMAPYAGLTGSTATTTIQIGYTIADIVAKAGLGILIFLIAV-
	Sphingomonas_sanxanigenens_DSM_19645_AHE52940_XR	IVTPFQYSLIYNAFSFTFATMGAATAFLWLSRSQVAPAYRTALTISGLVTGIAAYHYYRIFESWIAAYTFGATPFAFNDAYRYVDWLLTVPLLLIELVLVMRLSRDETMSKSVRLGSAAALMIVLGYPGEISTRVLWGTLSAIPFVYIVWELFSGLGKSIAQQPA-GAQNLVRKARLLTFASWGFYPIVYMAPYAGLTGGTVTTTIQIGYTIADIVAKAGLGILIFLIAV-
	Novosphingobium_acidiphilum_WP_028640910_XR	GITLFQYSLIYNAFSFTFAAMAATTLFLWLGRSEFSRNYRTAVTVSGLVTFIAAYHYLRIFNSWEAAFDVKVTGYAFNDAYRYVDWLLTVPLLLVELVLVMRLDAAETSRKALTLGSAAALMIVLGYPGEIATRALWGTLSAVPFVYIVWQLFSGLGASIERQPE-AVKGLVKQARLLTFASWGFYPIVYMAPYVHLSGPDATTTIQVGYTLADLVAKAVVGVLIFNIAV-
	Sphingomonas_sp_ATCC_31555_WP_026009269_xanthorhodopsin	VVTPFQYSLIYNAFSFTFATMAATTVFLWFGRSQVSAAYRNAVTISGLVTAIAAYHYLRIFESWESAYHYVATGVAFNDAYRYVDWLLTVPLLLIELVLVMRLTREETVQKCWRLGLAAALMIVLGYPGEIATRALWGTLSAIPFLYIVWELFSGLGKSIERQPE-SVRGLVKQARLLTFASWGFYPIVYMAPYANLAGPDVETVIQVGYTIADLVAKAGVGLLIFAIAS-
	Sphingomonas_elodea_WP_010544871_XR	IVSPFQYSLIYNAFSFTFATMAAATIYLWFGRSQVSSAYKNAVTISGLVTAIAAYHYFRIFESWESAYHYQATGIAFNDAYRYVDWLLTVPLLLIELVLVMRLSREETVQKGWRLGLAAALMIVLGYPGEIATRALWGTLSAIPFVYIVWELFSGLGKSIDRQPE-AVRGLVKQARLLTFASWGFYPIVYMAPYAQITGPEAQTVIQIGYTIADLVAKAGVGLLIFAIAQ-
	alpha_proteobacterium_BAL199EDP63929_XR	AITASQYYLVYNSLSFTIATFAAATLFFWFGRSQCSANYRTAVTITGLVTFIALYHYWRMFESWDAAFNVVATGIAYNRAYRYVDWLLTVPLLLIELILVMRLSQAETMSRSIKLGGAAALMIVLGYPGEVSTRLIWGALSMIPFLYIVMTLYSGLSKSIDQQPE-NVRGLVSMARSLVVVSWFFYPIVYFLPFIPMDGGAAFALIEVGYTIADITAKAVFGLLIYMIAV-
	Thioalkalimicrobium_cyclicum_WP_013836042_xanthorhodopsin	ELTFGQYELVYNAFSLGIAAFLAATLFFWLGLSQVSDKYKMAVVVTGLVTFIAGYHYLRMFDSWGDAYTAVSTGVAFNVAYRYVDWFLTVPLLLIELILVMSLTRSETVRKAILLGGAAALMIALGYPGEVSTRLLWGALSMIPFLYIVYTLFIGLSESIARQHE-NVRGLLNTARWILVLSWSFYPVVYFAPFMSLDGGQAQTVIEVGYTVADLVAKVVFGVIIFMIAV-
	beta_proteobacterium_SCGC_AAA027_K21_WP_028815988_XR	QLTFGQYELIYNAFSFGVATFFAATIFFWLGLSQVSQKYKTALVITGLVTFIAGYHYLRIFSSFGEAYTAVATGVAFNVAYRYVDWLLTVPLLLIELILVMGLSRAETISKSVKLGGAAALMIVLGYPGEVSTRFIWGALSMIPFLYIVINLFSGLSESIEKQPA-DVRGLISSARWVVILSWSFYPVVYFAPFMSLDGGTATTVIEVGYTIADIIAKAVFGVMIFMIAV-
	Methylophilales_bacterium_HTCC2181_WP_008106084_XR	-MELADYNLVFNSLSFAIATFGAGTVFFFAQRSQVAPAYKTALTLSGLVCLIAFYHYLRMFDSFNHAYVLSTTGAAFNDAYRYVDWLLTVPLLLLELVLVMRLSKEETYSKGTKLAFAAALMVALGYPGEISTRWMWWILAMIPFLYIVKDLVSGLGASISKQPK-AVQGLVSNARTLTILSWTFYPIVFILPMLGIGGGEVNAAVQVGYTIADIVAKAMFGVMIYMIAQ-
	beta_proteobacterium_KB13_EDZ64500_XR	-MEVGGYNLVYNSLSFAIATFGAATVFFFAQRSQVAPAYKTALSLSGLVCLIAFYHYLRMFESFNDAYTLVATGAQFNDAYRYVDWLLTVPLLLLELVLVMRLSKEETYSKGTKLALAAAVMVILGYPGEVIDRWMWWVLAMIPFVYIVWDLVSGLGASISKQPK-AVQGLVSKARTLTILSWCFYPIVFVFPMIGLQAGAVNPAIQVGYTVADVVAKALFGVMIYMIAQ-
	Janthinobacterium_lividum_WP_010401582_xanthorhodopsin	LITVGQFELVYNAFSFAIAVMGAATIFFFLGRSQVAAPYKTALTITGLVTLIAAYHYIRIFASWEESYTVVATGIKFNDAYRYVDWLLTVPLLLIELILVMRLSPAETVAKSTKLGLLAALMVVLGYPGEISTRWLWWTLAMIPFLIIVYDLFFGLKKSIASQPE-SARGLVSAARWVTVLSWCFYPVVFIFPMIGFTGGAATTAVQVGYTVADIVAKAAFGVLIYMIAV-
	Oxalobacteraceae_bacterium_WP_0096656461_xanthorhodopsin	AVTLGQYELVYNAFSFAIAVMGAATIFFFLGRSQVASAYRTALTITGLVTLIAAYHYLRIFNSWEAAFVITASGIKFNDAYRYVDWLLTVPLLLIELILVMRLPRAETIAKSTKLGLLAALMVVLGYPGEISTRWMWWGLAMIPFLIIVYDLFVGLKKSIDSQPA-AARGLISTARWVTVISWCFYPVVFVFPMIGFTGSSAATAVQVGYTVSDIVAKAMFGVLIYMIAV-
	Salinibacter_ruber_DSM_13855_YP_445623_xanthorhodopsin	TLTPGQYSLVFNMFSFTVATMTASFVFFVLARNNVAPKYRISMMVSALVVFIAGYHYFRITSSWEAAYAL-PTGELFNDAYRYVDWLLTVPLLTVELVLVMGLPKNERGPLAAKLGFLAALMIVLGYPGEVSTRGLWGFLSTIPFVWILYILFTQLGDTIQRQSS-RVSTLLGNARLLLLATWGFYPIAYMIPMAFPEAPGTIVALQVGYTIADVLAKAGYGVLIYNIAK-
	Salisaeta_longa_WP_022834939_XR	DLTPGQFSLVYNMFSFTVATMFAAFVYFVQAQKNLAPKYRVSMMVSSLVVFIAGYHYFRIFNSWDAAYVL-YSGKPFNDAYRYVDWLLTVPLLVIELVMVSGLPKGKSGSMMARLGIAAAAMIALGYPGEIATRVIWGIASTVPFIYILYVLFTELGSTINEQTG-EVKVLLKNARLLMLFTWGFYPIVYMAPFAGFEGASSLVTIQVGYTIADVAAKAGFGVLIYAIAK-
	Gloeobacter_violaceus_WP_011140202_xanthorhodopsin	SLTYGQFNLVYNAFSFAIAAMFASALFFFSAQALVGQRYRLALLVSAIVVSIAGYHYFRIFNSWDAAYVLELTSEKFNDAYRYVDWLLTVPLLLVETVAVLTLPAKEARPLLIKLTVASVLMIATGYPGEISTRIIWGTVSTIPFAYILYVLWVELSRSLVRQPA-AVQTLVRNMRWLLLLSWGVYPIAYLLPMLGVSGTSAAVGVQVGYTIADVLAKPVFGLLVFAIAL-
	Deinococcus_aquatilis_WP_019009904_XR	ALNAGQYNLIYNFLSFAIAAMGASAIFFFLSRSNVAPKYRVALLISGVVVSIAAYHYVRIFNSFEAAYALNPTTVPFNDAYRYVDWLLTVPLLLVEAVAVLALARNVANSLILRLAVAAVLMIALGYPGEVATRFLWGTLSTIPFLYILYILWIELARATERQTS-EVKVLVRNLRLLLLASWGVYPIAYILPMLGIVGSGAVVGVQVGYTIADVLAKPLFGLLIYAIAV-
	Haloarcula_marismortui_YP_135281_SensoryIII	MAQEIVWYGAG-----AGAFFVSAVVFVW-FAATRGNIRSSFYYLPPIHTSVAGAAYVAMALIAGGQ----LGDTVSITTLRFADWIVSTPIITYYLARLAG----VDTQTRRLAVAANVVMIGVGY-GFVSLRWIAFAVSTVAFIGLLYLYIKTFARKINAATA-SVRSLFQSLRDLTVVTWSLYPVVYFLGPLGTGIIQAPDLNFLV-AVLDTIAKVGFMSILLVRYN-
	Salinibacter_ruber_YP_446872_Halorhodopsin	ALASSIYVNIA-----LAGLTI--IVIAVMSRSIHDSRAKLITMSTLMISVVSISSYMGLASGLTIDPLVMAGQEVLSLWGRYLTWAFSTPFILLALGLLAR----STTDKIFSAIVLDVFMCLTGLAAALTMRWLWYALSTAFFVGVLYYLLVEWPAEADEA---GTADIFSTLQWMTIVLWIGYPVVWALGNEGLA-LLEVGATSWAYSGLDIFAKYAFTIILVLYVS-
	Natronomonas_pharaonis_YP_325981_Halorhodopsin	EFVLNDPLLASSLYINIALAGLSILLFVFMTRGLDDPRAKLIAVSTILVPVVSIASYTGLASGLTISVLEMEVDGVVTMWGRYLTWALSTPMILLALGLLAG----SNATKLFTAITFDIAMCVTGLAAALTMRWFWYAISCACFIVVLYILLVEWAQDAKAA---GTADIFSTLKLLTVVMWLGYPIVWALGVEGVA-VLPVGYTSWAYSALDIVAKYIFAFLLLNYLT-
	Haloarcula_vallismortis_P94853_Halorhodopsin	LLNSSLWVNIA-----LAGVVI--LLFVAMGRELESSRAKLIWVATMLVPLVSISSYAGLASGLTVGFLQMAGQEVLSPWGRYLTWTFSTPMILLALGLLAD----TDMASLFTAITMDIGMCITGLAAALVLRWVFYGISCAFFIAVLYVLLVEWPADAEAA---GTSEIFGTLKLLTVVLWLGYPILWALGSEGVALL-SVGVTSWGYSGLDILAKYVFAFLLLRWVA-
	Haloarcula_marismortui_YP_136278_Halo	LLNSSIWVNIA-----LAGVVI--LLFVAMGRDLESPRAKLIWVATMLVPLVSISSYAGLASGLTVGFLQMAGQEVLSPWGRYLTWTFSTPMILLALGLLAD----TDIASLFTAITMDIGMCVTGLAAALILRWVFYGISCAFFVAVLYVLLVQWPADAEAA---GTSEIFGTLKILTVVLWLGYPILWALGSEGVALL-SVGVTSWGYSGLDILAKYVFAFLLLRWVA-
	Haloquadratum_walsbyi_YP_658762_Halorhodopsin	LLSSSLWVNIA-----LAGLSI--LLFVYMGRNITSGRARLIWGATLMIPLVSISSYLGLASGLTVGFIEMAGQEVMSQWGRYLTWALSTPMILLALGVLAD----VDRGSLFTVIAADIGMCVTGLGAALIFRWAFYIISCTFFVVVLFALLFEWPVSAAAA---GTDDIFSTLRLLTVVLWIGYPVIWAAGVEGFALIQSVGLTSWGYSGLDILAKYAFSFLLLRWVA-
	Halobacterium_salinarum_YP_001688407_Halorhodopsin	LLSSSLWVNVA-------LAGIAILVFVYMGRTIRPGRPRLIWGATLMIPLVSISSYLGLLSGLTVGMIEMAGEMVRSQWGRYLTWALSTPMILLALGLLAD----VDLGSLFTVIAADIGMCVTGLAAAMTFRWAFYAISCAFFVVVLSALVTDWAASASSA---GTAEIFDTLRVLTVVLWLGYPIVWAVGVEGLALVQSVGVTSWAYSVLDVFAKYVFAFILLRWVA-
	Halobacterium_salinarum_YP_001689548_SensoryI	------MDAVATAYLGGAVALIVGVAFVWLYRSLDGSPHQSALAPLAIIPVFAGLSYVGMAYDIGTV----IVNGNQIVGLRYIDWLVTTPILVGYVGYAAG----ASRRSIIGVMVADALMIAVGAGAVVTLKWALFGVSSIFHLSLFAYLYVIFPRVVPDVPE-QI-GLFNLLKNHIGLLWLAYPLVWLFGPAGIG-EATAAGVALTYVFLDVLAKVPYVYFFYARRR-
	Haloarcula_vallismortis_Q48334_SensoryTypeI	---MDAVAVVYGITAAGFAVGVAIVGYLY--ASLEGSEERSILAALALIPGFAGISYVAMAFGIGTV----TIGETTLVGFRYLDWVVTTPLLVGFVGYAAG----ASRRAIFGVMVADALMILTGVGAVVALKWVLFGVSTVFHVSLFAYLYLVFPRSVPDDPQ-RI-GLFSLLKNHIGLLWIAYPLVWLAGPEGLG-LATYVGVSITYAFLDLLAKVPYVYFFYARRQ-
	Haloarcula_marismortui_YP_137680_SensoryI	---MDAVSVVYGITAAGFAVGVAIVGFLY--ASLEGSDERPILAALALIPGVAGISYVAMVFGIGTV----TIGETTLVGFRYLDWVVTTPLLVGFIGYTAG----ASRRAIFGVMAADALMILAGVGAVVALKWALFGVSAVFHISLFAYLYLIFPRSVPDDPQ-RI-GLFSLLKNHVGLLWIAYPLVWLAGPEGLG-FATYVGVSITYAFLDLLAKVPYVYFFYARRQ-
	Salinibacter_ruber_YP_446677_SensoryTypeI	MDATTIVLMLG-----TAGMLFGIPPCLRLLDMEADGHFGYLLLIPGFAALM----YALMTFGVGTQ----TFQGQTVPLLRYLDWLVTTPIMIGYAAYVAG----TSKRGIVGAALVDAVMIGLGTAAVVTTQWIFFGLAALCHLVLLGALYGPIRQNAWDQPS-TRQRLARLLVNHTGLLWITYPVVWVFGP-GLQ-LISATGVSIMIMYMDVLAKVPFVYFVYRSRE-
	Salinibacter_ruber_YP_446609_SensoryTypeI	MDPITIVYIIG-----TLGMLVGIPPALSLVGDEVGLDFDYVWA----IPGIAAFMYLLMTFDVGSV----QFQGYHVPIPRYIDWALTTPLLVGYTAYIAG----ASRGMIAGTALADFMMIVFGLGAVVFAQWVFFGLSSACHLTLLALLYGPVRNSAFGEPP-SHRRLARLLLNYVGLLWLAYPLVWLFGP-GLQWV-DAAGIAVIISYLDVTAKVPFVYFIYRARK-
	Chroomonas_cf_mesostigmatica_CCMP1168_CAMPEP0206230062_Crypto	PNSVXHFLLIG-----FLGMFIGAIVFFYMG--ISRKVNTITHVLTFFIAAVACISYYAMWAGLGVEYKTTDTTPRVIFWARYLDWVITTPLILVDLALLSR----ADTPTIISLVGNDVLMVICGLIGALTYKYMWWVAGLVFFIVVIIQLLQRLNNAE------GYGDALKGLSWLTIIAWIVYPIVWIVGSEGTGA--LGLSQEVGITITDLIAKX------------
	Chroomonas_cf_mesostigmatica_CCMP1168_CAMPEP0206235820_Crypto	TVPTRHFLLIG-----FLGMFVGSIVFCYLAMKKKDNLKE---TVTFIIASVAAGAYYSMWSGYGVTHKAENGTDRFIFWGRYVDWFITTPLLLYDIALVAE----APLGDIVMLLGVDMLMIVSGFVGAAVYKWFWWTLGMFFFIVIMYHLVVFFGRVKENNA--DIADNFKVLLLITIISWCIYPIMWVIGSEGLGA--VSMDLEVGITLTDLVAKIGFGVYLMYAIV-
	Hemiselmis_andersenii_CCMP439_CAMPEP0172019862_Crypto	PTSTRHFLLIG-----FLGMFVGSIVFCYLAMKKKGNNITQ--TVTFIIASVAAGAYYSMWSGYGVTKKVEEGPQRFIFWGRYVDWLITTPLLLYDIAVVVD----AELGEIVMLLGVDVLMIVSGYIGASVYKWAWWTLGMFFFGIVMYMFVGFYSKCRETKP--DVADKYKILLALTIVSWCVYPIMWVIGSEGLAA--VSLDIEVGFCLADLVAKVGFGLYLLFAVL-
	Hemiselmis_andersenii_CCMP644_CAMPEP0114144870_Crypto	PTSTRHFLLIG-----FLGMFVGSIVFCYLAMKKKGNNITQ--TVTFIIASVAAGAYYSMWSGYGVTKKVEEGPQRFIFWGRYVDWLITTPLLLYDIAVVVD----AELGEIVMLLGVDVLMIVSGYIGASVYKWAWWTLGMFFFGIVMYMFVGFYSKCRETKP--DVADKYKILLALTIVSWCVYPIMWVIGSEGLAA--VSLDIEVGFCLADLVAKVGFGLYLLFAVL-
	Haloquadratum_walsbyi_YP_656804_Bacteriorhodopsin	PGSEATWLWIG-----TIGMVLGTVYFAVRGRGSTDPEQQTYYIITTLIPAIAAAAYLAMATGLGVISMPIGTEVIDIYWARYADWLLTTPLLIIDLALVAG----ARKQTLYKLIIIDAIMILGGLAGSMMIRIVWWAVSTAAFIILLYYLLGELSERARSRSA-ETGIVFNRLRNITLGLWALYPIVWILGTGGFGII-AVTTEIMLYVMLDIGTKIGFGAVLLESQD-
	Haloarcula_vallismortis_P94854_Bacteriorhodopsin	PEGEAIWLWLG-----TAGMFLGMLYFIARGWGETDSRRQKFYIATILITAIAFVNYLAMALGFGLTIVEIAGEQRPIYWARYSDWLFTTPLLLYDLGLLAG----ADRNTISSLVSLDVLMIGTGLVATLSERLVWWGISTAFLLVLLYFLFSSLSGRVADLPS-DTRSTFKTLRNLVTVVWLVYPVWWLVGTEGIGLV-GIGIETAGFMVIDLVAKVGFGIILLRSHG-
	Haloarcula_marismortui_YP_137573_Bacteriorhodopsin	PGSEGIWLWLG-----TAGMFLGMLYFIARGWGETDGRRQKFYIATILITAIAFVNYLAMALGFGLTFIEFGGEQHPIYWARYTDWLFTTPLLLYDLGLLAG----ADRNTIYSLVSLDVLMIGTGVVATLSERLVWWGISTAFLLVLLYFLFSSLSGRVANLPS-DTRSTFKTLRNLVTVVWLVYPVWWLVGSEGLG-LVGIGIETAGFMVIDLVAKVGFGIILLRSHG-
	Halobacterium_salinarum_YP_001689404_Bacteriorhodopsin	ITGRPEWIWLA----LGTALMGLGTLYFLKGMGVSDPDAKKFYAITTLVPAIAFTMYLSMLLGYGLTMVPFGGEQNPIYWARYADWLFTTPLLLLDLALLVD----ADQGTILALVGADGIMIGTGLVGALTYRFVWWAISTAAMLYILYVLFFGFTSKAESMRP-EVASTFKVLRNVTVVLWSAYPVVWLIGSEGAGIV-PLNIETLLFMVLDVSAKVGFGLILLRSRA-
	Haloarcula_marismortui_YP_136594_Bacteriorhodopsin	VEGEGIWLALG-----TVGMLLGMVYFMAKGWDVQDPEQEEFYVITILIAGIAASSYLSMFFGFGLTEVELNGRVIDVYWARYADWLFTTPLLLLDIGLLAG----ASNRDMASLITIDAFMIVTGLAATLMARYAFWTISTIAMLFVLYYLVVVVGEAASDASE-EAQSTFNVLRNIILVAWAIYPVAWLVGTEGLGLV-GLFGETLLFMILDLTAKIGFGFILLRSRA-
	Haloquadratum_walsbyi_YP_656801_Bacteriorhodopsin	VEGEGIWLALG-----TIGMLLGMLYFIADGLDVQDPRQKEFYVITILIPAIAAASYLSMFFGFGLTEVSLNGRVVDVYWARYADWLFTTPLLLLDIGLLAG----ASQRDIGALVGIDAFMIVTGLVATLTARYAFWTISTISMVFLLYYLVAVFGEAVSDADE-DTRSTFNALRNIILVTWAIYPVAWLVGTEGLA-LTGLYGETLLFMVLDLVAKVGFGFILLRSRA-
	Halobacterium_salinarum_YP_001689625_SensoryTypeII	-MALTTWFWVG-----AVGMLAGTVLP--IRDCIRHPSHRRYDLVLAGITGLAAIAYTTMGLGITAT----TVGDRTVYLARYIDWLVTTPLIVLYLAMLAR----PGHRTSAWLLAADVFVIAAGIAAALTQRWLFFAVGAAGYAALLYGLLGTLPRALGDDP--RVRSLFVTLRNITVVLWTLYPVVWLLSPAGIGILQTEMYTIVV-VYLDFISKVAFVAFAVLGAD-
	Natronomonas_pharaonis_YP_331142_SensoryTypeII	MVGLTTLFWLG-----AIGMLVGTLAFAWAGRDAGSGERRYYVTLVG-ISGIAAVAYAVMALGVGWV----PVAERTVFVPRYIDWILTTPLIVYFLGLLAG----LDSREFGIVITLNTVVMLAGFAGAMVERYALFGMGAVAFIGLVYYLVGPMTESASQRSS-GIKSLYVRLRNLTVVLWAIYPFIWLLGPPGVALL-TPTVDVALIVYLDLVTKVGFGFIALDAAA-
	Haloarcula_vallismortis_CAA84550_SensoryTypeII	MATITTWFTLG-----LLGELLGTAVLAY-GYTLVPEETRKRYLLLIAIPGIAIVAYALMALGFGSI----QSEGHAVYVVRYVDWLLTTPLNVWFLALLAG----ASREDTVKLVVLQALTIVFGFAGAVTVSYALFAVGGALFGGVIYLLYRNIAVAAKSTLS-DIESLYRTLRNFVVVLWLVYPVVWLLGAAGVGLM-DVETATLVVVYLDVVTKVGFGVIALLAMI-
	Haloarcula_marismortui_YP_134805_SensoryTypeII	MATITTWFTLG-----LLGELLGTAVLAY-GYTLVPEETRKRYLLLIAIPGIAIVAYALMALGFGSI----QSEGHAVYVVRYVDWLLTTPLNVWFLALLAG----ASREDTVKLVVLQALTIVFGFAGAVTVSYALFAVGGALFGGVIYLLYRNIAVAAKSTLS-DIESLYRTLRNFVVVLWLVYPVVWLLGAAGVGLM-DVETATLVVVYLDVVTKVGFGVIALLAMI-
	Candidatus_Nanosalinarum_sp_J07AB56_EGQ40596_Xenorhodopsin	GFSSEPWILAY-----IVTAMLSSLAFLYLPKKL--DVPQKFGIIHFFIVVWSGLMYTNF-----------LNGSVLSDFAWYMDWMVSTPLILLALGLTAFHGADRRYDLLGALLGLEFTLVITGLLAQLQGSIYPYYIGVILLLGVVYLLAGPFRRIAEESSE-GLARAYKLLAGYIGIFFLSYPTVWYISSDALPGILGPTQTSIALVVLPFFCKQVYGFLDMYLIH-
	Candidatus_Nanosalina_sp_J07AB43_EGQ43296_Xenorhodopsin	GFGSQPFILAY-----IITAMISGLLFLYLPRKL--DVPQKFGIIHFFIVVWSGLMYTNF-----------LNQSFLSDYAWYMDWMVSTPLILLALGLTAFHGADKRYDLLGALLGAEFTLVITGLLAQAQGSITPYYVGVLLLLGVVYLLAKPFREIAEESSD-GLARAYKILAGYIGIFFLSYPTVWYISGDALPGILDPTQTSIALVVLPFFCKQVYGFLDMYLIH-
	Nostoc_sp_PCC_7120_NP_487205_Xenorhodopsin	MNLESLLHWIY------VAGMTIGALHFWSLSRNPRGVPQYEYLVAMFIPIWSGLAYMAMAIDQGKV----EAAGQIAHYARYIDWMVTTPLLLLSLSWTAMQFIKKDWTLIGFLMSTQIVVITSGLIADLSVRYLWYICGVCAFLIILWGIWNPLRAKTRTQSS-ELANLYDKLVTYFTVLWIGYPIVWIIGPSGFGWI-NQTIDTFLFCLLPFFSKVGFSFLDLHGLR-
	Cyanothece_sp_PCC_7424_YP_002379171_Xenorhodopsin	MNWQDIFHWIY------VLGMVIGAFHFWSLSRQPRGVPQYEYLIAIFIPIWSGLAYMAMALNQGKI----ESANQIAHYARYVDWIVTTPLLLLALSWTAMQFIKKDWTLIGFLMSTQVVVITTGLIADLSVRYLWYICGVVAFLIVLWGIWGPLREKTHEQGR-DLIVLYNKLLIYFTVLWVCYPLVWIIGPSGLGWI-NQTTDTFLFCLLPFFSKVGFSFLDLHGLR-
	;
END;
