# Supplementary material for: Genome Sequence and Transcriptome Analyses of Chrysochromulina tobin: Metabolic Tools for Enhanced Algal Fitness in the Prominent Order Prymnesiales (Haptophyceae)
Source: PLoS Genet. 2015 Sep 23;11(9):e1005469. doi: 10.1371/journal.pgen.1005469 (PMC4580454; doi:10.1371/journal.pgen.1005469)
Supplement: S5 Dataset — (ZIP) [file pgen.1005469.s005.zip › Rhodopsin.tre]

#NEXUS
[ID: 0265153372]
begin taxa;
	dimensions ntax=81;
	taxlabels
		Photobacterium_sp_LC1_200_BAL68143_proteorhodopsin_outgroup
		Polaribacter_sp_MED152_EAQ409251_proteorhodopsin_outgroup
		Oxyrrhis_marina_cf_SMPC107_CAMPEP0204279646_Dino
		Oxyrrhis_marina_cf_SMPC107_CAMPEP0204294620_Dino
		Prorocentrum_minimum_CCMP2233_CAMPEP0176751322_Dino
		Prorocentrum_minimum_CCMP1329_CAMPEP0205232904_Dino
		Prorocentrum_minimum_CCMP2233_CAMPEP0176696294_Dino
		Prorocentrum_minimum_CCMP1329_CAMPEP0205339132_Dino
		Pleurochrysis_carterae_CCMP645_CAMPEP0169941064_Hapto
		Phaeocystis_globosa_PgG_A_AEP68178
		Phaeocystis_globosa_PgG_A_AEP68177
		Phaeocystis_antarctica_CCMP1374_CAMPEP0198194656_Hapto
		Chrysochromulina_tobin_CCMP291_Ctob_004469
		Chrysochromulina_polylepis_UIO037_CAMPEP0115789866_Hapto
		Chrysochromulina_polylepis_CCMP1757_CAMPEP0183244200_Hapto
		Oxyrrhis_marina_cf_SMPC107_CAMPEP0204276056_Dino
		Polarella_glacialis_CCMP1383_CAMPEP0115078694_Dino
		Polarella_glacialis_CCMP2088_CAMPEP0197969020_Dino
		Pyrocystis_lunula_AAO14677_Xanthorhodopsin
		Pyrodinium_bahamense_pbaha01_CAMPEP0179040430_Dino
		Oxyrrhis_marina_cf_SMPC107_CAMPEP0204253694_Dino
		Oxyrrhis_marina_CCMP1788_ADY17809_rhodopsintypeII
		Oxyrrhis_marina_cf_SMPC107_CAMPEP0204303560_Dino
		Oxyrrhis_marina_Om_5p_3_1_ABV22426
		Oxyrrhis_marina_CCMP1788_ADY17808_rhodopsintypeII
		Polarella_glacialis_CCMP2088_CAMPEP0198009426_Dino
		Polarella_glacialis_CCMP2088_AEF32712_xanthorhodopsin
		Peridinium_aciculiferum_PAER2_CAMPEP0183486062_Dino
		Legionella_geestiana_WP_028386460_xanthorhodopsin
		Marinobacter_sp_ELB17_WP_007350588_XR
		Spiribacter_salinus_WP_016353389_XR
		Spiribacter_sp_UAH_SP71_AGY92107_XR
		Sulfitobacter_guttiformis_WP_025063125_XR
		Sphingobium_sp_Ant17_EXS71053_XR
		Sphingobium_sp_ba1_KFL44775_XR
		Sphingomonas_sp_PAMC_26605_WP_010183493_xanthorhodopsin
		Sphingomonas_sanxanigenens_DSM_19645_AHE52940_XR
		Novosphingobium_acidiphilum_WP_028640910_XR
		Sphingomonas_sp_ATCC_31555_WP_026009269_xanthorhodopsin
		Sphingomonas_elodea_WP_010544871_XR
		alpha_proteobacterium_BAL199EDP63929_XR
		Thioalkalimicrobium_cyclicum_WP_013836042_xanthorhodopsin
		beta_proteobacterium_SCGC_AAA027_K21_WP_028815988_XR
		Methylophilales_bacterium_HTCC2181_WP_008106084_XR
		beta_proteobacterium_KB13_EDZ64500_XR
		Janthinobacterium_lividum_WP_010401582_xanthorhodopsin
		Oxalobacteraceae_bacterium_WP_0096656461_xanthorhodopsin
		Salinibacter_ruber_DSM_13855_YP_445623_xanthorhodopsin
		Salisaeta_longa_WP_022834939_XR
		Gloeobacter_violaceus_WP_011140202_xanthorhodopsin
		Deinococcus_aquatilis_WP_019009904_XR
		Haloarcula_marismortui_YP_135281_SensoryIII
		Salinibacter_ruber_YP_446872_Halorhodopsin
		Natronomonas_pharaonis_YP_325981_Halorhodopsin
		Haloarcula_vallismortis_P94853_Halorhodopsin
		Haloarcula_marismortui_YP_136278_Halo
		Haloquadratum_walsbyi_YP_658762_Halorhodopsin
		Halobacterium_salinarum_YP_001688407_Halorhodopsin
		Halobacterium_salinarum_YP_001689548_SensoryI
		Haloarcula_vallismortis_Q48334_SensoryTypeI
		Haloarcula_marismortui_YP_137680_SensoryI
		Salinibacter_ruber_YP_446677_SensoryTypeI
		Salinibacter_ruber_YP_446609_SensoryTypeI
		Chroomonas_cf_mesostigmatica_CCMP1168_CAMPEP0206230062_Crypto
		Chroomonas_cf_mesostigmatica_CCMP1168_CAMPEP0206235820_Crypto
		Hemiselmis_andersenii_CCMP439_CAMPEP0172019862_Crypto
		Hemiselmis_andersenii_CCMP644_CAMPEP0114144870_Crypto
		Haloquadratum_walsbyi_YP_656804_Bacteriorhodopsin
		Haloarcula_vallismortis_P94854_Bacteriorhodopsin
		Haloarcula_marismortui_YP_137573_Bacteriorhodopsin
		Halobacterium_salinarum_YP_001689404_Bacteriorhodopsin
		Haloarcula_marismortui_YP_136594_Bacteriorhodopsin
		Haloquadratum_walsbyi_YP_656801_Bacteriorhodopsin
		Halobacterium_salinarum_YP_001689625_SensoryTypeII
		Natronomonas_pharaonis_YP_331142_SensoryTypeII
		Haloarcula_vallismortis_CAA84550_SensoryTypeII
		Haloarcula_marismortui_YP_134805_SensoryTypeII
		Candidatus_Nanosalinarum_sp_J07AB56_EGQ40596_Xenorhodopsin
		Candidatus_Nanosalina_sp_J07AB43_EGQ43296_Xenorhodopsin
		Nostoc_sp_PCC_7120_NP_487205_Xenorhodopsin
		Cyanothece_sp_PCC_7424_YP_002379171_Xenorhodopsin
		;
end;
begin trees;
	translate
		1	Photobacterium_sp_LC1_200_BAL68143_proteorhodopsin_outgroup,
		2	Polaribacter_sp_MED152_EAQ409251_proteorhodopsin_outgroup,
		3	Oxyrrhis_marina_cf_SMPC107_CAMPEP0204279646_Dino,
		4	Oxyrrhis_marina_cf_SMPC107_CAMPEP0204294620_Dino,
		5	Prorocentrum_minimum_CCMP2233_CAMPEP0176751322_Dino,
		6	Prorocentrum_minimum_CCMP1329_CAMPEP0205232904_Dino,
		7	Prorocentrum_minimum_CCMP2233_CAMPEP0176696294_Dino,
		8	Prorocentrum_minimum_CCMP1329_CAMPEP0205339132_Dino,
		9	Pleurochrysis_carterae_CCMP645_CAMPEP0169941064_Hapto,
		10	Phaeocystis_globosa_PgG_A_AEP68178,
		11	Phaeocystis_globosa_PgG_A_AEP68177,
		12	Phaeocystis_antarctica_CCMP1374_CAMPEP0198194656_Hapto,
		13	Chrysochromulina_tobin_CCMP291_Ctob_004469,
		14	Chrysochromulina_polylepis_UIO037_CAMPEP0115789866_Hapto,
		15	Chrysochromulina_polylepis_CCMP1757_CAMPEP0183244200_Hapto,
		16	Oxyrrhis_marina_cf_SMPC107_CAMPEP0204276056_Dino,
		17	Polarella_glacialis_CCMP1383_CAMPEP0115078694_Dino,
		18	Polarella_glacialis_CCMP2088_CAMPEP0197969020_Dino,
		19	Pyrocystis_lunula_AAO14677_Xanthorhodopsin,
		20	Pyrodinium_bahamense_pbaha01_CAMPEP0179040430_Dino,
		21	Oxyrrhis_marina_cf_SMPC107_CAMPEP0204253694_Dino,
		22	Oxyrrhis_marina_CCMP1788_ADY17809_rhodopsintypeII,
		23	Oxyrrhis_marina_cf_SMPC107_CAMPEP0204303560_Dino,
		24	Oxyrrhis_marina_Om_5p_3_1_ABV22426,
		25	Oxyrrhis_marina_CCMP1788_ADY17808_rhodopsintypeII,
		26	Polarella_glacialis_CCMP2088_CAMPEP0198009426_Dino,
		27	Polarella_glacialis_CCMP2088_AEF32712_xanthorhodopsin,
		28	Peridinium_aciculiferum_PAER2_CAMPEP0183486062_Dino,
		29	Legionella_geestiana_WP_028386460_xanthorhodopsin,
		30	Marinobacter_sp_ELB17_WP_007350588_XR,
		31	Spiribacter_salinus_WP_016353389_XR,
		32	Spiribacter_sp_UAH_SP71_AGY92107_XR,
		33	Sulfitobacter_guttiformis_WP_025063125_XR,
		34	Sphingobium_sp_Ant17_EXS71053_XR,
		35	Sphingobium_sp_ba1_KFL44775_XR,
		36	Sphingomonas_sp_PAMC_26605_WP_010183493_xanthorhodopsin,
		37	Sphingomonas_sanxanigenens_DSM_19645_AHE52940_XR,
		38	Novosphingobium_acidiphilum_WP_028640910_XR,
		39	Sphingomonas_sp_ATCC_31555_WP_026009269_xanthorhodopsin,
		40	Sphingomonas_elodea_WP_010544871_XR,
		41	alpha_proteobacterium_BAL199EDP63929_XR,
		42	Thioalkalimicrobium_cyclicum_WP_013836042_xanthorhodopsin,
		43	beta_proteobacterium_SCGC_AAA027_K21_WP_028815988_XR,
		44	Methylophilales_bacterium_HTCC2181_WP_008106084_XR,
		45	beta_proteobacterium_KB13_EDZ64500_XR,
		46	Janthinobacterium_lividum_WP_010401582_xanthorhodopsin,
		47	Oxalobacteraceae_bacterium_WP_0096656461_xanthorhodopsin,
		48	Salinibacter_ruber_DSM_13855_YP_445623_xanthorhodopsin,
		49	Salisaeta_longa_WP_022834939_XR,
		50	Gloeobacter_violaceus_WP_011140202_xanthorhodopsin,
		51	Deinococcus_aquatilis_WP_019009904_XR,
		52	Haloarcula_marismortui_YP_135281_SensoryIII,
		53	Salinibacter_ruber_YP_446872_Halorhodopsin,
		54	Natronomonas_pharaonis_YP_325981_Halorhodopsin,
		55	Haloarcula_vallismortis_P94853_Halorhodopsin,
		56	Haloarcula_marismortui_YP_136278_Halo,
		57	Haloquadratum_walsbyi_YP_658762_Halorhodopsin,
		58	Halobacterium_salinarum_YP_001688407_Halorhodopsin,
		59	Halobacterium_salinarum_YP_001689548_SensoryI,
		60	Haloarcula_vallismortis_Q48334_SensoryTypeI,
		61	Haloarcula_marismortui_YP_137680_SensoryI,
		62	Salinibacter_ruber_YP_446677_SensoryTypeI,
		63	Salinibacter_ruber_YP_446609_SensoryTypeI,
		64	Chroomonas_cf_mesostigmatica_CCMP1168_CAMPEP0206230062_Crypto,
		65	Chroomonas_cf_mesostigmatica_CCMP1168_CAMPEP0206235820_Crypto,
		66	Hemiselmis_andersenii_CCMP439_CAMPEP0172019862_Crypto,
		67	Hemiselmis_andersenii_CCMP644_CAMPEP0114144870_Crypto,
		68	Haloquadratum_walsbyi_YP_656804_Bacteriorhodopsin,
		69	Haloarcula_vallismortis_P94854_Bacteriorhodopsin,
		70	Haloarcula_marismortui_YP_137573_Bacteriorhodopsin,
		71	Halobacterium_salinarum_YP_001689404_Bacteriorhodopsin,
		72	Haloarcula_marismortui_YP_136594_Bacteriorhodopsin,
		73	Haloquadratum_walsbyi_YP_656801_Bacteriorhodopsin,
		74	Halobacterium_salinarum_YP_001689625_SensoryTypeII,
		75	Natronomonas_pharaonis_YP_331142_SensoryTypeII,
		76	Haloarcula_vallismortis_CAA84550_SensoryTypeII,
		77	Haloarcula_marismortui_YP_134805_SensoryTypeII,
		78	Candidatus_Nanosalinarum_sp_J07AB56_EGQ40596_Xenorhodopsin,
		79	Candidatus_Nanosalina_sp_J07AB43_EGQ43296_Xenorhodopsin,
		80	Nostoc_sp_PCC_7120_NP_487205_Xenorhodopsin,
		81	Cyanothece_sp_PCC_7424_YP_002379171_Xenorhodopsin
		;
tree con_50_majrule = [&U] (1[&prob=1.00000000e+00,prob_stddev=0.00000000e+00,prob_range={1.00000000e+00,1.00000000e+00},prob(percent)="100",prob+-sd="100+-0"]:5.102407540501648e-01[&length_mean=5.12640710e-01,length_median=5.10240754e-01,length_95%HPD={3.21562823e-01,6.96250717e-01}],2[&prob=1.00000000e+00,prob_stddev=0.00000000e+00,prob_range={1.00000000e+00,1.00000000e+00},prob(percent)="100",…
end;
