# Supplementary material for: Genome Sequence and Transcriptome Analyses of Chrysochromulina tobin: Metabolic Tools for Enhanced Algal Fitness in the Prominent Order Prymnesiales (Haptophyceae)
Source: PLoS Genet. 2015 Sep 23;11(9):e1005469. doi: 10.1371/journal.pgen.1005469 (PMC4580454; doi:10.1371/journal.pgen.1005469)
Supplement: S6 Dataset — (ZIP) [file pgen.1005469.s006.zip › Cbbx.nex]

#NEXUS
BEGIN DATA;
	DIMENSIONS ntax=262 nchar=257;
	FORMAT datatype=Protein gap=-;
	MATRIX
	unpublished_Synura_petersenii_cp	IDIRDCYVKTGIEKILSTLDSELVGLKNVKTRVREISSVLLFDRIREIQELGALNSSLHMSFTGRPGTGKTSVANKIALVLRNLGYLTKGHLTNVTREDLVGQYVGHTAPKTREQLKRAQGGILFIDEAHHLYKPDNERDYGSEAVELLLQVMENQRDDLILIFAGQKEKLETFYNCNPGVSSRIGNHVNFEDYNVKELTEITSFILNEKRYKLSSDTLEVLVHYIEQLVKFPTFANVRTIKIFLNQLLSYQAIRIE
	AGI98610_Nannochloropsis_gaditana_cp	IDIQELKKTYKINESLQKLDDDLIGLQSVKKRITEITAILFMDKIRQDFGLSKYYPGLHMSFTGSPGTGKSTVASRMAELLQNLGYLSRGQLVVVSRDDLVAQFVGQTAPKTKDVLEKAMGGVLLIDEAYYLYKPNNEKDYGGEAIEMILQVMENNRTDIVLIFAGYSEPMKLFYRSNPGLSSRVAHHIDFPDYSREELLTIAKLLFEERQYQMSFYAEEVFIKYLDLRRQLPLFANARSIKNIVNRACFRLASRVM
	AHX25536_Nannochloropsis_salina_cp	IDIQELKKTYKINESLQKLDDDLIGLQSVKKRITEITAILFMDKIRQDFGLSKYYPGLHMSFTGSPGTGKSTVASRMAELLQNLGYLSRGQLVVVSRDDLVAQFVGQTAPKTKDVLEKAMGGVLLIDEAYYLYKPNNEKDYGGEAIEMILQVMENNRTDIVLIFAGYSEPMKLFYRSNPGLSSRVAHHIDFPDYSREELLTIAKLLFEERQYQMSFYAEEVFIKYLDLRRQLPLFANARSIKNIVNRACFRLASRVM
	YP_008519879_Nannochloropsis_limnetica_cp	IDIQELRKTYKINDSLQKLDDDLIGLQSVKKRITEITAILFMDKIRQDFGLSKYYPGLHMSFTGSPGTGKSTVASRMAELLQNLGYLSRGQLVVVSRDDLVAQFVGQTAPKTKDVLEKAMGGVLLIDEAYYLYKPNNEKDYGGEAIEMILQVMENNRTDIVLIFAGYSEPMKLFYRSNPGLSSRVAHHIDFPDYTREELLTIAKMLFEERQYQMSFYAEEVFIKYLDLRRQLPLFANARSIKNIVNRACFRLASRVM
	YP_008519630_Nannochloropsis_oculata_cp	IDIQELRKTYKINDSLQKLDDDLIGLQSVKKRITEITAILFMDKIRQDFGLSKYYPGLHMSFTGSPGTGKSTVASRMAELLQNLGYLSRGQLVVVSRDDLVAQFVGQTAPKTKDVLEKAMGGVLLIDEAYYLYKPNNEKDYGGEAIEMILQVMENNRTDIVLIFAGYSEPMKLFYRSNPGLSSRVAHHIDFPDYTREELLTIAKLLFEERQYQMSFYAEEVFIKYLDLRRQLPLFANARSIKNIVNRACFRLASRVM
	YP_008519505_Nannochloropsis_granulata_cp	IDIQELRKTYKINDSLQKLDDDLIGLQSVKKRITEITAILFMDKIRQDFGLSKYYPGLHMSFTGSPGTGKSTVASRMAELLQNLGYLSRGQLVVVSRDDLVAQFVGQTAPKTKDVLEKAMGGVLLIDEAYYLYKPNNEKDYGGEAIEMILQVMENNRTDIVLIFAGYSEPMKLFYRSNPGLSSRVAHHIDFPDYTREELLTIAKLLFEERQYQMSFYAEEVFIKYLDLRRQLPLFANARSIKNIVNRACFRLASRVM
	YP_008520003_Nannochloropsis_oceanica_cp	IDIQELRKTYKINDSLKKLDDDLIGLQSVKKRITEITAILFMDKIRQDFGLSKYYPGLHMSFTGSPGTGKSTVASRMAELLQNLGYLSRGQLVVVSRDDLVAQFVGQTAPKTKDVLEKAMGGVLLIDEAYYLYKPNNEKDYGGEAIEMILQVMENNRTDIVLIFAGYSEPMKLFYRSNPGLSSRVAHHIDFPDYTREELLTIAKLLFEERQYQMSFYAEEVFIKYLDLRRQLPLFANARSIKNIINRACFRLASRVM
	AGI98858_Nannochloropsis_oceanica_cp	IDIQELRKTYKINDSLKKLDDDLIGLQSVKKRITEITAILFMDKIRQDFGLSKYYPGLHMSFTGSPGTGKSTVASRMAELLQNLGYLSRGQLVVVSRDDLVAQFVGQTAPKTKDVLEKAMGGVLLIDEAYYLYKPNNEKDYGGEAIEMILQVMENNRTDIVLIFAGYSEPMKLFYRSNPGLSSRVAHHIDFPDYTREELLTIAKLLFEERQYQMSFYAEEVFIKYLDLRRQLPLFANARSIKNIVNRACFRLASRVM
	WP_013862853_Microlunatus_phosphovorus	LDLSADEAATRVEETLAALDAELVGLASVKRRVREIASLLQVDRARSQFGLTSSKPTLHMSFTGGPGTGKTTVAMRMAAILHALGYIRAPRVHVVTRDDLVGQFIGHTAPKTKEAIARAAGGVLFIDEAYYLFRPENERDYGQEVIEILLTEMENERGNLVVIFAGYPDRMATFFSANPGLSSRVPHHIEFEDYDHAELMQIAELMVAEENFRFDEEAREAFADYLTRRMQRPNFSNARSVRNAIERCRLRQARRLV
	WP_010832485_Nocardioides_sp	LDLSADEAAARVEETLAALDAELVGLASVKRRVREIASLLQVDRARSQFGLSSSKPTLHMSFTGGPGTGKTTVAMRMAAILHALGYIRAPRVHVVTRDDLVGQFIGHTAPKTKEAIAKAAGGILFIDEAYYLFRPENERDYGQEVIEILLTEMENDRGNLVVIFAGYPDRMATFFSANPGLSSRVPHHIEFEDYDHGELMQIAELMVAEENFRFDEQAREVFSDYLTLRMPRPNFSNARSVRNAIERCRLRQARRLV
	WP_026306734_Smaragdicoccus_niigatensis	LDLAHDEARAAVDETLTKLDAELVGLANVKRRVREIAALLLVDRAREQFGLTSSRPTMHMSFTGGPGTGKTTVALRMAEMLHALGYIRKPKVHVVTRDDLVGQFIGHTAPKTKEAIAKSAGGVLFIDEAYYLYRPENERDYGQEAIEILLQEMENDRGNLVVIFAGYPDRMNTFFTSNPGLSSRVAHHIEFEDYKHDELLQISEIMLDRENFQFDSQARVAFGEYLTLRMTQPRFSNARSVRNAIDRCRLRQAKRLV
	WP_014351462_Nocardia_cyriacigeorgica	LDLAADVATADVEQVLTALDAELVGLTKVKRRVREIAALLVIERARARFGLESSRPTLHMSFTGGPGTGKTTVALRMAQMLHALGYVRAPKVHTVTRDDLVGQFIGHTAPKTKEALAKAAGGVLFIDEAYYLFRPENERDYGQEVIEILLQEMENERGSLVVIFAGYPDRMDRFFSANPGLSSRVAHHLEFDDYTHAELLRIAELMVAGENFRFDDAAHTAFAEYLTVRMSRPRFSNARSVRNAIDRCRLRQARRLV
	WP_030514396_Nocardia_sp	VDLSTDLAGKNVEDTLARLDAELIGLATVKQRVREIAALLLIDRARQRFGLQADRPTMHMSFTGGPGTGKTTVALRMAEMLHALGYIRKPKVHTVTRDDLVGQFIGHTAPKTKEALAKAAGGVLFIDEAYYLFRPENERDYGQEVIEILLQEMETERSSLVVIFAGYPDRMETFFSANPGLSSRVAHHIEFPDYTREELLAIAEVMVAQQNFRFGNSAAAAFDDYLEVRMARPRFANARSVRNAVDRCRLRQANRLV
	GAD86207_Nocardia_asteroides	LDLSLDLAGHDVAATLAALDAELIGLANVKERVREIAALLMIDRARRRFGLASSRPTMHMSFTGGPGTGKTTVALRMAQMLHALGYIRKPKVHTVTRDDLVGQFIGHTAPKTKEAIAKAAGGVLFIDEAYYLFRPENERDYGQEVIEILLQEMESERANLVVIFAGYPDRMDRFFSANPGLSSRVAHHLEFADYTHDELMGIAELMVAGENFRFDAAAHTAFAQYLTVRMTRPRFSNARSVRNAIDRCRLRQAKRLV
	GAJ79592_Nocardia_brasiliensis	LDLSTDIAGNDVEETLRRLDAELVGLANVKGRVREIAALLLIDRARQRFGLSSSRPTMHMSFTGGPGTGKTTVALRMAEMLHALGYIRKPKVHTVTRDDLVGQFIGHTAPKTKEALAKAAGGVLFIDEAYYLFRPENERDYGQEVIEILLQEMESERDSLVVIFAGYPDRMERFFSANPGLSSRVAHHLEFADYTHAELLGIAELMVARENFRFDPAAHTAFAEYLTLRMARPRFSNARSVRNALDRCRLRQAKRLV
	WP_029927637_Nocardia_otitidiscaviarum	LDLSTDIAGKDVEDTLARLDAELIGLANVKLRVREIASLLLIDRARERFGLWATRPTMHMSFTGGPGTGKTTVALRMAEMLHALGYIRKPKVHTVTRDDLVGQFIGHTAPKTKEALAKAAGGVLFIDEAYYLFRPENERDYGQEVIEILLQEMENERNTLVVIFAGYPDRMETFFSANPGLSSRVAHHIEFPDYTHAELLSIAQLMVRQENFRLDEPAVAAFSRYLELRMARPRFANARSVRNALDRCRLRQAKRLV
	GAF31693_Nocardia_seriolae	LDLSTDIAGKDVEETLTRLDAELVGLANVKRRVREIAALLLIDRARQRFGLQATRPTMHMSFTGGPGTGKTTVALRMAEMLHALGYIRKPKVHTVTRDDLVGQFIGHTAPKTKEALAKAAGGVLFIDEAYYLFRPENERDYGQEVIEILLQEMENERNTLVVIFAGYPDRMETFFSANPGLSSRVAHHIEFPDYTHDELMAIAELMVRQQNFRFDPAAAQAFSRYLRLRMARPRFANARSVRNALDRCRLRQAKRLV
	WP_009060225_Methylacidiphilum_fumariolicum	VDVDEQLTQFRIEDVLNDLEKELIGLKPVKQRVKEIASFLMVQRLRELAGVITEPPSLHMSFTGPPGTGKTTVAMKMGKILHRLGYVRKGHLVSATREDLVGQYVGHTAPKTKEVIKRAMGGVLFIDEAYALYRPESERDYGQEAIEILLQAMENNRKDLVVIFAGYQDRMELFFQMNPGLRSRITHHIQFPSYTFEELIAIAELMLKQQMYTFDDASRKAFEEYLRLRMQQPLFANARSVRNAIDRFKLRQAARLI
	WP_012463598_Methylacidiphilum_infernorum	IDIGEQLNQFRIEEVLEDLERELIGLKPVKQRVKEIASFLMVQRLREIAGVVTEPPSLHMSFTGPPGTGKTTVAMKMGKILHRLGYVRKGHLITASREDLVGQYVGHTAPKTKEVIKRAMGGVLFIDEAYSLYRPESERDYGQEAIEILLQAMENNRKDLVVIFAGYQDRMELFFQMNPGLRSRITHHIQFPSYTYEELIAIADLMLKQQMYFFDEESRKAFEEYLKLRMQQPLFANARSVRNAIDRFKLRQAARLI
	WP_024807882_Verrucomicrobia_bacterium	VDLDQALGGAGVGEILTELDAELIGLAPVKRRVREIADFLLIERLRSSIGLQTQAPTLHMSFTGSPGTGKTTVALRMGKILHRLGYVRKGHLVVAARDDLVGQYVGHTAPKTKEAIKRAMGGVLFIDEAYSLYRPESERDYGIEAVAILLQAMEDYRNDLVVIFAGYRDRMAAFFSSNPGLRSRIAHHIDFPDYTFDELVSIGDLMVRGQAYFFDPPAAEAFREYLELRRKQPLFANARSVRNAIDRIKLRQAARLV
	WP_033199264_Pseudonocardia_sp	VDLGEVRRAAGVDDVLDALDRELVGLAPVKQRLRELAALLVVDRVRARFGTATDRPTLHMCFTGNPGTGKTTVAQRMAGLLHGLGYLRRGHLVTATRDDLVGQYVGHTAPKTKEIVQKALGGVLFVDEAYYLHRPGNERDYGGEAIEILLQAMEDHRDDVAVILAGYADRMDTFFTANPGMQSRVAHHVDFPDFSVGELAEIGQRMVADLDLELSGEARTTLHEYLTLRVEQPWFAGARSVRNALDRARMRQALRLS
	WP_016414472_Halomonas_anticariensis	DERRITLECDGVRHVLDKVNRELVGLAPVKARIGQIAALLMVDRARRELGLTTEPPTLHMSFTGNPGTGKTTMALRMAEILHELSYVRSSHVISVTRDDLVGQYIGHTAPKTKEVIKRAMGGVLFIDEAYYLYRPENERDYGQEAIEILLQAMESDRDDLVVIVAGYKDRMERFFQSNPGLHSRIAHHLEFPNYSADELLTVGDLLLEEQGYHFTEAGRKAFADYLERRMQQPHFSNARSVRNALDRFRLRQAMRLV
	KFB85570_Calothrix_sp	VDLETAFQESHVQDILNRLDEELVGLQWVKNKIREMAALLLVDRVRKSLGLTAGTPTLHMTFLGNPGMGKTTVAMRMAEILHRLGYIRRENVMLVMRDDLVGKGMGETAAKTREVLNNAMGGVLLIDEAYTLFRPDHPGDFGLEAIETLMQVMENQRDDLVVILAGYKEQMEHFFHSNPGMNSRIGLHIEFNDYSVDDLMIIAHSLVKSQNYSFSPDAEKAFREYLIRRRVMPHFANARSVRNAIDRARLRQASRLL
	WP_015196470_Calothrix_parietina	IDLETAFQESHIQEILDRLDADLVGLKSVKNKIKEMAALLLVDKVRHSVGLTAGVPTLHMTFLGNPGMGKTTVAMRMAEILYRLGYITRENVMLVTRDDLVGQGMGQTAPKTREVLNSAMGGVLLIDEAYTLFRPEHPGDFGLEAIEILMQVMENQRNDLVVILAGYKDQMERFFHSNPGMNSRIGLHIEFNDYSVNSLMIIAQSILKSQNYSFSIDAEKAFREYLLKRRVMPHFANARSVRNAIDRARLRQANRLL
	WP_015210309_Cylindrospermum_stagnale	IDLEAAFQESHVQEILDQLDQELVGLKSVKNKIKEMAALLLVDRIRKSLGLTAGPPSLHMTFLGNPGMGKTTVAMRMAEILYRLEYIRKENVMLVTRDDLVGQGIGQTAPKTREVLKNAMGGVLLVDEAYTLFRPDNPGDFGLEAIEILMQLMENQRDDLVVILAGYKDQMERFFHSNPGMNSRIGLHIEFNDYSVENLMIIAQGILKAQHYSFSPNAEKAFGEYLIRRKTMPHFANARSVRNAIDRARLRQANRLL
	WP_013190127_Trichormus_azollae	IDLEAAFSESHIQDILDKLDQELVGLKSVKNKIKEMAALLLVDRIRKSLGLTAGAPSLHMTFLGNPGMGKTTVAMRMAEILYRLEYIRKENVMLVTRDDLVGQGIGQTAPKTREVLNNAMGGVLLVDEAYTLYRPDHPGDFGLEAIEILMQVMENQRDDLVVILAGYKTQMEHFFHSNPGMNSRIGIHIEFNDYSVDNLLIIAQSIVRTQNYCFSPDAEQAFREYLIRRKTMPHFANARSVRNAIDRARLRQASRLL
	WP_016950636_Anabaena_sp	IDLEAAFQESQVQDILDKLDQELVGLKSVKNKIKEMAALLLVDRIRKSLGLTAGAPSLHMTFLGNPGMGKTTVAMRMAEILYRLEYIRKEHVMLVTRDDLVGQGIGQTAPKTREVLNNAMGGVLLVDEAYTLYRPDHPGDFGLEAIEILMQVMENQRDDLVVILAGYKTQMEHFFHSNPGMNSRIGIHIEFNDYSVDNLMIIAQSIVKSQNYCFSPEAETAFREYLIKRKTMPHFANARSVRNAIDRARLRQANRLL
	WP_015214594_Anabaena_cylindrica	IDLEAAFQESHIQDILDKLDEELVGLKSVKNKIKEMAALLLVDRIRKSLGLTAGAPSLHMTFLGNPGMGKTTVAMRMAEILYRLEYIRKENVMLVTRDDLVGQGMGQTGPKTREVLNNAMGGVLLVDEAYTLYRPDHPGDFGLEAIEILMQVMENQRDDLVVILAGYKDHMERFFHSNPGMNSRIGIHIEFNDYGVDSLMIIAQSIVKSQNYCFSLDAEKAFREYLIKRKTMPHFANARSVRNAIDRARLRQANRLL
	WP_028085207_Dolichospermum_circinale	IDLEAAFQESHIQEILDKLDQELVGLKSVKNKIREMAALLLVDRIRKGLGLNAGAPSLHMTFLGNPGMGKTTVAMRMAEILYRLEYIRKENVMLVTRDDLVGQGMGQTAPKTREVLNNAMGGVLLVDEAYTLYRPDYPGDFGLEAIEILMQVMENQRDDLVVILAGYKDHMERFFHSNPGMNSRIGLHIEFNDYGVDNLMVIAQSIVKAQNYCFSPDAEKAFREYLIKRKTMPHFANARSVRNAIDRARLRQANRLL
	unpublished_Pinguiococcus_pyrenoidosus_cp	INLQEEFYNTKVMDILVSLDEELVGLQSVKNRIREISALLLIDRARKNFGLSSTLPSLHMSFTGSPGTGKTSVGEKMADILYRLDYVRKGHLVTVTRDDLVGQYIGHTAPKTKNVLKEAMGGILFIDEAYYLYKADNERDYGGEAIEILLQVMENQRDDLVVVFAGYKDKMDEFYRSNPGLASRVANHIDFPDYNIEELSEIARRVLESDQYEFDMDAEREFINYIGVRMNQPLFANGRSIRNALDRAKMRQASRLF
	YP_003359222_Cryptomonas_paramecium_cp	VSLKEEYEERRLQEVFDDLDSELVGLLPIKNRLKEIAALLIVHRLRAHLGLSFSNPGLHMSFTGNPGTGKTTVALKMADILFRLGYIRNGHLVTVTRDDLVGQYIGHTAPKTKEVLKKAMGGVLFIDEAYYLYKPDNERDYGVESIEILLQVMENQRDDLVVIFAGYKDSMDKFYASNPGLSSRVANHVDFPDYSLSELLAIAKLMLSDQQYVLTTSSELALCERIKLRLGQPHFANARTIRNIIDQAKMRQASRIF
	YP_007476282_Pavlova_lutheri_cp	LNLQEEYKNTQIQSLLDQLESELVGLRPVKQRIKEIAALLLVHRLRKNLGLTSSSPGLHMSFTGSPGTGKTTVAEKMADILYRLNYINKAQLLTVTRDDLVGQYIGHTAPKTKQVLKNAMGGVLFIDEAYYLYKPDNERDYGSEAIEIILQVMENRRDELVMIFAGYKEKMDKFYESNPGLSSRVANHVDFPDYTAEELVSIGKLLLDEQQYVLTPQAEEALYRYIDRRRQLPHFANARSMRNALDRARMRQANRIF
	unpublished_Apedinella_radians_cp	VSVRAEYEKTQIQSILDNLELDLIGLKPVKTRIREIAALLLIDRLRKNVGLTSGNPGLHMSFTGSPGTGKTTVALKMADILYKLGYIQKGHLLTVTRDDLVGQYIGHTAPKTKEVLKKAMGGVLFIDEAYYLYKPDNERDYGSEAIEILLQVMENQRDELVVILAGYKERMDIFYESNPGLASRIANHVHFPDYSADELLEIGKRMLAEQQYKITAEGESVLLRYIQLRKEQPLFANARSMKNALDRARMRQANRIF
	YP_005089644_Ulnaria_acus_cp	VNLQEEYAKTEISKILNILNQELVGLAPVKSRIREIAALLLIDKLRQSVGITAANPGLHMSFTGSPGTGKTTVGLKMADILFQLGYSKKGHLLTVTRDDLVGQYIGHTAPKTKEVLKKAMGGVLFIDEAYYLYKPDNERDYGSEAIEILLQVMENQRDDLVVILAGYKAPMDKFYESNPGLSSRIANHIDFPDYSVDELLQISKLMLQDQQYQLTPDAEVAFKQYIAKRKEQPLFANARSVKNALDRARMRQANRIF
	YP_009028733_Asterionellopsis_glacialis_cp	VNLQEEYAKTDIAKILNLLDEELVGLAPVKARIREIAALLLVDKLRRNLGLTAGSPGLHMSFTGSPGTGKTTVGLKMADILYKLGYVQKGHLLTVTRDDLVGQYIGHTAPKTKEVLKKAMGGVLFIDEAYYLYKPDNERDYGSEAIEILLQVMENQRDDLVVILAGYKEPMDKFYESNPGLSSRIANHIDFPDYTTAELLKIAKLMLEDQQYQLTPDAEVALTQYITRRKEKPLFANARSIKNALDRARMRQANRIF
	YP_874365_Phaeodactylum_tricornutum_cp	VRLQEEYGKTKIAKTLSLLDEELVGLAPVKTRIREVAALLLIDKLRRNLGITSAHPGLHMSFTGSPGTGKTTVGLKMAEILYQLGYIKKGHLLTVTRDDLVGQYIGHTAPKTKEVLKKAMGGVLFIDEAYYLYKPDNERDYGSEAIEILLQVMENQRDDLVVILAGYKEPMDKFYESNPGLSSRIANHIDFPDYTVEELLKIAKLMLEEQQYQLTPDAESALTQYIQKRKEKPLFANARSVKNALDRARMRQANRIF
	YP_009093315_Cerataulina_daemon_cp	INLQEEYAKTEIAKILNILDEELVGLVPVKTRIREIAALLLVDKLRKNLGIAAGSPGLHMSFTGSPGTGKTTVGLKMADILYQLGYITQGHLLTVTRDDLVGQYIGHTAPKTKEVLKKAMGGVLFIDEAYYLYKPDNERDYGSEAIEILLQVMENQRDELVVILAGYKEPMDKFYESNPGLSSRIANHIDFPDYTVPELLQISKMMLAEEQYQLTPQAEIALEQYITRRKEKPLFANARSIKNALDRARMRQANRIF
	YP_874558_Thalassiosira_pseudonana_cp	INLQEEYAKTDIAKLLNLLDEELVGLAPVKARIREIAALLLIDKLRKNLGISTNSPGLHMSFTGSPGTGKTTVGLKMADILFQLGYVAKGHLLTVTRDDLVGQYIGHTAPKTKEVLKKAMGGVLFIDEAYYLYKPDNERDYGSEAIEILLQVMENQRDELVVILAGYKEPMDSFYESNPGLSSRIANHIDFPDYTVEELLIIAKMMLEEQQYQLTPQAEIALRDYITRRKEKPLFANARSIKNALDRARMRQANRIF
	AIR75459_Cyclotella_sp_cp	INLQEEYAKTEIEKLLNLLDEELVGLAPVKARIREIAALLLIDKLRKNLGITTNSPGLHMSFTGSPGTGKTTVGLKMADILFQLGYVKKGHLLTVTRDDLVGQYIGHTAPKTKEVLKKAMGGVLFIDEAYYLYKPDNERDYGSEAIEILLQVMENQRDELVVILAGYKEPMDKFYESNPGLSSRIANHIDFPDYTVEELLTIAKMMLDEQQYQLTPQAEIALRDYIARRKQKPLFANARSIKNALDRARMRQANRIF
	YP_009093475_Thalassiosira_weissflogii_cp	INLQEEYAKTEIAKLLNLLDEELVGLAPVKARIREIAALLLIDKLRKNLGITSNSPGLHMSFTGSPGTGKTTVGLKMADILFQLGYVKKGHLLTVTRDDLVGQYIGHTAPKTKEVLKKAMGGVLFIDEAYYLYKPDNERDYGSEAIEILLQVMENQRDELVVILAGYKEPMDKFYESNPGLSSRIANHIDFPDYTVDELLTIAKMMLEEQQYQLTPQAEIALTDYISRRKQKPLFANARSIKNALDRARMRQANRIF
	YP_004376664_Fistulifera_solaris_cp	VYLQEEYAKTEIAKVLNLLDEELVGLAPVKSRIREIAALLLIDKLRKNLGIVAGSPGLHMSFTGSPGTGKTTVGLKMADILYQLGYIKKGHLLTVTRDDLVGQYIGHTAPKTKEVLKKAMGGVLFIDEAYYLYKPDNERDYGAEAIEILLQVMENQRDELVVILAGYKQPMDKFYESNPGLSSRIANHIDFPDYTVEELLQISKLMLQDQQYQLTPEAEQALAQYIYKRKQKPLFANARSVKNALDRARMRQANRIF
	YP_009028862_Coscinodiscus_radiatus_cp	INLQEEYAKTEIAKILKLLDDELVGLTPVKSRIREIAALLLIDKLRKKLAITSGSPGLHMSFTGSPGTGKTTVGLKMADILYQLGYIKKGHLLTVTRDDLVGQYIGHTAPKTKEVLKKAMDGVLFIDEAYYLYKPDNERDYGSEAIEILLQVMENQRDDLVVILAGYKEPMDKFYASNPGLSSRIANHIDFPDYTTEELLKIAKMMLEEQQYQLTSDAEIALIQYINKRKEKPLFANARSIKNALDRARMRQANRIF
	NP_043674_Odontella_sinensis_cp	VNLQEEYNKTEIAKILNLLNEELVGLVPVKSRIREIAALLLIDKLRKNLGITAGSPGLHMSFTGSPGTGKTTVGLKMSDILFQLGYIKKGHLLTVTRDDLVGQYIGHTAPKTKEVLKKAMGGVLFIDEAYYLYKPDNERDYGSEAIEILLQVMENQRDDLVVILAGYKEPMDKFYESNPGLSSRIANHIDFPDYTVEELLKISKMMLEEQQYQLTTQAEVALTQYIAKRKEKPLFANARSVKNALDRARMRQANRIF
	YP_003002233_Aureoumbra_lagunensis_cp	LNLREEYENTEIQGILNILDSELIGLTPVKTRIKEISALLLVDRLRQKLGLASSNPGLHMSFTGSPGTGKTTVALKMADILYKLDYCRKGHLLTVTRDDLVGQYIGHTAPKTKEVLKKAMGGVLFIDEAYYLYKPDNERDYGAEAIEILLQVMENQRDDLVIIFAGYKDRMDKFYESNPGLSSRITNHVHFPDYSPEELLQIGINMIEEQQYQLTPDAQRALMDYIRVRMQKPLFANARSVRNALDRARMRQANRIF
	YP_003002092_Aureococcus_anophagefferens_cp	VNLKDEYNNSEIQSILDILDEELIGLKPVKTRIREISALLLIDRLRQQLGLTGSNPGLHMSFTGSPGTGKTTVALKMADILYKLDYSRKGHLMTVTRDDLVGQYIGHTAPKTKEILKKAMGGVLFIDEAYYLYKPDNERDYGSEAIEILLQVMENQRDDLVIIFAGYKDRMDKFYESNPGLASRITNHVHFPDYEPDELRQIGVNMIEEQQYELTAEAEVALMDYIKVRMGKPLFANARSIRNALDRARMRQANRIF
	unpublished_Pelagomonas_calceolata_cp	VNLKDEYNNTEIQSILDILDAELIGLKPVKTRIREISALLLIDRLRQKLGLTGSHPGLHMSFTGSPGTGKTTVALKMADILYKLDYSRKGHLMTVTRDDLVGQYIGHTAPKTKEILKKAMGGVLFIDEAYYLYKPDNERDYGSEAIEILLQVMENQRDDLVIIFAGYKDRMDKFYESNPGLASRITNHVHFPDYEPDELRQIGVNMIEEQQYMLTPEAEDALMEYIKVRMEKPLFANARSVRNALDRARMRQANRIF
	YP_005090098_Fucus_vesiculosus_cp	LNLKQVYLDTQIQKVIDILNQELVGLKPVKKRIQEISALLVIDKLRQNLGFTVGNPGLHMSFTGSPGTGKTTVATRMGDILYKLGHSKKGHLLTVTRDDLVGQYIGHTAPKTKEVLKKAMGGLLFIDEAYYLYKPDNERDYGAEAIEILLQVMENQRDDLVIIFAGYKDRMEKFYASNPGLSSRISNHVDFPDYSPEELLIIGKMMLEEQQYEFSPSAEDVFLEYIIKRREQPLFANARSIRNALDRARMRQANRNF
	YP_006639076_Saccharina_japonica_cp	LNLKQVYLDTQIKTIIDILEEELVGLIPVKTRIQEISALLVIDKLRENLGFTTGNPGLHMSFTGSPGTGKTTVATRMADILFKLGHSKKGHLLTVTRDDLVGQYIGHTAPKTKEVLKKAMGGLLFIDEAYYLYKPDNERDYGSEAIEILLQVMENQRDDLVIIFAGYKERMEQFYSSNPGLSSRIANHVDFPDYSPDELLIIAKMMLEEQQYQFSPEAEPAFLNYILKRREQPLFANARSIRNSLDRARMRQANRNF
	YP_003289281_Ectocarpus_siliculosus_cp	LNLKQVYLDTEIKKIIDILNEELVGLLPVKTRIQEISALLVIDKLRESLGFTTGNPGLHMSFTGSPGTGKTTVATRMADILFKLGHSKKGHLLTVTRDDLVGQYIGHTAPKTKEVLKKAMGGLLFIDEAYYLYKPDNERDYGSEAIEILLQVMENQRDDLVIIFAGYKERMEQFYTSNPGLSSRIANHVDFPDYSSEELFIIAKMMLEEQQYQFSPEAEPAFFDYVMKRREQPLFANARSVRNALDRARMRQANRNF
	unpublished_Chattonella_subsalsa_cp	FDLQKEYEKSDIQSVIDILESELVGLKPVKNRIREIAALLLIDKLRKNLGLVSSSPGLHMSFTGSPGTGKTTVAVRMADILYKLGYSRKGHLITVTRDDLVGQYIGHTAPKTKEVLKKAMGGILFIDEAYYLYKPDNERDYGAEAIEILLQVMENQRDDLVVILAGYKEKMEKFYESNPGLSSRIANHVDFPDYSPEELLKIGKIMLEEQQYQLTKDAENVFLDYIKRRMEKPLFANARSIRNALDRARMRQANRIF
	YP_001936310_Heterosigma_akashiwo_cp	FNLKVEYEESQIQRVIDILESELIGLKPVKSRIREIAALLLVDKLRKNLGLVSSSPGLHMSFTGSPGTGKTTVALRMADILYKLGYSRKGHLITVTRDDLVGQYIGHTAPKTKEVLKKAMGGILFIDEAYYLYKPDNERDYGAEAIEILLQVMENQRDDLVVILAGYKEKMEKFYESNPGLSSRIANHVDFPDYSPEELLQIGKIMLEEQQYVLTPDAEKVFLDYIKIRMQKPLFANARSVRNALDRARMRQANRVF
	YP_002327549_Vaucheria_litorea_cp	LSLKQEYENTKIQRVIDILEEELVGLIPVKTRIREIAALLIIDRLRKKVDLTSNSPGLNMSFTGSPGTGKTTVALRMADILYKLGYCKKGHMLTVTRDDLVGQYIGHTAPKTKKILKKAMGGILFIDEAYYLYKPDNERDYGAEAIEILLQVMENQRDNLIVILAGYKDRMEKFYESNPGLSSRISNHVDFPNYTAEELLVIGKIMLEEQQYQFVPEAEIAFLDYIKKRKEQPLFANARSVKNALDRARMRHANRIF
	unpublished_Botrydium_cystosum_cp	LNLKQEYKDTQIQRVIDILEEELVGLVPVKSRIREIAALLVIDRLRKKVNLTSNSPGLHMSFTGSPGTGKTTVALRMADILYKLGYCRKGHLLTVTRDDLVGQYIGHTAPKTKEVLKKAMGGILFIDEAYYLYKPDNERDYGAEAIEILLQVMENQRDDLVVILAGYKDRMERFYESNPGLSSRIANHVDFPDYSAEELLTIGKIMLEEQQYQFTADAEKAFLDYIQKRKEQPLFANARSVKNALDRARMRQANRNF
	unpublished_Tribonema_aequale_cp	LNLKQEYKDTQIQRVIDILEEELVGLVPVKSRIREIAALLVIDRLRKKVNLTSNSPGLHMSFTGSPGTGKTTVALRMADILYKLGYCRKGHLLTVTRDDLVGQYIGHTAPKTKEVLKKAMGGILFIDEAYYLYKPDNERDYGAEAIEILLQVMENQRDDLVVILAGYKDRMEKFYESNPGLSSRIANHVDFPDYSAEELLTIGKIMLEEQQYQFTPDAEKAFLDYIQKRKEQPLFANARSVKNALDRARMRQANRNF
	AHY04393_Chrysochromulina_tobin_cp	ANLQEEYNKTNIQDIIDQLENDLVGLVPVKRRIKEIAALLLVQRLRKNLGLNSSAVGLHMSFTGSPGTGKTEVATRMADILFKLGYIRKGHLITVTRDDLVGQYIGHTAPKTKEVLKQAMGGVLFIDEAYYLYKPDNERDYGSEAIEILLQVMENQREDLVVILAGYKERMDTFYESNPGLSSRVANHIEFPDYTPQELILIGRMILQEQQYKMTQEAELALLEYITKRSQMPLFANARTISNAIDTARMKHANRMF
	YP_277388_Emiliania_huxleyi_cp	LNLQEEYNKTDIQGVIDQLDEDLVGLAPVKARIKEIAALLLVQRLRKNLGLNSTSVGLHMSFTGSPGTGKTAVATRMADILFKLGYIKKGHLITVTRDDLVGQYIGHTAPKTKEVLKQAMGGVLFIDEAYYLYKPDNERDYGAEAIEILLQVMENQREDLVVIFAGYKDRMESFYESNPGLSSRVANHIDFPDYTAEELLQIARLLLEEQQYRLTSGAEAALLEYVDKRRQLPLFANARTVTNAIDAARMRHANRMF
	YP_008145421_Phaeocystis_globosa_cp	LNLQEEYNKTDIQGIIDQLEEDLVGLAPVKARIKEIAALLLVQRLRKNLGLNSTSVGLHMSFTGSPGTGKTAVANRMADILYKLGYIRKGHLITVTRDDLVGQYIGHTAPKTKEVLKQAMGGVLFIDEAYYLYKPDNERDYGAEAIEILLQVMENQREDLVVIFAGYKDRMDSFYESNPGLSSRVANHIDFPDYTANELLQISKLILEEQQYRMTPDAEAALLEYVAKRRELPLFANARTVSNAIDKARMRHANRMF
	YP_005088647_Phaeocystis_antarctica_cp	LNLQEEYNKTDIQGIIDQLEEDLVGLAPVKARIKEIAALLLVQRLRKNLGLNSTSVGLHMSFTGSPGTGKTAVANRMADILYKLGYIRKGHLITVTRDDLVGQYIGHTAPKTKEVLKQAMGGVLFIDEAYYLYKPDNERDYGAEAIEILLQVMENQREDLVVIFAGYKDRMDSFYESNPGLSSRVANHIDFPDYTANELLQISKLILEEQQYRMTPDAEAALLEYVAKRRELPLFANARTVSNAIDKARMRHANRMF
	NP_045136_Cyanidium_caldarium_cp	VNLQEEFNKTKIQEVLDDLNQELIGLKPVKNRIREIAALLLVDRLRQKVGLSSSNPGLHMSFTGPPGTGKTTVATKMADILYKLNYIKKGHLVTVTRDDLVGQYIGHTAPKTKEVLKKAMGGVLFIDEAYYLYKPDNERDYGSEAIEILLQVMENQREDLVIIFAGYKEKMDKFYASNPGLASRVANHVDFPEYRPEELLKIAEMMLQEQQYQLTKEAELVFLDYIKKRMLQPHFANARSVRNAIDRARMRHANRIF
	BAA22821_Cyanidioschyzon_merolae_cp	VNLQTEFKQTQIQEVLDDLDRELIGLQTVKTRIREIAALLLVDRLRQKLGLSSSNPGLHMSFTGSPGTGKTTVARKMADILYRLGYIKKGHLITVTRDDLVGQYIGHTAPKTKQVLKNAMGGVLFIDEAYYLYRPDNERDYGAEAIEILLQVMENQRDDLVIIFAGYKDKMDRFYTSNPGLASRVANHVNFPDYTPEGLLMIGKIMLQEQQYQMTPEAEKVFLQYIQRRMEQPHFANARSVSNALDRARLRQANRIF
	YP_009051155_Galdieria_sulphuraria_cp	INIQEEYKKTKIQEVLNQLDKELIGLVPVKNRIKEIAALLLIDKLRMQLNLPQANPGLHMSFTGSPGTGKTTVATKMADILYLLGYIRKGHLLTVTRDDLVGQYIGHTAPKTKEVLKRAMGGVLFIDEAYYLYKPDNERDYGSEAIEILLQVMENQRNDLVVILAGYKDKMERFYQSNPGLSSRITNHVDFPDYTAEELLEIGILMLEEQQYQLTQEGKEVLLEYIKRRMNQPHFANARSIRNAIDRARMRQANRIF
	YP_008965648_Porphyridium_purpureum_cp	VNLQSEYRKTQIQDILDQLEKDLIGLVPVKTRIREIAALLLVDRLRKSLGLSSSNPGLHMSFTGSPGTGKTTVAMKMADILYKLQYINKGHLLTVTRDDLVGQYIGHTAPKTKEVLKQSMGGVLFIDEAYYLYKPDNERDYGAEAIEILLQVMENQRKDLVVIFAGYKEKMDKFYESNPGLSSRVTNHVHFPDFTPEELLLIGKLMLQDKQYTISQEAEIVILEYIQRRMQQPLFANARSIRNAIDRARMRQANRIF
	YP_001293520_Rhodomonas_salina_cp	VNLQEEYEKRQIQEVLDQLDRDLIGLVPVKSRIKEIAALLIIHRLRKSLGLSSANPGLHMSFTGSPGTGKTTVAVKMADILFRLGYIRKGHLVTVTRDDLVGQYIGHTAPKTKEVLKRAMGGLLFIDEAYYLYKPDNERDYGAEAIEILLQVMENQRDDLVIIFAGYKDRMDSFYESNPGLSSRVANHVDFPDYSPEELLHIAKIMLAEQQYRLTAESETVLLDYISLRMQEPHFANARSVRNAIDRARMRQANRMF
	NP_050707_Guillardia_theta_cp	VNLQEEYEKRQIQEVLDELDRDLVGLIPVKTRIKEIAALLLVHRLRKLLGLTSANPGLHMSFTGSPGTGKTTVALKMADILFRLGYVRKGHLITVTRDDLVGQYIGHTAPKTKEVLKRAMGGVLFIDEAYYLYKPDNERDYGAEAIEILLQVMENQRDDLVIIFAGYKDRMDSFYESNPGLSSRVANHIDFPDYTPEELLIIGKIMLEEQQYRLTKESELVLLDYIKLRMKEPHFANARSVRNAIDRARMRQANRMF
	YP_009027512_Pyropia_perforata_cp	VNLQEEYDKTQIQEVLNELNQELIGLIPVKTRIREIAALLLIDRLRRKLELVSGNPGLHMSFTGSPGTGKTTVAMKMADILHRLGYIKKGHLLTVTRDDLVGQYIGHTAPKTKEVLKQAMGGVLFIDEAYYLYKADNERDYGSEAIEILLQVMENQRNDLVVIFAGYKDRMEKFYESNPGLSSRVANHVDFPDYTSDELLQIAKMMIEEQQYCFTEEADKTLLEYTERRMKQPYFANARSIRNAIDRARMRQANRIF
	NP_053838_Porphyra_purpurea_cp	VNLQEEYDKTQIQEVLNELNQELIGLVPVKTRIREIAALLLIDRLRRKLELVSGNPGLHMSFTGSPGTGKTTVAMKMADILHRLGYIKKGHLLTVTRDDLVGQYIGHTAPKTKEVLKQAMGGVLFIDEAYYLYKADNERDYGSEAIEILLQVMENQRNDLVVIFAGYKDRMEKFYESNPGLSSRVANHVDFPDYTSEELLQIAKMMIEEQQYCFTEEADKTLLEYTERRMKQPYFANARSIRNAIDRARMRQANRIF
	YP_007947757_Pyropia_haitanensis_cp	VNLQEEYDRTQIQEVLNELNQELIGLVPVKTRIREIAALLLIDRLRRKLELVSGNPGLHMSFTGSPGTGKTTVAMKMADILHRLGYIKKGHLLTVTRDDLVGQYIGHTAPKTKEVLKQAMGGVLFIDEAYYLYKADNERDYGSEAIEILLQVMENQRNDLVVIFAGYKDRMEKFYESNPGLSSRVANHVDFPDYTSDELLQIAKMMIEEQQYCFTEEADKTLLEYTERRMKQPYFANARSIRNAIDRARMRQANRIF
	YP_536909_Pyropia_yezoensis_cp	VNLQEEYDRTQIQEVLNELNQELIGLVPVKTRIREIAALLLIDRLRRKLELVSGNPGLHMSFTGSPGTGKTTVAMKMADILHRLGYIKKGHLLTVTRDDLVGQYIGHTAPKTKEVLKQAMGGVLFIDEAYYLYKADNERDYDSEAIEILLQVMENQRNDLVVIFAGYKDRMEKFYESNPGLSSRVANHVDFPDYTSDELLQIAKMMIEEQQYCFTEEADKTLLEYTERRMKQPYFANARSIRNAIDRARMRQANRIF
	YP_007878296_Calliarthron_tuberculosum_cp	VNLQEEYDKTQIQEVLDELEEELVGLIPVKTRIKEIAALLLIDRLRNNLDLVSGNPGLHMSFTGSPGTGKTTVAMKMADILNRLGYIQKGHLMTVTRDDLVGQYIGHTAPKTKEVLKQAMGGVLFIDEAYYLYKPDNERDYGAEAIEILLQVMENQRDDIVVIFAGYKDRMNKFYESNPGLSSRVTNHVDFPDYTAKELLAIAKLMLEDQQYKLAQSADLVLLDYAEKRMQLPHFANARSIRNAIDRARMRQANRIF
	YP_009019680_Gracilaria_salicornia_cp	VNLQEAYNKTQIQEVLDELQQELVGLQPVKTRIKEIAALLLVDRLRNNLGLVSGSPGLHMSFTGSPGTGKTTVAMKMADILHRLGYIRRGHLMTVTRDDLVGQYIGHTAPKTKEVLKQAMGGVLFIDEAYYLYKPDNERDYGAEAIEILLQVMENQRDDLVVIFAGYKDRMDKFYESNPGLSSRVTNHVDFPDYTAEELLAIAKLMLEEQQYRFAPEADEVLLEYAGRRMKQPHFANARSIRNAIDRARMRQANRIF
	YP_063672_Gracilaria_tenuistipitata_cp	VNLQEEYNKTQIQEVLDELQQELVGLQPVKTRIKEIAALLLVDRLRNNLGLVSGSPGLHMSFTGSPGTGKTTVAMKMADILNRLGYIRRSNLMTVTRDDLVGQYIGHTAPKTKEVLKQAMGGVLFIDEAYYLYKPDNERDYGAEAIEILLQVMENQRDDLVVIFAGYKDRMDKFYESNPGLSSRVTNHVNFPDYTAEELLAIAKLMLEEQQYRFAPEADKVLLEYAGRRMKQPHFANARSIRNAIDRARMRQANRIF
	YP_007627454_Chondrus_crispus_cp	VNLQEEYDKTQIQEVIDELQQELIGLKPVKTRIKEIAALLLIDRLRHNVNLVSGSPGLHMSFTGSPGTGKTTVAMKMADILNRLGYIRRGHLMTVTRDDLVGQYIGHTAPKTKEVLKQAMGGVLFIDEAYYLYKPDNERDYGAEAIEILLQVMENQRDDLVVIFAGYKDRMEKFYESNPGLSSRVTNHVDFPDYTAEELLAIAKLMLEEQQYKFAPEADKILLEYAERRMKQPHFANARSIRNAIDRARMRQANRIF
	YP_008144690_Grateloupia_taiwanensis_cp	VNLQEEYDKTQIQEVIDELEQELVGLQPVKTRIREIAALLLIDRLRNNLGLISGSPGLHMSFTGSPGTGKTTVAMKMADILNRLGYIRKGHLLTVTRDDLVGQYIGHTAPKTKEVLKQAMGGVLFIDEAYYLYKPDNERDYGAEAIEILLQVMENQRDDLVVIFAGYKDRMEKFYESNPGLSSRVTNHVNFPDYTSEELLQIAKLMLEEQQYKFAPEADKVLLEYAERRMKQPHFANARSIRNAIDRARMRQANRIF
	WP_028494518_Thermus_antranikianii	GQNLAVVKNPEIEAVLETLERELVGLRPVKQRIREIAAYLSVDKLRRELGLTADRPTLHMAFVGPPGTGKTTVALRMATILHKLGYIRRDHLVVASRDDLVGQYIGHTAPKTKEVLKRAMGGVLFIDEAYSLYRAENERDYGQETIEILLQVMENQREDLVVILAGYKDRMEEFFALNPGMRSRIAHHIEFPPYGAEELFQIGKLMLEKQGYRFTEEAEKAFLEYLERRMRLPNFAYARSVRNALDRFKLRQAYRLY
	WP_016329932_Thermus_oshimai	--ALALVKNPEVEAVLEALDKELVGLAPVKRRIREIAAYLSVDKLRRELNLVADRPTLHMAFVGPPGTGKTTVAMRMATILHRLGYIRRDHLVVASRDDLVGQYIGHTAPKTKEVLKRAMGGVLFIDEAYSLYRAENERDYGQETIEILLQVMENQREDLVVILAGYKDRMEEFFALNPGMRSRIAHHIEFPPYNLEELYQIGLIMLEKQGYRLTPEAEVAFKEYLERRMERPNFAYARSVRNAIDRFKLRQAYRLY
	WP_028490690_Thermus_islandicus	--GLAVVKNPEIEAVLEALDRELVGLAPVKRRIREIAAYLSVDRLRRELGLVSDRPTLHMAFVGPPGTGKTTVALRMATILHRLGYIRRDHLVVASRDDLVGQYIGHTAPKTKEVLKRAMGGVLFIDEAYSLYRAENERDYGQETLEILLQVMENQREDLVVILAGYKDRMEEFFALNPGMRSRIAHHIEFPPYSLEELYRIGLLMLERQGYRLSPEAEGAFREYLERRMALPNFAYARSVRNALDRFKLRQAYRLY
	WP_018111875_Thermus_igniterrae	HENLAVVKNPEIEGVLEGLERELIGLKPVKQRIREIAAYLSVDRLRRELGLSADRPTLHMAFVGPPGTGKTTVALRMATILHRLGYIRRDHLVVATRDDLVGQYIGHTAPKTKEVLKRAMGGVLFIDEAYSLYRAENERDYGQETIEILLQVMENQREDLVVILAGYKDRMEAFFALNPGMRSRIAHHIEFPPYSLEELYEIGKLMLERQGYRLAPEAEVAFREYLERRARLPNFAYARSVRNALDRFKLRQAYRLY
	WP_027881263_Meiothermus_rufus	ANLQALLQETGVPEVLEHLDRELVGLAPVKGRIREIAAFLVVDKLRRELGLEATRPVLHMAFVGNPGTGKTTVGLRMATILHRLGYIRRDHMVVASRDDLVGQYIGHTAPKTKEVLKRAMGGVLFIDEAYSLYRAENERDYGQETIEILLQVMENQREDLVVILAGYKDKMEQFFSLNPGMRSRIAHHIEFPDYGPEELEQIGHLMLAAQNYYLDQAATEAFRRYVACRMRLPNFANARSIRNAIDRFKLRQARRLF
	WP_013159593_Meiothermus_silvanus	ANLHALLQETGVPQVLERLDQELIGLAPVKGRIREIAAYLVVDRLRRDLGLVASRPVLHMAFTGNPGTGKTTVALRMATILHRLGYIRRDHLVVATRDDLVGQYIGHTAPKTKEVLKRAMGGVLFIDEAYSLYRSENERDYGQETIEILLQVMENQREDLVVILAGYRDKMEQFFTLNPGMRSRIAHHITFPDYTQEELIQIGLLMIGEQNYYLDPAASQAFAEYVACRMQLPNFANARSIRNAIDRFKLRQARRLF
	WP_027876894_Meiothermus_cerbereus	ADLKTLLQETGVPEVLERLDRELIGLAPVKGRIREIAAYLVVDKLRRELGLGGSRPVLHMAFTGNPGTGKTTVAMRMATILNRLGYIRRDHLVVASRDDLVGQYIGHTAPKTKEVLKRAMGGVLFIDEAYSLYRSENERDYGQETIEILLQVMENQREDLVVVLAGYADKMEQFFSLNPGMRSRIAHHIQFPDYSHDELVAIGQLMLAEQNYYLDEAATQAFSEYVTCRMRLPNFANARSIRNAIDRFKLRQARRLF
	WP_018466103_Meiothermus_timidus	TDLRALLQQTGVPEVLERLDRELVGLAPVKTRIHEIAAYLVVDKLRRELGLLATRPVLHMAFTGNPGTGKTTVALRMATILHRLGYIRRDHLVVASRDDLVGQYIGHTAPKTKEVLKRAMGGVLFIDEAYSLYRSENERDYGQETIEILLQVMENQREDLVVILAGYEDKMEQFFTLNPGMRSRIAHHIRFPDYTEEELVAIGKLMIAEQNYYLDEAAERAFVEYVRCRKRLPNFANARSVRNAIDRFKLRQAKRLF
	WP_006563087_Oscillochloris_trichoides	VNLDQAWSDSQIQTLLDKLDEELVGLVPVKTRIREIAAMLLVARLREQHHMATERPTLHMSFTGRPGTGKTTVAMRMAKILHSLGYVRKGHLVVASRDDLVGQYVGHTAPKTKEMLKKAMGGVLFIDEAYYLYRPENERDYGQEAIEMLLMAMENQRDDIVVILAGYKDRMDTFFQSNPGFHSRIAHHVDFPDYSLDELVQIADLMVRQQMYSFDADSRAAFREYLELRVQQPHFANARSVRNAIDRMKLRQANRLV
	WP_006171053_Synechococcus_sp	VNLEAAYEAANVQEVLNQLDTELIGLRPVKTRIREIAALLVVERARKQVGLTTAAPSLHMSFTGRPGTGKTTVAERMSEILHRLGYVRKGHLVTATRDDLVGQYIGHTAPKTREMLKKAMGGVLFIDEAYYLYRPENERDYGSEAIEILLQVMENNRDDLVVIFAGYKDKMDIFYQSNPGLSSRVANHIDFPDYTAVELLAIAQLILATESYRFGEDAKAAFYEYIQRRMQLPFFANARSIRNAIDRARMRQANRLF
	KEF41372_Cyanobium_sp	VDLQAAYDAAGIKDVLDELDRELIGLRPVKARIREIAALLVINRARTQVGLETAPPSLHMSFTGRPGTGKTTVAERMSKILHGLGYVRKGHVVTATRDDLVGQYIGHTAPKTREMLKKAMGGVLFIDEAYYLYRPENERDYGAEAIEILLQVMENNRNDLVVIFAGYKERMDVFYQSNPGLSSRVANHIDFPDYSASELLAIAQLILAAENYRFSPEAHAAFAEYIQRRMQLPFFANARSIRNAIDRARMRQANRLF
	WP_015107682_Cyanobium_gracile	VDLRAAYDAAGIKEVLDQLDRELIGLRPVKARIREIAALLVINRARTQVGLDTAPPSLHMSFTGRPGTGKTTVAARMSKILHGLGYVRKGHVVTATRDDLVGQYIGHTAPKTREMLKKAMGGVLFIDEAYYLYRPENERDYGAEAIEILLQVMENNRNDLVVIFAGYKERMDIFYQSNPGLSSRVANHIDFPDYSAIELLAIAQLILAAENYRFSPEAAAAFAEYIQRRMQLPFFANARSIRNAIDRARMRQANRLF
	WP_011932598_Synechococcus_sp	IDLAASFESSGVADVLQGLDEELIGLRPVKTRIREIAALLLVDQARRQLDLVSTAPSLHMSFTGQPGTGKTTVALRMSLILHRLGYLRKGHVVTVTRDDLVGQYVGHTAPKTKEMIKRAHGGVLFIDEAYYLYKPGNERDYGGEAIEILLQEMESQRNDFVVIFAGYKDKMDDFYLSNPGLSSRVAHHIDFPDYTESELLQITTLLLHQQNYEFSADAVDAFRAYIARRRQLPFFANARSMRNAVDRLRLRQANRLF
	WP_011360377_Synechococcus_sp	VDLAAAYAESGVADVQEQLDRELIGLTSVKTRIREIAALLLVDQARQQMDLPSTAPSLHMSFTGRPGTGKTTVAQRMSQILHRLGYLRKGHLVTATRDDLVGQYVGHTAPKTKEMIKRAQGGVLFIDEAYYLYKPGNERDYGAEAIEILLQEMERQRTDFVVIFAGYKDKMETFYSSNPGLSSRVAHHLDFPDYSDQELMAIADLLLEAQHYCLSPEANEAFEEYIGRRRQLPFFANARSIRNAIDRARLRQANRLF
	AII47291_Synechococcus_sp	VDLAAAYADSGVAEVLEQLDRELIGLKPVKTRIREIAALLLVDQARQQLELPSTAPSLHMSFTGRPGTGKTTVAQRMSQILHRLGYLRKGHVVTATRDDLVGQYVGHTAPKTKEMLKRAQGGVLFIDEAYYLYKPDNERDYGAEAIEILLQEMESRRSDVVVIFAGYKDRMETFYSSNPGLSSRVAHHLDFPDYSDSELLAIAGLLLEAQHYRLSAEASEAFVEYVARRRQLPFFANARSIRNAIDRARLRQANRLF
	AII50071_Synechococcus_sp	VDLATAYTDSGVAEVLDQLDRELIGLAPVKTRIREIAALLLVDQARQQLELPSTAPSLHMSFTGHPGTGKTTVAQRMSQILHRLGYLRKGHVVTATRDDLVGQYVGHTAPKTKEMLKRAQGGVLFIDEAYYLYKPDNERDYGAEAIEILLQEMESRRSDVVVIFAGYRNRMETFYSSNPGLSSRVAHHLDFPDYSDDELMAIAGLLLEAQHYQFSAEAQTAFSDYVSRRRQLPFFANARSVRNALDRARLRQANRLF
	WP_011130568_Prochlorococcus_marinus	IDLSLAYADSGVGEVLDQLDCELIGLKPVKTRIREIAALLLVDRARKDLDLASTMPSLHMSFTGRPGTGKTTVAIRISQILHRLGYLRKGHVVTVTRDDLVGQYVGHTAPKTREMIKRAQGGVLFIDEAYYLYKPGNERDYGAEAIEILLQDMESRRGDFVVIFAGYKDKMDAFYQSNPGLSSRVAHHIDFPDYSNRELLAIAQLFLVQQNYYFGDEAEGIFEDYIERRRQLPFFANARSIRNALDRTRLRQANRLF
	KGG25657_Prochlorococcus_sp	IDLSLAYADSGVGEVLDQLDCELIGLKPVKTRIREIAALLLVDRARQDFDLASTMPSLHMSFTGRPGTGKTTVASRISQILHRLGYLRKGHVVTVTRDDLVGQYVGHTAPKTREMIKRAQGGVLFIDEAYYLYKPGNERDYGAEAIEILLQDMECRRGDFVVIFAGYKDKMDTFYQSNPGLSSRVAHHIDFPDYSNQELMAIAQLFLVQQNYYFGHEAEGVFEDYIERRRHLPFFANARSIRNALDRTRLRQANRLF
	WP_011825481_Prochlorococcus_marinus	IDLSLAYADSGVGEVLDQLDSELIGLKPVKTRIREIAALLLVDRARQDFDLASTMPSLHMSFTGRPGTGKTTVASRISQILHRLGYLRKGHVVTVTRDDLVGQYVGHTAPKTREMIKRAQGGVLFIDEAYYLYKPGNERDYGAEAIEILLQDMECRRGDFVVIFAGYKDKMDTFYQSNPGLSSRVAHHIDFPDYSNQELMAIAQLFLVQQNYYFGDEAEGVFEDYIERRRHLPFFANARSIRNALDRTRLRQANRLF
	WP_006853337_Synechococcus_sp	VDLAAAYADSGVAEVLQQLDQELIGLRPVKTRIREIAALLLVDRARQQLDLQSTAPGLHMSFTGRPGTGKTTVAKRISQILHRLGYLRKGHVVTVTRDDLVGQYVGHTAPKTREMVKRALGGVLFIDEAYYLYKSDNERDYGAEAIEILLQDMERQRSDFVVIFAGYKDRMAEFYQSNPGLSSRVVHHIDFPDYSEEELMAIALLLLNQQDYHFSESAHDAFSRYIQRRRQLPFFANARSIRNALDRLRLRQANRLF
	WP_011619861_Synechococcus_sp	VDLAAAYADSGVAEVLEQLDQELVGLRPVKTRIREIAALLLVDRARQQLDLQSTAPGLHMSFTGKPGTGKTTVAKRISQILHRLGYLRKGHVVTVTRDDLVGQYVGHTAPKTREMIKRALGGVLFVDEAYYLYKSDNERDYGAEAIEILLQDMEQKRSDFVVIFAGYKDRMASFYQSNPGLSSRVAHHIDFPDYSEEELMAIALLLLNQQDYHFSESAHDAFYRYIKRRRQLPFFANARSIRNALDRLRLRQANRLF
	WP_008388898_Rhodovulum_sp	VDLKALSHDTQIDEVLTELDNALIGLKPVKRRIREIAAYLLVDKARRLQGLTANPPTLHMAFTGNPGTGKTTVALRMASILHRLGYVRKGHLVSVTRDDLVGQYIGHTAPKTKEVLKRAMGGVLFIDEAYYLYRPENEKDYGQEAIEILLQVMENQREDLVVILAGYGDRMETFFSANPGFRSRITHHIDFPDYDDGELVAITEKLAAEEGYLFDDEARAALVSYVSARRQQPNFANARSMRNAFDRARLRQAMRLF
	CDO05830_Mycobacterium_cosmeticum	IDVAAARRDAGVDEVLERLDTELVGLAPVKTRIAEIAALLLVDRMRARFGLAAPQPTLHMCFTGNPGTGKTTVALRMADLLHKLGYLRKGHLVCVTRDDLVGEYIGHTAPKTKEVIKRAMGGVLFIDEAYYLYKAENERDYGAESIEILLQVMENHREDLVVILAGYADKMAQFFSANPGMQSRVAHHIEFPDYTPAELEQIAHLMTEQLGYRFSPGGREALQRYVSLRIDQPWFANARSIRNAMERARLRHARRLL
	WP_013678239_Pseudonocardia_dioxanivorans	VDLAALRAESGIDEVLGKLDRELVGLAPVKTRIAEIAALLLVDRTRARFGITAPQPTLHMSFTGNPGTGKTTVAMRMADLLHRLGYLRRGHLVAVTRDDLVGEYVGHTAPKTKEVIKRAMGGVLFIDEAYYLYKVENERDYGGESIEILLQVMENNRDDLVVILAGYKDRMDTFFAANPGMQSRVAHHVTFPDYTVPELEQIGVLMTEDIGYTFSAEAREVLNRYLERRVGQPWFANARSVRNAVERARLRQAKRLL
	WP_006242873_Mycobacterium_tusciae	VDLAALRRESGTDDVLRALDAELVGLEPVKTRIAEIAALLLVDKMRARFGVTAPQPTLHMSFTGNPGTGKTTVAMRMADLLHRLGYLRRGHLVSVTRDDLVGEYVGHTAPKTKDVIKRAMGGVLFIDEAYYLYKVENERDYGSEAIEILLQVMENNRDDLVVILAGYADKMDQFFSANPGMQSRIAHHITFPDYTVDELEDIAVLMTDGLGYTFSDDAREVLRRYLNLRIDQPWFANARSVRNALERARLRHARRLL
	WP_012113939_Xanthobacter_autotrophicus	LDLGALFIESEVPEFLAELEADLIGLKPVKRRIREIAAHLVIGRARETLGLTSGAPTLHMAFTGNPGTGKTTVALKMAQILHRLGYVRRGHLVSVTRDDLVGQYIGHTAPKTKEILKKAMGGVLFIDEAYYLYRPENERDYGQEAIEILLQVMENQRDDLVVILAGYKDRMDRFFESNPGFRSRIAHHIDFPDYEDAELVSIARTMAEAADYTFSPEAEVALEEYVTKRRAQPNFANARSIRNALDRMRLRLSLRLF
	EWY39242_Skermanella_stibiiresistens	VDLDALYAASNIGEILDQLDRELVGLVPVKSRIREIAALLLIDQARRQLGLATDPPSLHMSFTGNPGTGKTTVARRMAGILHRLGYIRRDHVVSVTRDDLVGQYIGHTAPKTKEALKKAMGGVLFIDEAYYLYRPENERDYGQEAIEILLQVMEDHRADLVVILAGYKDRLETFFSSNPGMGSRIAHHVDFPDFRSDELLDIAGTMVAAWHYRLSDGATAAMRDYIERRMDQPRFANARSIRNALDRARLRQANRLF
	WP_012569176_Rhodospirillum_centenum	VDLDSLYRDSGIGTMLEQMDRELVGLKPVKTRIREIAALLLVERARRSLGMQADPPPLHMCFTGNPGTGKTTVARRMAGILHGLGYIRRDHVVSVTRDDLVGQYIGHTAPKTKDVLKRAMGGVLFIDEAYYLYRPENERDYGQEAIEILLQVMEDNRDDLVVILAGYKDRMDTFFKSNPGMASRIAHHVDFPDYEPEELMQIARLMMDGMNYRFSPDAESAMRDYITRRMAQPRFSNARSIRNALDRARLRQANRLF
	WP_014188401_Azospirillum_lipoferum	VDLDALYRESGIGEMLAGMDRELVGLLPVKTRIREIAALLLVERARRSIGLRAEPPSLHMCFTGNPGTGKTTVARRMAGLLHGLGYIRRDHVVSVTRDDLVGQYIGHTAPKTKEVLKRAMGGVLFIDEAYYLYRPENERDYGQEAIEILLQVMEDNRDDLVVILAGYRDRMEVFFRSNPGMASRIAHHVDFPDYEAAELLEIARLMTEGMQYRLAPEAERAMGDYILRRMAQPRFANARSIRNALDRARLRQANRLF
	KHD21680_Burkholderia_sacchari	IDLQAIVRDAQIHDVLERLDRELVGLRPVKTRIAEIAAFLVVERARKELGMATAAPSLHMCFTGNPGTGKTTVAMRMAEILHRLGYVRKGHVVAVTRDDLVGQYIGHTAPKTKEVLKRAMGGVLFIDEAYYLYRPENERDYGQEAIEILLQIMENQRDDLVVILAGYKERMDTFFQSNPGFKSRIAHHIDFPDYTDTELFEIAERMLHDMHYRLDDDAQAAFRDYIARRKAQPNFANARSIRNALDRARLRQASRVF
	WP_029921371_Nevskia_soli	IDLRSILREANVQDVFDQLDRDLVGLAPVKRRIREIAAFLVVSRARSQIGLEAEPPSLHMCFTGNPGTGKTTVALRMADILHRLGYVRTGHLVSVTRDDLVGQYIGHTAPKTKEILKKAMGGVLFIDEAYYLHRPENERDYGQEAIEILLQVMENHRDDLVVILAGYKDRMDTFFGSNPGLSSRIAHHIDFPDYSPEELMAIAQKMLEPMNYCLDEGAERALREYIERRIHQPNFSNARSVRNALDRARLRQANRLF
	WP_028475048_Nevskia_ramosa	VDLQAIVRESNVSEVLDQLDRELVGLAPVKRRIREIAAYLAVTRARKALGLEASPPSLHMCFTGNPGTGKTTVALRMAEILHRLGYVRKGHVVSVTRDDLVGQYIGHTAPKTKEVLKRAMGGVLFIDEAYYLYRPENERDYGQESIEILLQVMENNRDDLVVILAGYKNRMDTFFSSNPGMSSRIAHHIDFPDYSQPELLSIASKMVGAMNYRFDGDAEVAMGDYIERRLKQPNFANARSVRNALDRARLRQANRLF
	WP_028212636_Burkholderia_mimosarum	VDLAARYREAGVGEALAWLDETLVGLAPVKTRLHEIAAFLVVQKMRAELGMTGDTPALHMCFTGNPGTGKTTVALRMADVLHRLGYSRRNHLVSVTRDDLVGQYIGHTAPKTKEVLKRAMGGVLFIDEAYYLYRPENERDYGLEAIEILLQVMENQRDDLVVILAGYKDRMDTFFESNPGFKSRIAHHIDFPDYTMDELIEIAERMLDHGHYRFDAASRDAFSDYLARRLEQPHFANARSVRNALERARLRQAKRIF
	WP_012405684_Burkholderia_phymatum	VDLLALYRESGIAGVLDELDRDLVGLVPVKMRIREIAAQLLVGRAREALGLGSGAPTLHMCFSGNPGTGKTTVALRMADVLFRLGYIRRNHLVSVTRDDLVGQYIGHTAPKTREVLKRAMGGVLFIDEAYYLYRPENERDYGQESIEILLQTMENQRDDLVVILAGYASKMEMFFRSNPGFRSRIAHHLSFPDYAADELLFIAERMLDTMHYRFDADARRAFEDYLARRLRQPNFANARSVRNALDRARLRQANRLF
	WP_028364309_Burkholderia_sp	VDLLALFRESGIAGVLDELDHDLVGLAPVKTRIREIAAQLLVGRAREALGIESGAPTLHMCFSGNPGTGKTTVAMRMADVLFRLGYIRRNHLVSVTRDDLVGQYIGHTAPKTREVLKRAMGGVLFIDEAYYLYRPENERDYGQESIEILLQTMENQRDDLVVILAGYASKMDTFFRSNPGFRSRIAHHLSFPDYAPDELLLIAERMLDTMHYRFDADAHRAFEDYLARRVRQPNFANARSVRNALDRARLRQANRLF
	WP_033351003_Burkholderia_kururiensis	VDLAALYRDSGIGDVLAELDRDLVGLVPVKTRIREIAAHLLVERARDALGLAGSPPTLHMCFSGNPGTGKTTVAMRMAEVLHRLGYIRRNHLVSVTRDDLVGQYIGHTAPKTREVLKRAMGGVLFIDEAYYLYRPENERDYGQEAIEILLQTMENQRDDLVVILAGYASRMEVFFESNPGFRSRIAHHITFPDYDEAELLEIADRMLATMHYRFDADSREAFADYLAIRTRQPAFANARSVRNALDRARLRQANRLF
	WP_027195077_Burkholderia_sprentiae	IDLAALYRDSGIGAVLGELDRDLVGLAPVKTRIREVAAHLLVERARASLGLAGGAPTLHMCFSGNPGTGKTTVALRMAEVLHRLGYIRRNHLVSVTRDDLVGQYIGHTAPKTRDVLKRAMGGVLFIDEAYYLYRPENERDYGQEAIEILLQTMENQRSDLVVILAGYAARMEVFFESNPGFRSRIAHHITFPDYAETELLEIAERMLGTLHYRFDAASRRAFGDYLARRIRQPNFANARSVRNALDRARLRQANRLF
	WP_008923260_Burkholderia_sp	IDLAALYRDSGIGEVLGELDRDLVGLAPVKTRIREVAAHLLVERARASLGLAGGAPTLHMCFSGNPGTGKTTVALRMAEVLHRLGYIRRNHLVSVTRDDLVGQYIGHTAPKTRDVLKRAMGGVLFIDEAYYLYRPENERDYGQEAIEILLQTMENQRSDLVVILAGYAARMEVFFESNPGFRSRIAHHITFPDYTESELLDIAERMLGTLHYRFDAASRRAFADYLARRIRQPNFANARSVRNALDRARLRQANRLF
	WP_011490905_Burkholderia_xenovorans	VDLAALYRDSGIGDVLAELDRDLVGLAPVKTRIREIAAHLLVERARDSLGLAGGAPTLHMCFSGNPGTGKTTVALRMAEVLHRLGYIRRNHLVSVTRDDLVGQYIGHTAPKTRDVLKRAMGGVLFIDEAYYLYRPENERDYGQEAIEILLQTMENQRDDLVVILAGYAARMEVFFESNPGFRSRIAHHITFPDYDGAELLDIAERMLATMHYRFDADSRRAFADYLALRTRQANFANARS-----------------
	WP_027775928_Burkholderia_caledonica	IDLAALYRDSGIGEVLAELDRDLVGLAPVKTRIREIAAHLLVERARESLGLASGAPTLHMCFSGNPGTGKTTVALRMAEVLHRLGYIRRNHLVSVTRDDLVGQYIGHTAPKTRDVLKRAMGGVLFIDEAYYLYRPENERDYGQEAIEILLQTMENQRDDLVVILAGYASRMEVFFESNPGFRSRIAHHITFPDYGDAELLDIAERMLSTLNYRFDAESRRAFADYLARRTRQPNFANARSVRNALDRSRLRQANRLF
	WP_020066341_Burkholderia_bryophila	IDLAALYRDSGIGDVLAELDRDLVGLAPVKTRIREIAAHLLVERARESLGLASGAPTLHMCFSGNPGTGKTTVALRMAEVLHRLGYIRRNHLVSVTRDDLVGQYIGHTAPKTRDVLKRAMGGVLFIDEAYYLYRPENERDYGQEAIEILLQTMENQRDDLVVILAGYASRMEVFFESNPGFRSRIAHHITFPDYGDAELLDIAERMLSTLNYRFDTDSRRAFADYLARRTRQPNFANARSVRNALDRSRLRQANRLF
	WP_006046592_Burkholderia_graminis	IDLAALYRDSGIGDVLAELDRDLVGLVPVKTRIREIAAHLLVERARESLGLASGAPTLHMCFSGNPGTGKTTVALRMAEVLHRLGYIRRNHLVSVTRDDLVGQYIGHTAPKTRDVLKRAMGGVLFIDEAYYLYRPENERDYGQEAIEILLQTMENQRDDLVVILAGYASRMEVFFESNPGFRSRIAHHITFPDYGDAELLDIAERMLATMHYRFDTDSRRAFADYLALRTRQPNFANARSVRNALDRSRLRQANRLF
	WP_029965977_Burkholderia_sp	IDLAALYRDSGIGDVLAELDRDLVGLVPVKTRIREIAAHLLVERARESLGLASGAPTLHMCFSGNPGTGKTTVALRMAEVLHRLGYIRRNHLVSVTRDDLVGQYIGHTAPKTRDVLKRAMGGVLFIDEAYYLYRPENERDYGQEAIEILLQTMENQRDDLVVILAGYASRMEVFFESNPGFRSRIAHHITFPDYGDAELLDIAERMLATMHYRFDTDSRRAFADYLALRTRQPNFANARSVRNALDRSRLRQANRLF
	WP_027798138_Burkholderia_dilworthii	IDLAALYRDSGIGDVLAELDRDLVGLVPVKTRIREIAAHLLVERARESLGLASGAPTLHMCFSGNPGTGKTTVALRMAEVLHRLGYIRRNHLVSVTRDDLVGQYIGHTAPKTRDVLKRAMGGVLFIDEAYYLYRPENERDYGQEAIEILLQTMENQRDDLVVILAGYASRMEVFFESNPGFRSRIAHHITFPDYGDAELLDIAERMLATMHYRFDADSRRAFADYLALRTRQPNFANARSVRNALDRSRLRQANRLF
	KDR35460_Burkholderia_grimmiae	ADLMALYRESRIGEVLAELDRDLVGLAPVKTRIREIAAHLLVERARETLGIASGAPTLHMCFSGNPGTGKTTVAMRMAQVLHRLGYIRRNQLVSVTRDDLVGQYIGHTAPKTREVLKRAMGGVLFIDEAYYLYRPENERDYGQEAIEILLQTMESQRDDLVVILAGYESRMETFFQSNPGFRSRIAHHIVFPNYEPHELLRIAEQMLIEMRYRFDDDARRVFEEYLARRIRQPNFANARSVRNALDRARLRQANRLF
	WP_016354234_Burkholderia_sp	ADLMALYRESRIGEVLAELDRDLIGLAPVKTRIREIAAHLLVERARETLGIASGAPTLHMCFSGNPGTGKTSVAMRMAQVLHRLGYIRRNHLVSVTRDDLVGQYIGHTAPKTREVLKRAMGGVLFIDEAYYLYRPENERDYGQEAIEILLQTMENQRDDLVVILAGYESRMETFFHSNPGFRSRIAHHIVFPDYAPDELLQIAAHMLADMHYRFDDDARRAFEEYLARRIRQPNFANARSVRNALDRARLRQANRLF
	WP_015451886_Azoarcus_sp	VDLAAEYREAGVGEVLDGLDRELVGLVPVKRRVREIAALLLVDRARRRIGLATEPPSLHMSFTGNPGTGKTTVALRIAQILQRLGYVRRGHVVAVTRDDLVGQYIGHTAPKTKEVLKRAMGGVLFIDEAYYLYRPENEKDYGQEAIEILLQVMENQRDDLVVVLAGYAGRMERFFESNPGLKSRIAHHIDFPDYSDGELGEIAGKMLAQWNYRFDEAARRAFDEYIALRRPQPHFANARSVRNALDRMRLRQALRLF
	WP_004262961_Thauera_sp	IDLGAEFRDAGIGEVLESLDRDLVGVAPVKRRVREIAALLLVDRVRQRLGLATEHPSLHMSFTGNPGTGKTTVAMRMAEILHRLGYCRRGHVVAVTRDDLVGQYIGHTAPKTKDVLKRAMGGVLFIDEAYYLYRPENEKDYGQEAIEILLQVMENQRDDLVVILAGYAERMERFFESNPGMKSRIAHHVDFPDYSNDELGEIAQRMLAGWNYRFDAAARRAFDEYIVLRRRHPHFANARSVRNALDRMRLRQALRLF
	WP_002929452_Thauera_sp	IDLGAEFRDAGIGEVLESLERDLVGLAPVKRRVREIAALLLVDRVRQRLGLTTEQPSLHMSFTGNPGTGKTTVAMRMAEILHRLGYCRRGHVVAVTRDDLVGQYIGHTAPKTKEVLKRAMGGVLFIDEAYYLYRPENEKDYGQEAIEILLQVMENQRDDLVVILAGYADRMERFFESNPGMKSRIAHHIDFPDYSNSELGEIAQRMLAGWNYRFDEAAFSAFDEYIVLRRRQSHFANARSIRNALDRMRLRQALRLF
	WP_020174133_Methyloferula_stellata	IDLRRELDDTKVGEVLDQLDRELVGLVPVKTRIRQIAALLLVDRVRKRLGLSSETPTLHMSFTGNPGTGKTTVATRMAEILHKLGYIRKGHLVSVTRDDLVGQYIGHTAPKTKEILKKAMGGVLFIDEAYYLYRQENERDYGQEAIEILLQVMENQREDLVVILAGYADRMEQFFRSNPGFRSRIAHHIDFPDYSDEELMSIATTMLAAQNYKFSPAGAVAFRDYIALRRQLPHFSNARSIRNALDRARLRHANRHF
	WP_012590236_Methylocella_silvestris	IDLRAELRDTHVAEVLDTLDRELVGLAPVKERIRQICALLIVDRVRRRLGLISEPPTLHMSFTGNAGTGKTTVALRMAEILHKLGYIRKGHLVSVTRDDLVGQYIGHTAPKTKEILKKAMGGVLFIDEAYYLYRQENERDYGQEAIEILLQVMENQREDLVVILAGYAYRMDQFFRSNPGFRSRIAHHIDFPDYADSELMAIAESMLAAQHYKFSPDGAEAFAAYITERRRQPLFSNARSVRNALDRARLRHASRYF
	WP_026605796_Methylocapsa_acidiphila	IDLRRELAETHVQDVLDQLDRELVGLAPVKKRIRQIAALLIVDRVRRRMGLESETPTLHMSFTGNPGTGKTTVALRMAQILHKLGYIRKGHLVSVTRDDLVGQYIGHTAPKTKEILKKAMGGVLFIDEAYYLYRQENERDYGQEAIEILLQVMENQREDLVVILAGYAERMDQFFRSNPGFRSRIAHHIDFPDYTDPELMQIAKSMLAAQSYKFSEAGEAAFESYIAARRKQPLFSNARSIRNALDRARLRHANRYF
	WP_013417706_Rhodomicrobium_vannielii	IDLRRDYEESGVGEVLDQLDRELIGLKPVKTRLREIAALLLVERARKRLGLVNEAPTLHMSFTGNPGTGKTTVAMRMANILHRLGYVRRGQLVSVTRDDLVGQYIGHTAPKTKEVLKKAMGGVLFIDEAYYLYRPENERDYGQESIEILLQVMENQREDLVVILAGYSDRMDKFFTANPGFRSRIAHHIDFPDYSDGELLEIADKMLDHQNYYLSPEAKVALADYIEKRRQQPHFSNARSIRNALDRARLRQANRLF
	KAI93617_Rhodomicrobium_udaipurense	IDLRRDYEESGVGEVLDQLDRELIGLKPVKTRLCEIAALLLVERARKRLGLVNEAPTLHMSFTGNPGTGKTTVAMRMANILHRLGYVRRGQLVSVTRDDLVGQYIGHTAPKTKEVLKKAMGGVLFIDEAYYLYRPENERDYGQESIEILLQVMENQREDLVVILAGYSDRMDKFFTANPGFRSRIAHHIDFPDYSDGELLQIADKMLDHQNYYLSPEAKVALADYIEKRRQQPHFSNARSIRNALDRARLRQANRLF
	KFL28242_Devosia_sp	IDLRREYEESGVADVLRELDRELVGLVPVKTRIRETAALLLVDKARRDLGLTQETPTLHMSFTGNPGTGKTTVALRMADLLHRLGYIRKGHLVSVTRDDLVGQYIGHTAPKTKEILKKAMGGVLFIDEAYYLFRPENERDYGQEAIEILLQVMENQRDDLVVIVAGYGDRMEKFYQSNPGFRSRIAHHIDFPDYTDDELLQISELLLEQQNYHLDDGARKALTEYIAIRRTQPHFANARSLRNALDRARLRQANRLF
	BAN85806_Acidomonas_methanolica	IDLRAEYERSGIREMLDELDRELVGLVPVKRRVRETAALLLVDRARHALGLVNETPTLHMSFTGNPGTGKTTVARKMAGLLHRLGYVRKGHLVSVTRDDLVGQYIGHTAPRTKEVLKRAMGGVLFIDEAYYLHRPDNERDYGQEAIEILLQVMENNRDDLVVILAGYADRMERFFQSNPGFRSRIAHHIAFPDYTEEELNRIAVLALQKLGYRLSPAAEDVMERYIALRRNQPHFANARSVRNALDRARLRQADRLF
	WP_026380466_Afifella_pfennigii	VDLHREFEESGVGDVLRELDETLVGLAPVKKRIRETAALLLVERARKRLGLAHEAPTLHMSFTGNPGTGKTTVAMKMADLLHRLGYIRKGHLVSVTRDDLVGQYIGHTAPKTREILKKAMGGVLFIDEAYYLYRPENERDYGQESIEILLQVMENQREDLVVILAGYADKMDRFFESNPGFRSRIAHHIDFPDYTNEELSRIAEMMLKEQGYSFSEEAREVFARYIDRRRQQPHFANARSVRNALDRARLRQANRLF
	KGF69713_Hoeflea_sp	IDLRAEYEKSGVAEVLDELDRELIGLKPVKLRLREIAAMLIVERARKAMGLSHDTPTLHMNFAGNPGTGKTTVAMRMANILHRLGYVRKGHLVSVTRDDLVGQYIGHTAPKTKEILKKAMGGVLFIDEAYYLYRPDNERDYGQEAIEILLQVMENNREDLVVILAGYADRMDKFFESNPGFRSRIAHHIDFPDYSESELMQIADGMLTQQNYAFDDEAHAMMQKYIALRRQQPHFANARSIRNALDRARLRQANRLF
	AID34953_Mesorhizobium_huakuii	VDLAADFRESGVAEILAELDRDLIGLKPVKQRIRETAALLLVDRARSRLGLSTQTPTLHMSFTGNPGTGKTTVALRMASLLHRLGYVRKGHLVSVTRDDLVGQYIGHTAPKTKEVLKKAMGGVLFIDEAYYLYRPDNERDYGQEAIEILLQVMENQRDDLVVILAGYADRMERFYQSNPGFRSRIAHHIDFPDYEDAELLSIAQTMLAKQNYVLDEEATGVMAAYICARRTQPHFANARSIRNALDRARLRHANRLF
	WP_013896593_Mesorhizobium_opportunistum	VDLAADFRESGVAEILAELDRDLAGLKPVKQRIRETAALLLVERARSRLGLSTHTPTLHMSFTGNPGTGKTTVALRMANLLHRLGYVRKGHLVSVTRDDLVGQYIGHTAPKTKEVLKKAMGGVLFIDEAYYLYRPDNERDYGQEAIEILLQVMENQRDDLVVILAGYGDRMERFYQSNPGFRSRIAHHIDFPDYEDAELLSIAETMLAKQNYVLDDEATQMMAAYIRMRRTQPHFANARSIRNALDRARLRHANRLF
	WP_011909658_Rhodobacter_sphaeroides	IDLHAEYEGSGAKEVLEELDRELIGLKPVKDRIRETAALLLVERARQKLGLAHETPTLHMSFTGNPGTGKTTVALKMAGLLHRLGYVRKGHLVSVTRDDLVGQYIGHTAPKTKEVLKRAMGGVLFIDEAYYLYRPDNERDYGQEAIEILLQVMENNRDDLVVILAGYADRMENFFQSNPGFRSRIAHHIEFPDYTDDELFEIAGHMLDDQSYHMTHGAEAALRDYIGLRRAQPHFANARSIRNALDRARLRQANRLF
	WP_017140002_Rhodobacter_sphaeroides	IDLRAEYEGSGAKEVLEELDRELIGLKPVKDRIRETAALLLVERARQKLGLAHETPTLHMSFTGNPGTGKTTVALKMAGLLHRLGYVRKGHLVSVTRDDLVGQYIGHTAPKTKEVLKRAMGGVLFIDEAYYLYRPDNERDYGQEAIEILLQVMENNRDDLVVILAGYADRMENFFQSNPGFRSRIAHHIEFPDYSDEELFEIAGHMLDDQNYQMTPEAETALRAYIGLRRNQPHFANARSIRNALDRARLRQANRLF
	KGB81704_Rhodovulum_sp	VDLAAEYEASGVAEVLRELDEELIGLEPVKRRIRETAALLLVDRARRDMGLSHETPTLHMSFTGNPGTGKTTVALKMAGLLHRLGYVRKGHLVSVTRDDLVGQYIGHTAPKTKEVLKKAMGGVLFIDEAYYLYRPDNERDYGQEAIEILLQVMENNRDDLVVIMAGYADRMDKFFSANPGFRSRIAHHIEFPDYSDAELLRISERMLEEQNYVLSAGAALALKEYIDLRRKQPHFANARSIRNALDRARLRQANRLF
	WP_006937045_Labrenzia_aggregata	IDLAAEYETSGVADVLRELDEHLIGLAPVKQRIRETAALLLVDRARREMGLTQETPTLHMSFTGNPGTGKTTVALMMAGLLHRLGYVRKGHLVSVTRDDLVGQYIGHTAPKTKEVLKKAMGGVLFIDEAYYLYKPDNERDYGQEAIEILLQVMENNRDDLVVIMAGYADKMDKFFSANPGFRSRIAHHIDFPDYTDQELLRIARSMLAAQNYFLDGAAERALADYIGLRRQQPHFANARSIRNALDRARLRQASRLF
	KGM48163_Oceanicola_sp	VDLAAEYESSGVAEVLRELDEELIGLAPVKQRIRETAALLLVDRARRSLGLTQDTPTLHMSFTGNPGTGKTTVALKMAGLLHRLGYVRKGHLVSVTRDDLVGQYIGHTAPKTKEVLKKAMGGVLFIDEAYYLYKPDNERDYGQEAIEILLQVMENNRDDLVVIMAGYADRMDKFFTANPGFRSRIAHHIDFPDYSDAELEWIAGSMLAERNYVLDKGASAALADYISLRRNQPHFANARSIRNALDRARLRQANRLF
	WP_018632596_Meganema_perideroedes	IDLKAEYEASGVREVLEELDRELIGLAPVKQRIRETAALLLVDRARRSLGLSQETPTLHMSFTGNPGTGKTTVALKMAGLLHRLGYVRKGHLVSVTRDDLVGQYIGHTAPKTKEILKKAMGGVLFIDEAYYLYKPDNERDYGQEAIEILLQVMENNRDDLVVILAGYADRMDRFFQANPGFRSRVAHHIDFPDYEDGELLRIADSMLDGQGYGFSPEAREVMTRYIAIRRAQPHFANARSIRNALDRARLRQANRLF
	KFI26282_Haematobacter_missouriensis	VDLAAEYESSGVREVLDELDRELIGLAPVKERIRETAALLLVDRARRQMGLSQETPTLHMSFTGNPGTGKTTVAMKMAGLLHRLGYVRKGHLVSVTRDDLVGQYIGHTAPKTKEVLKKAMGGVLFIDEAYYLYRPDNERDYGQEAIEILLQVMENNRDDLVVILAGYADRMDRFFQSNPGFRSRIAHHIEFPDYTDGELHRIADHMLEDQNYTLTDEASQVLTDYISLRRQQPHFANARSIRNALDRARLRQANRLF
	KFI25958_Haematobacter_massiliensis	VDLAAEYESSGVREVLDELDRELIGLAPVKERIRETAALLLVDRARRQMGLTQETPTLHMSFTGNPGTGKTTVAMKMAGLLHRLGYVRKGHLVSVTRDDLVGQYIGHTAPKTKEVLKKAMGGVLFIDEAYYLYRPDNERDYGQEAIEILLQVMENNRDDLVVILAGYADRMDRFFQSNPGFRSRIAHHIEFPDYTDGELHRIADHMLEDQSYTLTEEASRVLADYIALRRQQPHFANARSIRNALDRARLRQANRLF
	WP_018001124_Paracoccus_sp	VDLTAEYESSGVREILDGLDRELIGLAPVKQRIRETAALLLVERARRALGLAHEAPTLHMSFTGNPGTGKTTVALKMAGLLHRLGYVRKGHLVSVTRDDLVGQYIGHTAPKTREVLKKAMGGMLFIDEAYYLYKPDNERDYGQEAIEILLQVMENNRDDLVVVMAGYADRMDRFFAANPGFRSRIAHHIAFPDYADAELARISEAMLAAQGYGFDAGARAAMAEYIALRRAQPHFANARSIRNALDRARLRQANRLF
	WP_011747996_Paracoccus_denitrificans	VDLKAEYESSGVREILDELDRELIGLAPVKERIRETAALLLVDRARRDLGLAYETPTLHMSFTGNPGTGKTTVALKMAGLLHRLGYVRKGHLVSVTRDDLVGQYIGHTAPKTKEVLKKAMGGVLFIDEAYYLYKPDNERDYGQEAIEILLQVMENNRDDLVVIMAGYADRMDRFFAANPGFRSRIAHHIEFPDYTDEELARISASMLENQGYALDEGGRLAMEDYIRLRRDQPHFANARSIRNALDRARLRQANRLF
	KGJ08821_Paracoccus_versutus	VDLKAEYESSGVREILDELDRELIGLAPVKQRIRETAALLLVDRARRDLGLAHEVPTLHMSFTGNPGTGKTTVALKMAGLLHRLGYVRKGHLVSVTRDDLVGQYIGHTAPKTKEVLKKAMGGVLFIDEAYYLYKPDNERDYGQEAIEILLQVMENNRDDLVVIMAGYADRMDRFFSANPGFRSRIAHHIEFPDYTDEELGRISASMLENQGYVFDEAGRAAMEEYIRLRREQPHFANARSIRNALDRARLRQANRLF
	WP_008884532_Citreicella_sp	VDLAASFDESGVAEVLRGLDEALVGLAPVKQRIRETAALLLVDRARRQLGLATETPTLHMSFTGNPGTGKTTVALRIADLLHRLGYVRKGHLVTVTRDDLVGQYIGHTAPKTKEVLKKAMGGVLFIDEAYYLYRPENERDYGQEAIEILLQVMENNRDDLVVVLAGYADRMDRFFASNPGFRSRIAHHIEFPDYSDGELGRISETMLAEQNYVFDEGGKRAMTEYIGMRRAQPHFANARSIRNALDRARLRQANRLF
	WP_007797168_Pelagibaca_bermudensis	VDLAASYEESGVKDILRELDETLIGLAPVKQRIKETAALLLVDKARREMGLATETPTLHMSFTGNPGTGKTTVALKIADLLHRLGYVRKGHLVTVTRDDLVGQYIGHTAPKTKEVLKKAMGGVLFIDEAYYLYRPENERDYGQEAIEILLQVMENNRDDLVVVLAGYADRMDRFFESNPGFRSRIAHHIEFPDYSDDELESIAEIMLAEQNYVFDEGGKRAMEEYIGQRRAQPHFANARSIRNALDRARLRQANRLF
	WP_020040614_Salipiger_mucosus	VDLAAAFEESGVREVLAELDDTLIGLAPVKARIRETAALLLVDQARRRMGLATETPTLHMSFTGNPGTGKTTVALRMADLLHRLGYVRKGHLVTVTRDDLVGQYIGHTAPKTKEVLKKAMGGVLFIDEAYYLYRPENERDYGQEAIEILLQVMENNRDDLVVILAGYADRMDRFFESNPGFRSRIAHHIEFPDYDDAELLHISETMLGAQNYHFDAGARSAMADYISRRRAQPHFANARSIRNALDRARLRQANRLF
	KDB03079_Defluviimonas_sp	VDLAAAFEESGVRDVLKELDDTMIGLAPVKQRIRETAALLLVDQARRQLGLATETPTLHMSFTGNPGTGKTTVALKMADLLHRLGYVRKGHLVTVTRDDLVGQYIGHTAPKTKEVLKKAMGGVLFIDEAYYLYRPENERDYGQEAIEILLQVMENNRDDLVVILAGYADRMDRFFESNPGFRSRIAHHIEFPDYTNEELLKIAEIMLSEQNYAFDPAARVAMAEYIASRRGQQHFANARSIRNALDRARLRQANRLF
	WP_029702687_Aurantimonas_coralicida	IDLRQEYRDAGVADVLDELDRELIGLAPVKKRIRETAALLLVERARKRLGLAHDTPTLHMSFTGNPGTGKTTVAMKMANLLHRLGYIRKGHLVSVTRDDLVGQYIGHTAPKTRDILKKAMGGVLFIDEAYYLYRPENERDYGQEAIEILLQVMENQRDDLVVILAGYADRMDTFFASNPGFRSRIAHHIDFPDYSDDELLEISVGMLERQNYHLTGDAKAVLARYIARRRTQPHFANARSIRNALDRARLRQANRLF
	WP_009208351_Aurantimonas_manganoxydans	IDLRQEYRDAGVADVLDELDRELIGLAPVKKRIRETAALLLVERARKRLGLAHDTPTLHMSFTGNPGTGKTTVAMKMANLLHRLGYIRKGHLVSVTRDDLVGQYIGHTAPKTRDILKKAMGGVLFIDEAYYLYRPENERDYGQEAIEILLQVMENQRDDLVVILAGYADRMDTFFASNPGFRSRIAHHIDFPDYSDDELLEISVGMLERQNYHLTGDAKAVLTRYIARRRAQPHFANARSIRNALDRARLRQANRLF
	KHJ55791_Aureimonas_altamirensis	VDLRRDFVESGVAEVLDALDRSLIGLAPVKQRIRETAALLLVERARRRLGLAFETPTLHMSFTGNPGTGKTTVALRMADLLHRLGYVRKGHLVSVTRDDLVGQYIGHTAPKTKEILKKAMGGVLFIDEAYYLYRPENERDYGQEAIEILLQVMENQRDDLVVILAGYGDRMERFFESNPGFRSRIAHHIDFPDYAGDELLSIAQGMLERQGYRFAPEAQAVMARYIDMRRRQPHFANARSIRNALDRARLRQANRLF
	WP_013651733_Polymorphum_gilvum	VDLAEEYKASGVAEILDELDRELVGLKPVKQRIREIAALLLVERARKAMGLAHETPTLHMSFTGNPGTGKTTVALRMAGLLHRLGYVRKGHLVSVTRDDLVGQYIGHTAPKTKEVLKKAMGGVLFIDEAYYLYRPDNERDYGQEAIEILLQVMENNRDDLVVILAGYADRMDRFFSSNPGFRSRIAHHIDFPDYSDGELLHIAERLLAEQNYRLDDEAKALMARYIELRRAQPHFANARSIRNALDRARLRQANRLF
	WP_028737986_Rhizobium_selenitireducens	VDLAEEYRTSGVAEILEELDRDLVGLKPVKRRIRETAALLLVERARRAMGLSHEPPSLHMSFTGNPGTGKTTVALRMANLLHRLGYIRKGHLVSVTRDDLVGQYIGHTAPKTKEILKKAMGGVLFIDEAYYLYRPDNERDYGQEAIEILLQVMENNRDDLVVILAGYSDRMDRFFESNPGFRSRIAHHIDFPDYANDELLSIAETMLERQGYHLDAEATAVMTDYIARRRSQPHFANARSIRNALDRARLRQANRLF
	KEC76939_Sinorhizobium_americanum	INLAEEYKASGVAEILDELDQELVGLKPVKQRIRETAALLLVERARRAMGLSHEPPSLHMSFTGNPGTGKTTVALRMANLLHRLGYIRKGHLVSVTRDDLVGQYIGHTAPKTKEILKKAMGGVLFIDEAYYLYRPDNERDYGQEAIEILLQVMENNRDDLVVILAGYADRMDRFFESNPGFRSRIAHHIDFPDYDDGELLSIAESMLARQGYRFDARATAVMGDYITRRRRQPHFANARSIRNALDRARLRQANRLF
	WP_018237728_Ensifer_sp	VDLAEEYKASGVAEILDELDRELVGLKPVKQRIRETAALLLVERARRAMGLSHEPPSLHMSFTGNPGTGKTTVALRMADLLHRLGYIRKGHLVSVTRDDLVGQYIGHTAPKTKEILKKAMGGVLFIDEAYYLYRPDNERDYGQEAIEILLQVMENNRDDLVVILAGYADRMERFFESNPGFRSRIAHHIDFPDYDDQELLSIAERMLSRQGYHFDSKAAAVMSEYIVRRRRQPHFANARSIRNALDRARLRQANRLF
	WP_026622164_Ensifer_sp	IDLAEEYKASGVAEVLGELDRELVGLKPVKQRIRETAALLLVERARRAMGLTHEPPSLHMSFTGNPGTGKTTVALRMADLLHRLGYIRKGHLVSVTRDDLVGQYIGHTAPKTKEILKKAMGGVLFIDEAYYLYRPDNERDYGQEAIEILLQVMENNRDDLVVILAGYADRMDRFFESNPGFRSRIAHHIDFPDYDDGELLSIAASMLSRQGYRFDSKAAAVMSDYIARRRRQPHFANARSIRNALDRARLRQANRLF
	WP_024312243_Sinorhizobium_medicae	VDLAEEYQASGVAEILDELDRELVGLKPVKQRIRETAALLLVERARRAMGLSHEPPSLHMSFTGNPGTGKTTVALRMANLLHRLGYIRKGHLVSVTRDDLVGQYIGHTAPKTKEILKKAMGGVLFIDEAYYLYRPDNERDYGQEAIEILLQVMENNRDDLVVILAGYADRMDRFFESNPGFRSRIAHHIDFPDYDNGELLSIAESMLSRQGYRFDAKASAVMVDYIERRRCQPHFANARSIRNALDRARLRQANRLF
	WP_027998115_Sinorhizobium_arboris	VDLAEEYQASGVAEILDELDRELVGLKPVKQRIRETAALLLVERARRAMGLSHEPPSLHMSFTGNPGTGKTTVALRMANLLHRLGYIRKGHLVSVTRDDLVGQYIGHTAPKTKEILKKAMGGVLFIDEAYYLYRPDNERDYGQEAIEILLQVMENNRDDLVVILAGYADRMDRFFESNPGFRSRIAHHIDFPDYDDEELLSIAESMLSRQGYRFDSKASAVMSDYIARRRRQPHFANARSIRNALDRARLRQANRLF
	WP_003528726_Sinorhizobium_meliloti	VDLAEEYQASGVAEILDELDLELVGLKPVKQRIRETAALLLVERARRAMGLSHEPPSLHMSFTGNPGTGKTTVALRMANLLHRLGYIRKGHLVSVTRDDLVGQYIGHTAPKTKEILKKAMGGVLFIDEAYYLYRPDNERDYGQEAIEILLQVMENNRDDLVVILAGYADRMDRFFESNPGFRSRIAHHIDFPDYDNGELLSIAESMLSRQGYRFDSKASAVMSDYIARRRRQPHFANARSIRNALDRARLRQANRLF
	WP_027991710_Sinorhizobium_meliloti	VDLAEEYQASGVAEILDELDRELVGLKPVKQRIRETAALLLVERARRAMGLSHEPPSLHMSFTGNPGTGKTTVALRMANLLHRLGYIRKGHLVSVTRDDLVGQYIGHTAPKTKEILKKAMGGVLFIDEAYYLYRPDNERDYGQEAIEILLQVMENNRDDLVVILAGYADRMDRFFESNPGFRSRIAHHIDFPDYDNGELLSIAESMLSRQGYRFDSKASAVMSDYIARRRRQPHFANARSIRNALDRARLRQANRLF
	WP_028005373_Sinorhizobium_meliloti	VDLAEEYQASGVAEILDELDRELVGLKPVKQRIRETAALLLVERARRAMGLSHEPPSLHMSFTGNPGTGKTTVALRMANLLHRLGYIRKGHLVSVTRDDLVGQYIGHTAPKTKEILKKAMGGVLFIDEAYYLYRPDNERDYGQEAIEILLQVMENNRDDLVVILAGYADRMDRFFESNPGFRSRIAHHIDFPDYDNGELLSIAESMLSRQGYRFDSKASAVMSDYIARRRRQPHFANARSIRNALDRARLRQANRLF
	WP_029957965_Ensifer_sp	VDLAEEYQASGVAEILDELDRELVGLKPVKQRIRETAALLLVERARRAMGLSHEPPSLHMSFTGNPGTGKTTVALRMANLLHRLGYIRKGHLVSVTRDDLVGQYIGHTAPKTKEILKKAMGGVLFIDEAYYLYRPDNERDYGQEAIEILLQVMENNRDDLVVILAGYADRMDRFFESNPGFRSRIAHHIDFPDYDNGELLSIAESMLSRQGYRFDSKASAVMSDYIARRRRQPHFANARSIRNALDRARLRQANRLF
	WP_014331999_Sinorhizobium_fredii	VDLAEEYKASGVAEILDELDRELVGLKPVKQRIRETAALLLVERARRAMGLSHEPPSLHMSFTGNPGTGKTTVALRMANLLHRLGYIRKGHLVSVTRDDLVGQYIGHTAPKTKEILKKAMGGVLFIDEAYYLYRPDNERDYGQEAIEILLQVMENNRDDLVVILAGYADRMDRFFESNPGFRSRIAHHIDFPDYDDEELLSIAETMLGRQGYQFDTKAAAMMSDYIARRRRQPHFANARSIRNALDRARLRQANRLF
	WP_026613856_Ensifer_sp	VDLAEEYKASGVAEVLDELDRELVGLKPVKQRIRETAALLLVERARRAMGLSHEPPSLHMSFTGNPGTGKTTVALRMANLLHRLGYIRKGHLVSVTRDDLVGQYIGHTAPKTKEILKKAMGGVLFIDEAYYLYRPDNERDYGQEAIEILLQVMENNRDDLVVILAGYADRMERFFESNPGFRSRIAHHIDFPDYDDGELLSIAESMLGRQGYRFDTKAAAVMSDYIARRRRQPHFANARSIRNALDRARLRQANRLF
	WP_026060212_Pseudaminobacter_salicylatoxidans	IDLREEFESSGVKEVLAELDRDLIGLAPVKKRIRETAALLLVERARKRMGLAHETPTLHMSFTGNPGTGKTTVALRMADLLHRLGYIRKGHLVSVTRDDLVGQYIGHTAPKTKEILKKAMGGVLFIDEAYYLYRPENERDYGQEAIEILLQVMENQRDDLVVILAGYAQRMDRFFESNPGFRSRIAHHIDFPDYTDGELLEIAKKMLDHQNYRLDKAAVSALTNYIARRRDQPHFANARSIRNALDRARLRQANRLF
	WP_027169424_Mesorhizobium_sp	IDLREEFETSGVKDVLAELDRDLIGLAPVKRRIRETAALLLVERARRRMGLAHETPTLHMSFTGNPGTGKTTVALRMADLLHRLGYIRKGHLVSVTRDDLVGQYIGHTAPKTKEILKKAMGGVLFIDEAYYLYRPENERDYGQEAIEILLQVMENQRDDLVVVLAGYAQRMDRFFESNPGFRSRVAHHIDFPDYSDDELLRIAEQMLEKQNYLLDTKATAAMADYIARRRAQPHFANARSIRNALDRARLRQANRLF
	WP_027232906_Phyllobacterium_sp	VDLRAEYVESGAKDVLDELDRELIGLKPVKQRIKETAALLLVERARRHMGLAHETPTLHMSFSGNPGTGKTTVALRMADLLHRLGYIRKGHLVSVTRDDLVGQYIGHTAPKTKEILKKAMGGVLFIDEAYYLHRQENERDYGQEAIEILLQVMENQRDDLVVILAGYADRMDKFFESNPGFRSRIAHHIDFPDYGDDELLSIAETMLSKQNYHFDDEARAIMADYITLRRQQPHFANARSIRNALDRARLRQANRLF
	KGD96513_Rhizobium_sp	IDLRAEYVESGVKDVLEELDNSLIGLAPVKQRIRETAALLLVERARKRLGLAHETPTLHMSFSGNPGTGKTTVALRMADLLHRLGYIRKGHLVSVTRDDLVGQYIGHTAPKTKEILKKAMGGVLFIDEAYYLYRQENERDYGQEAIEILLQVMEHQREDFVVILAGYADRMDRFFESNPGFRSRIAHHIDFPDYTDDELLRIAEVMLAKQNYSLDVEGRAAMEQYIALRRRQPHFANARSIRNALDRARLRQANRLF
	WP_028739775_Rhizobium_mongolense	IDLRAEYVESGVKELLDELDNSLIGLAPVKQRIKETAALLLVERARKRLGLAHETPTLHMSFSGNPGTGKTTVALRMADLLHRLGYIRKGHLVSVTRDDLVGQYIGHTAPKTKEILKKAMGGVLFIDEAYYLYRQENERDYGQEAIEILLQVMEHQREDFVVILAGYADRMERFFESNPGFRSRIAHHIDFPDYTDTELLRIAEATLNKQNYRLDAKARAAMEEYIALRRRQPHFANARSIRNALDRARLRQANRLF
	KGM31166_Inquilinus_limosus	IDLAREFEETRIDEVFEALDRELVGLVPVKTRIREIAALLLVERIRRRLGLGAEAPTLHMSFTGNPGTGKTTVALRMADILHRLGYVRRGHLVSVTRDDLVGQYIGHTAPKTKEILKRAMGGVLFIDEAYYLYRPENERDYGQEAIEILLQVMENQREDLVVIVAGYGDRMEKFFTSNPGFRSRIAHHVEFPDFSEEELIAIGEGMLARQNYRFSPEALQAFRDYVARRIRLPHFANGRSIRNALDRARLRQANRLV
	WP_004273412_Nitrospirillum_amazonense	VDLRADFEASGLPEIFDQLDQEMVGLAPIKRRLREIAALLLVDRARQRFGLAVGPPTLHMSFTGNPGTGKTTLALKMAAILHRLGYVRRGHLVTVTRDDLVGQYIGHTAPKTKEVLKRAAGGVLFIDEAYYLYRPENERDYGQESIEILLQVMENQRDDLVVILAGYADRMDRFFQANPGFRSRVAHHIDFPDYGEEELLEIGERQLETMNYRLSPQAKAVFAQYIALRRGQPHFANGRSIRNALDRARLRQASRLF
	WP_029354047_Bosea_sp	VDLAAEFAETGLSEVFEELDRDLVGLAPVKKRLREIAALLLVDRARARFGLEAASPTLHMSFTGNPGTGKTTVALRMAEILHRLGYVRKGHLVTVTRDDLVGQYIGHTAPKTKEILKRAMGGVLFIDEAYYLYRPENERDYGQEAIEILLQVMENQRDDLVVILAGYADRMERFFHANPGFRSRVAHHIDFPDYSEEELNAIGGRILGAMNYVMSPKAEEAFARYISLRKEQPHFANGRSIRNALDRARLRQANRLF
	WP_018964086_Ancylobacter_sp	IDLRAEFTASGLAEVFDQLDRELVGLVPVKRRLREIGALLLVDTARRRFGLEATSPTLHMSFTGNPGTGKTTVALRMAEILHRLGYVRKGHLVTVTRDDLVGQYIGHTAPKTKEILKKAMGGVLFIDEAYYLYRPENERDYGQEAIEILLQVMENQRDDLVVILAGYSDRMERFFTANPGFRSRVAHHVDFPDYSAGELDAIGARILDTMNYRMSREAEEAFKRYVELRMQQPHFANGRSIRNALDRARLRQANRLF
	WP_013165268_Starkeya_novella	IDLRAEFASSGLAEVLEQLDRELVGLGPVKQRLREIGALLLVDRARARFDLQAVSPTLHMSFTGNPGTGKTTVALRMAEILHRLGYVRKGHLVTVTRDDLVGQYIGHTAPKTKEVLKRAMGGVLFIDEAYYLYRPENERDYGQEAIEILLQVMENQRDDLVVILAGYGDRMERFFMANPGFRSRVAHHIDFPDYSGEELEAIGGRILETMNYRMSAGAQEAFQRYIDLRMQQPHFANGRSIRNALDRARLRQANRLF
	WP_029311243_Acidiphilium_angustum	IDLKAEFAGAGISEVLDGLERDLVGLKPVKARIREIAALLLVERVRQKYGYATEAPTLHMSFTGNPGTGKTTVALRMASILKALGFVRQGQLISVTRDDLVGQYIGHTAPKTKEILKKAIGGVLFIDEAYYLYRPDNERDYGQEAIEILLQVMENQREDLVVILAGYADRMDKFFALNPGFRSRIAHHIDFPDYENAELLSISDTMLQRQNYRFSPDARVVMDRYIARRRERPYFSNARSIRNALDRARLRQANRLI
	WP_013639782_Acidiphilium_multivorum	IDLRAEFDGAGIGDVLAALDRDLVGLRPVKARIREIASLLLIERVRQKCGFATEAPTLHMSFTGNPGTGKTTVALRMANILKALGFVRQGQLISVTRDDLVGQYIGHTAPKTKEILKKAIGGVLFIDEAYYLYRPDNERDYGQEAIEILLQVMENQREDLVVILAGYADRMENFFTLNPGFRSRIAHHIDFPDYENDELLAISDTMLARQHYRFSPEARAVMDRYIARRRTQPYFSNARSVRNALDRARLRQANRLM
	WP_029003234_Azorhizobium_doebereinerae	IDLKAELAELGVEAVLAALDGELVGLAPVKTRIREIAALLLVERARRKLGLLSPPPTLHMSFTGNPGTGKTTVAMRMADILHRLGFVRRGQVICVTRDDLVGQYIGHTAPKTKEVLKKAMGGVLFIDEAYYLYRPENERDYGQEAIEILLQVMENQREDLVVIMAGYGERMERFFASNPGFRSRIAHHIDFPDYREGELLAIAEILLDGQSYRFSPDAREAFVRYVGVRMTQPHFANARSIRNALDRARLRQANRLV
	WP_028176949_Bradyrhizobium_japonicum	FDLRKEAEAAGITDTLQQLDQELIELKPVKDRVRQIASLLLVERIRQRAGLASAPPTLHMSFTGNPGTGKTTVALRMAKILHGLGFVRRGQVISVTRDDLVGQYIGHTAPKTKEILKKAMGGVLFIDEAYYLHRPDNERDYGQESIEILLQVMENQREDLVVILAGYGERMTSFFASNPGFRSRIAHHIEFPDYAEAELLVIAELMLKERGYRFSAAAREAFEKYIEFRRAQPFFSNARSIRNAVDRIRLRQADRLV
	WP_007607272_Bradyrhizobium_sp	FDLRKEAEAAGIIGTLQQLEQELIGLKPVKNRVRQIASLLLIERIRQRAGLASSPPTLHMSFTGNPGTGKTTVALRMAKILHGLGFVRRGQVISVTRDDLVGQYIGHTAPKTKEILKKAMGGVLFIDEAYYLHRPDNERDYGQEAIEILLQVMENQREDLVVILAGYGERMTSFFASNPGFRSRIAHHIDFPDYAEAELLVIAELMLKERGYRLSAAARQAFEKYIALRRTQPFFSNARSIRNAVDRIRLRQADRLV
	WP_027529092_Bradyrhizobium_sp	FDLRREAEAAGITDTLQQLEQELIGLRPVKSRVRQIASLLLIERIRQRAGLASAPPTLHMSFTGNPGTGKTTVALRMAKILHGLGFVRRGQVISVTRDDLVGQYIGHTAPKTKEILKKAMGGVLFIDEAYYLHRPDNERDYGQEAIEILLQVMENQREDLVVILAGYGERMTNFFASNPGFRSRIAHHIDFPDYAEAELLVIAESMLKERGYRFSTMAREAFEKYIALRRTQPFFSNARSVRNAVDRIRLRQADRLV
	WP_011085373_Bradyrhizobium_diazoefficiens	FDLRKEAEAAGITDTLQQLEQELVGLRPVKNRVRQIASLLLIERIRQRAGLASAPPTLHMSFTGNPGTGKTTVALRMAKILHGLGFVRRGQVISVTRDDLVGQYIGHTAPKTKEILKKAMGGVLFIDEAYYLHRPDNERDYGQEAIEILLQVMENQREDLVVILAGYGERMTSFFASNPGFRSRIAHHVEFPDYAEAELLVIAELMLKERGYRFSATAREAFERYIALRRTQPFFSNARSIRNAVDRMRLRQADRLV
	WP_024506318_Bradyrhizobium_sp	FDLRKEAEAAGITATLRELDRELIGLKPVKSRVRQIASLLLIERIRQQAGLVASPPTLHMSFTGNPGTGKTTVALRMAKILHGLAFVRRGHVISVTRDDLVGQYIGHTAPKTKEILKKAMGGVLFIDEAYYLHRPDNERDYGQEAIEILLQVMENQRDDLVVILAGYGERMTSFFASNPGFRSRIAHHIEFPDYSEQELLAISELMLQERGYRFSAAAREAFVKYIALRSQQPFFSNARSIRNAVDRIRLRQADRLV
	WP_027524346_Bradyrhizobium_sp	FDLRKEAEAAGITETLRELDQELIGLKPVKNRVRQIASLLLIERIRQRAGLVAAPPTLHMSFTGNPGTGKTTVALRMAKILHGLGFVRRGQVISVTRDDLVGQYIGHTAPKTKEILKKAMGGVLFIDEAYYLHRPDNERDYGQEAIEILLQVMENQREDLVVILAGYGERMTNFFASNPGFRSRIAHHIEFPDYSEQELLFIADLMLQERGYRFSTAAREAFEKYIALRRTQPFFSNARSIRNAVDRIRLRQADRLV
	WP_024520574_Bradyrhizobium_sp	VDLRREFEAVDIASILAQLDRELIGLVPVKTRIREIASLLLVERIRQKMSLANTYPTLHMSFTGNPGTGKTTVALRMADILHRLGFVRRGHVISVTRDDLVGQYIGHTAPKTKEILKKAMGGVLFIDEAYYLYRPENERDYGQEAIEILLQIMEAQREDLVVILAGYRDRMERFFQSNPGFRSRIAHHIDFPDYSDPELLAISELMLAAQNYRFVPEARAAFVRYIALRKEQPLFSNARSVRNALDRIRLRQANRLV
	WP_008973706_Bradyrhizobium_sp	IDLRREFEDVEIAPVLEQLDRELVGLAPVKTRIREIASLLLMERIRQKMGLTTTFPTLHMSFTGNPGTGKTTVALRMAGILHRLGFVRRGHVISVTRDDLVGQYIGHTAPKTKEVLKKAMGGVLFIDEAYYLYRPENERDYGQEAIEILLQIMESQREDLVVILAGYADRMEKFFSSNPGFRSRIAHHIDFPDYSEGELLTIAELMLEGQNYRFTPEARAAFEKYISVRRTQPLFSNARSIRNALDRVRLRQANRLV
	WP_011505020_Nitrobacter_hamburgensis	VNIREELEAVGIGEILAQLDRELIGLKPVKTRLQEISSLLLVERIRKKMELTSETPTLHMSFTGNPGTGKTTVALRMADILHRLGYVRRGHVVSVTRDELVGQYIGHTAPKTKEILKKAMGGVLFIDEAYYLHRPDNERDYGQEAIEILLQVMESQREDLVVILAGYADRMEKFFSSNPGFRSRIAHHIDFPDYSNDELLAIAEVMLSKMNYKFNPEAREAFVRYIALRKAQPLFSNARSIRNALDRIRLRQANRLV
	WP_011316102_Nitrobacter_winogradskyi	VNLREELEAVGIGEILKQLDQELIGLKPVKTRIQEIASLLLVERIRRKMELTSETPTLHMSFTGNPGTGKTTVALRMADILHRLGYVRRGHVVSVTRDELVGQYIGHTAPKTKEILKKAMGGVLFIDEAYYLHRPDNERDYGQEAIEILLQVMESQREDLVVILAGYADRMERFFSSNPGFRSRIAHHIDFPDYSNEELLAIAEVMLRHMNYKFTSDARDAFVRYIALRKAQPLFSNARSIRNALDRIRLRQANRLV
	WP_011504106_Rhodopseudomonas_palustris	IDLRKEFNEVGIGEVLDQLDRELIGLKPVKTRIREIAALLLVERLRKRMGLATGNPTLHMSFTGNPGTGKTTVALRIASILHRLGFVRRGHVVSVTRDELVGQYIGHTAPKTKEVLKKAMGGVLFIDEAYYLYRPENERDYGQEAIEILLQVMENQRDDLVVILAGYADRMEKFFASNPGFRSRIAHHIDFPDYGDDELLSIGEGMLREQNYHFDADARQAFERYIATRKTQPLFANARSIRNALDRIRLRQANRLI
	WP_027538447_Bradyrhizobium_sp	VDLRREFNEVGIGDVLDQLDRELIGLKPVKTRIREIASLLLIERIRKRMGLTSDVPTLHMSFTGNPGTGKTTVALRIASILHKLGFIRRGQVVSVTRDELVGQYIGHTAPKTKEILKKAMGGVLFIDEAYYLHRPDNERDYGQEAIEILLQVMESQREDLVVILAGYGDRMDKFFGSNPGFRSRIAHHIDFPDYADDELLAIAELMLGEMKYKFSLEARAAFVRYIALRKTQPLFSNARSIRNALDRMRLRQANRLV
	WP_002717591_Afipia_felis	IDLRKEFNEVGIGEVLEQLDQELIGLAPVKTRIREIASLLLIERIRQRMGLTAETPTLHMSFTGNPGTGKTTVALRIASILHKLGFVRRGHVVSVTRDELVGQYIGHTAPKTKEILKKAMGGVLFIDEAYYLYRPDNERDYGQEAIEILLQVMESQRDDLVVILAGYGDRMDKFFASNPGFRSRVAHHIDFPDYGDEELLSIAELMLKEQSYRFTAEAREAFVRYIALRKTQPLFSNARSIRNALDRIRLRQANRLV
	WP_013913747_Oligotropha_carboxidovorans	IDLRKEFSEVGIGEVLEQLDRELIGLAPVKTRIREIAALLLIERIRQRMGLSAETPTLHMSFTGNPGTGKTTVALRMANILHKLGFVRRGHVVSVTRDELVGQYIGHTAPKTKEILKKAMGGVLFIDEAYYLYRPDNERDYGQEAIEILLQVMESQRDDLVVILAGYGDRMDKFFASNPGFRSRVAHHIDFPDYGDSELMWIAELMLKEQNYHFTAEARDAFARYIEIRKTQPLFSNARSIRNALDRIRLRQANRLV
	WP_009153610_Saccharomonospora_marina	IDLGAERESSNVDEVLDTLDSELVGLAPVKARVREIASLLLLDRVRRRFGLSANRPNLHMCFTGSPGTGKTTVAMRMAELLHRLGYLDRGHLVVVTRDDLVGQYIGHTAPKTKEVLKRAMGGVLFIDEAYYLYRAENERDYGQESIEILLQVMENQRDDLVVILAGYEDRMDTFFDSNPGMSSRIAHHLKFPDYELDELTAIAHLMVEQENYRFSPESEAALRDYLESRMRQPRFANARSVRNALERARLRHARRLF
	WP_005476310_Streptomyces_bottropensis	VDLEAERRHSGIDTVLEALERQLVGLTPVKTRIREIAALLLVDRQRARFGLSASRPNLHMCFTGSPGTGKTTVALRMAELLKQLGYLKRGHLVSVTRDDLVGQYVGHTAPKTKEVLKRAMGGLLFIDEAYYLYRAENERDYGQEAIEILLQVMENQRDDLVVILAGYGDRMDTFFQSNPGMSSRIAHHIDFPDYTLDELTQIGELIVGEQLYALSPQAHITFREYLARRREQPRFANARSVRNALERARLRHANRLV
	WP_020576412_Actinopolymorpha_alba	VDLAAERRASGIDEILDTLDRELVGLAPVKTRIRELAALLLVDRVRQGFQLSASRPSLHMSFTGSPGTGKTTVALRMAELLHRLGCIDRGHLVAVTRDDLVGQYVGHTAPKTKEVIKRAMGGVLFIDEAYYLYRAENERDYGQEAIEILLQVMESHRDSLVVIFAGYKDRMESFFSSNPGLSSRIAHHLDFSDYDLDELMAIAALMLEREHYRFSEPAERTFRDYLQRRMRQPRFANARSVRNALERARLRQANRLL
	WP_012852017_Thermomonospora_curvata	IDLAED--GAQVNEILDALDSDLVGLAPVKTRIREIAALLLVDRARARFGIDSGRPNLHMCFTGGPGTGKTTVAMRMAELLHRLGYVRKGHLVSVTRDDLVGQYVGHTAPKTKEVLKRAMGGVLFIDEAYYLYRAENERDYGQEAIEILLQVMENRRDDLVVVLAGYKDRMDSFFASNPGMSSRIAHHIHFPDYTAEELEAIGRLMLERQGYALAPEAEPVFREYLRRRRTQPRFANARSVRNAIERARLRHAGRLV
	WP_026400715_Actinomadura_rifamycini	VDLAKERADSRVDDVLAALDADLVGLAPVKTRVREIAALLLVDRARARFGIDSGRPNLHMCFTGAPGTGKTSVAVRLAELLHRLGRVRRGHLVSVTRDDLVGQYVGHTAPKTKEVLKRAMGGVLFIDEAYYLYRAENERDYGQEAIEILLQVMENRRDDLVVVLAGYKDRMDSFFASNPGMSSRIAHHVDFPDYEPDELEAIGHLMLRREGYVLAPDAEPVFRDYLDRRRARPRFANARSVRNAIERARLRHAARLL
	WP_030166948_Spirillospora_albida	VDLARERSDAQADEVLDALDADLVGLAPVKTRIREIAALLLVDRVRARFGIDSGRPNLHMCFTGSPGTGKTTVAVRLAELLHRLGYVRKGHLVSVTRDDLVGQYVGHTAPKTKEVLKRAMGGVLFIDEAYYLYRAENERDYGQEAIEILLQVMENQRDDLVVVLAGYKDRMDSFFASNPGMSSRIAHHIDFPDYEPDELEAIGRLMMRDEGYTLAPETEPVFRAYLDRRRARPRFANARSVRNAIERARLRHASRLV
	WP_021596379_Actinomadura_madurae	VDLARERADSQAGSVLDALDADLVGLAPVKTRIREIAALLLVDRVRARFGIDSGRPSLHMCFTGSPGTGKTTVAVRLAELLHRLGYVRRGHLVSVTRDDLVGQYVGHTAPKTKEVLKRAMGGVLFIDEAYYLYRAENERDYGQEAIEILLQVMENQRDDLVVVLAGYKERMDSFFASNPGMSSRIAHHIDFPDYEPEELEAIGRLMMAREGYALAPEAEPVFRDYLARRRDQPRFANARSVRNAIERARLRHASRLL
	WP_019631192_Actinomadura_atramentaria	IDLAEERAESHVDEVLDALDRELVGLVPVKTRIREIAALLLVDRMRARFGIDSGRPNLHMCFTGSPGTGKTTVAVRLAELLHRLGYVRRGHLVSVTRDDLVGQYVGHTAPKTKEVLKRAMGGVLFIDEAYYLYRAENERDYGQEAIEILLQVMENQRDDLVVVLAGYKDRMDSFFSSNPGMSSRIAHHIDFPDYAADELEAIGTMMMEREGYKLDPAAEPVFRDYVERRRAQPRFANARSVRNAIERARLRHANRLL
	WP_018656898_Actinomadura_flavalba	VDLARERAESQVDDVLDALDTELVGLAPVKTRIREIAALLLIDRVRARFGIDSGRPNLHMSFTGSPGTGKTTVAVRLAELLHRLGYIRRGHLVSVTRDDLVGQYVGHTAPKTKEVLKRAMGGVLFIDEAYYLYRAENERDYGQEAIEILLQVMENQRDDLVVVLAGYKDRMDSFFSSNPGMSSRIAHHIDFPDYEPVELEAIGRLMMEREGYRLSDDAEPVFRDYLERRRVQPRFANARSVRNAIERARLRHANRLL
	WP_028999705_Azohydromonas_australica	QSPRQLFESSGVKSVLAQLDAELVGLAPVKSRIHDIAALLLVDRLRAQQGFDSQPPSLHMCFTGNPGTGKTTVALRMAEVLKQLGYVRKGHLVAVTRDDLVGQFIGHTAPKTREVLKKAMGGVLFIDEAYYLYRPENERDYGQEAIEILLQVMENQREDIVVILAGYKDRMQTFFGSNPGMASRIAHHIDFPDYTEPELLRISELMLQKLHYRFDPGAAAAFARYIALRRAQPHFANARSIRNALDRIRLRHATRLF
	WP_021007665_Variovorax_paradoxus	TAPRQLFESSGVKALLDQLDAELIGLAPVKGRIRDIAALLLIDKLRQEQGLQSQPPSLHMSFTGNPGTGKTTVAMRMAEVLKQLGYVRKGHLVAVTRDDLVGQFIGHTAPKTKEVIKKAMGGVLFIDEAYYLYRPENERDYGQEAIEILLQVMENQRDDLVVILAGYKDRMETFFGSNPGMASRIAHHIDFPDYSEAELMQIAQLMLRRLNYSFDDGAASTFSRYVSLRRRQPHFANARSIRNALDRIRLRHATRLF
	WP_011830367_Methylibium_petroleiphilum	---RALFEASGVRTLLEQLDAELVGLAPVKGRIRDIAALLVIDKLRQQQGLQSQPPSLHMCFTGNPGTGKTTVAMRMAAVLKQLGYVRKGHLVAVTRDDLVGQFIGHTAPKTKEVLKKAMGGVLFIDEAYYLYRPENERDYGQEAIEILLQTMENHRDDLVVILAGYKDRMDTFFGSNPGMASRIAHHIDFPDYSESELMQIATLMLQGLNYRFDDEAEPAFARYVGLRRQQPHFANARSVRNALDRIRLRHATRLF
	WP_019916036_Methyloversatilis_sp	SSPRSMFASSGVQALLEQLDAELVGLAPVKGRIRDIAALLLIDRLRAQQGLQSQPPSLHMCFTGNPGTGKTTVALRMAEVLRQLGYVRKGHLVAVTRDDLVGQFIGHTAPKTKEVIKKAMGGVLFIDEAYYLYRPENERDYGQEAIEILLQVMENHRDDLVVILAGYRDRMDTFFSSNPGMASRIAHHIDFPDYSEDELMRIAELMLSGLNYRFDGEAHEAFARYVRLRRQQPHFANARSVRNALDRIRLRHATRLF
	WP_020162817_Methyloversatilis_universalis	SSPRSMFASSGVQALLEQLDAELVGLAPVKGRIRDIAALLLIDRLRAQQGLQSQPPSLHMCFTGNPGTGKTTVALRMAEVLRQLGYVRKGHLVAVTRDDLVGQFIGHTAPKTKEVIKKAMGGVLFIDEAYYLYRPENERDYGQEAIEILLQVMENHRDDLVVILAGYRDRMDTFFSSNPGMASRIAHHIDFPDYSEDELMRIAELMLSGLNYRFDGDAHEAFARYVRLRRQQPHFANARSVRNALDRIRLRHATRLF
	WP_026436946_Acidovorax_sp	RSVGAVLASTQVEAVLQELDDELVGLAPVKARVRDIAALLVIDKLRTGLGLPSQPPSLHMCFSGNPGTGKTTVALRMAQILHRLGYVRKGHMVAVTRDDLVGQYIGHTAPKTREVLKKAMGGVLFIDEAYYLYRPENERDYGQEAIEILLQVMENHRDDLVVILAGYEDRMNTFFQSNPGMRSRIAHHLTFPDYSAGELMQISRRMLAEQNHRFSPEAAEAFGRYLGLRLEQPHFANARSVRNALDRARLRQASRLF
	WP_024537030_Comamonas_badia	RSVAEVLAQSQVEQVLAELDSDLVGLAPVKARIRDIAALLVIDTLRANLGLESQAPSLHMCFTGNPGTGKTTVAMRMAQILHRLGRVRKGHMVAVTRDDLVGQYIGHTAPKTKEVLKKAMGGVLFIDEAYYLYRPENERDYGQEAMEILLQVMENQRDDLVVILAGYKNRMDTFFQSNPGMSSRIAHHIDFPDYGVPELQQIGLCMLAQQNYRFDAEATDAFERYLRLRMEQPHFANARSVRNALDRARLRQASRLF
	WP_011829079_Methylibium_petroleiphilum	TTVAEVLADSQVEAVLDELDRDLIGLAPVKQRIRDIAALLVIDKLRLNLGLAAQSPSLHMSFTGNPGTGKTTVAMRMAEILHRLGYVRKGHLVAVTRDDLVGQYIGHTAPKTKEVLKKAMGGVLFIDEAYYLYRPENERDYGQEAIEILLQVMENQRDDLVVILAGYKDRMDTFFKSNPGMSSRVAHHLDFPDYNQTELLSIADLMLQQQNYRFDADARAAFGDYLNLRIAQPHFANARSVRNALDRARLRQASRLF
	WP_028249085_Variovorax_sp	RTVAEVLAQSQVEAVIDELDHDLVGLVPVKSRIRDIAALLVIDKLRAQHGLVAQAPSLHMCFTGNPGTGKTTVALRMAQILHRLGYVRKGHVVSVTRDDLVGQYIGHTAPKTREVLKKAMGGVLFIDEAYYLYRPENERDYGQEAIEILLQVMENQRDDLVVILAGYKDRMDTFFQSNPGMSSRIAHHLDFPDYATPELLQIADRMLSTTQYCFGSDAREAFDRYLRLRIVQPHFANARSVRNALDRARLRQASRLY
	WP_014429799_Rubrivivax_gelatinosus	RTVGEVLAQSQVEAVMDELEHDLVGLAPVKQRIRDIAALLVIDKLRLNLGLAAQMPSLHMCFTGNPGTGKTTVALRMAEILHRLGYVRKGHLVAVTRDDLVGQYIGHTAPKTKEVLKKAMGGVLFIDEAYYLYRPENERDYGQEAIEILLQVMENQRDDLVVILAGYKDRMDTFFKSNPGMSSRIAHHLDFPDYSGEELLQIADRMTSGMNYRFGPGTREAFAEYLELRLAQPNFANARSVRNALDRMRLRQASRLF
	WP_009858943_Rubrivivax_benzoatilyticus	RTVGEVLAQSQVEAVMDELEHDLVGLAPVKQRIRDIAALLVIDKLRLNLGLAAQMPSLHMCFTGNPGTGKTTVALRMAEILHRLGYVRKGHLVAVTRDDLVGQYIGHTAPKTKEVLKKAMGGVLFIDEAYYLYRPENERDYGQEAIEILLQVMENQRDDLVVILAGYKDRMDTFFKSNPGMSSRIAHHLDFPDYSGEELLQIADRMTAGMNYRFGPGTREAFAEYLELRLAQPNFANARSVRNALDRMRLRQASRLF
	WP_009548224_Burkholderiales_bacterium	RTVGEVLAQSQVEAVLNELEHDLVGLAPVKQRIRDIAALLVIDKLRLAMGLQAQSPSLHMCFTGNPGTGKTTVALRMAEILHRLGYVRKGHLVAVTRDDLVGQYIGHTAPKTKEVLKKAMGGVLFIDEAYYLYRPENERDYGQEAIEILLQVMENQRDDLVVILAGYKDRMDTFFQSNPGMSSRIAHHLDFPDYSEGELLQIANRMLGTLNYQFGPGANEAFAQYLQLRIAQPHFANARSVRNALDRARLRQASRLF
	WP_031243728_Advenella_kashmirensis	SDSTSAQDRQAIAATLQQLDRELIGLTPVKQRIRDIAALLLVDKLRAERGLRTGAPSLHMSFTGNPGTGKTTVAMRMAEILHRLGYLRRGHLVAVTRDDLVGQYIGHTAPKTKEILKKAMGGVLFIDEAYYLYRPENERDYGQEAIEILLQVMENNRDDLVVIFAGYKDRMDRFFSSNPGMSSRVAHHIDFPDYAPGELEQIAGIMLEGMQYRLDAQAQQAFADYIVKRMQQPYFANARSVRNALERARLRHASRLM
	AHG63527_Advenella_mimigardefordensis	QASTASEDRQVIAATLQQLDRELVGLAPVKQRIQDIAALLLVDKLRAERGLRTGAPNLHMSFTGNPGTGKTTVAMRMAQILHQLGYLRRGHLVSVTRDDLVGQYIGHTAPKTKEVLKKAMGGVLFIDEAYYLYRPENERDYGQESIEILLQVMENNRDDLVVIFAGYKDRMDKFFSSNPGMSSRVAHHIDFPDYAPEELEKIADIMLEGMQYRFDEPAQQAFSEYILKRMQQPYFANARSVRNALERARLRHASRLM
	WP_009668028_Oxalobacteraceae_bacterium	NPVAAALAGSGIADLLARLDQELIGLAPVKARLRDIAALLLVDKLRAERGLSTGAPSLHMSFTGNPGTGKTTVALRMADILHRLGYLRKGHLVAVTRDDLVGQYIGHTAPKTREVLKKAMGGVLFIDEAYYLYRPENERDYGQEAIEILLQVMENNRDDLVVIFAGYKGRMDTFFNSNPGLSSRVAHHIDFPDYQPAELQQIALRMLDTMDYRFDAQAQTVFAEYLVRRMALPHFANARSVRNALDRARLRHASRLL
	WP_009771366_Burkholderia_terrae	DTLSKLLSSSGTVELLAQLDRELIGLAPVKSRIRDVAALLLVDKLRAARGLSAGTPSLHMCFTGNPGTGKTTVAMRMAAILHQLGYVRKGHLVAVTRDDLVGQYIGHTAPRTKEVIKKAMGGVLFIDEAYYLYRPENERDYGQEAIEILLQVMENNRDDLVVILAGYADRMEQFFESNSGMSSRIAHHIDFPDYNVAELQQIANLMLDSMQYRFDEASRGVFADYLALRMAQPHFANARSVRNALDRARLRHASRLL
	WP_009521581_Ralstonia_sp	ATLGEALAASGIQELLAQLDRELIGLAPVKSRIRDIAALLLVDRLRSARGLSAGAPSLHMCFTGNPGTGKTTVAMRMAEILHRLGYVRRGHLVAVTRDDLVGQYIGHTAPKTKEILKKAMGGVLFIDEAYYLYRPENERDYGQEAIEILLQVMENNREDLVVILAGYKDRMDRFFESNPGMSSRIAHHIDFPDYQLDELRQIGDLMLNDMQYRFDAESREVFADYLGHRMAQPHFANARSVRNALDRARLRHASRLL
	KDP84089_Cupriavidus_sp	GTLAEVLASSGIADLLAQLDRELIGLAPVKGRIRDIAALLLVDKLRAARGFSAGAPSLHMCFTGNPGTGKTTVAMRMAQILHQLGYVRRGHLVAVTRDDLVGQYIGHTAPKTKEILKKAMGGVLFIDEAYYLYRPENERDYGQEAIEILLQVMENNRDDLVVILAGYKDRMDRFFESNPGMSSRVAHHIDFPDYQVDELGQIADLMLGEMQYRFDEQSRAVFADYLARRMAQPHFANARSVRNALDRARLRHASRLL
	WP_012356506_Cupriavidus_taiwanensis	GSLAESLDSSGITELLAQLDRELIGLKPVKARIRDIAALLLVDKLRAARGFSAGAPSLHMCFTGNPGTGKTTVAMRMAQILHQLGYVRRGHLVAVTRDDLVGQYIGHTAPKTKEILKKAMGGVLFIDEAYYLYRPENERDYGQEAIEILLQVMENHREDLVVILAGYKDRMDRFFESNPGMSSRVAHHIDFPDYQLDELRRIAELMLDEMQYRFDDDSRAVFADYLARRMAQPHFANARSVRNALDRARLRHASRLL
	WP_022538673_Ralstonia_pickettii	GSLAESLASSGITELLAQLDRELIGLKPVKARIRDIAALLLVDKLRAARGFSAGAPSLHMCFTGNPGTGKTTVAMRMAQILHQLGYVRRGHLVAVTRDDLVGQYIGHTAPKTKEILKKAMGGVLFIDEAYYLYRPENERDYGQEAIEILLQVMENNREDLVVILAGYKDRMDRFFESNPGMSSRVAHHIDFPDYQLDELRQIADLMLDEMQYRFDEQSRAVFADYLARRMAQPHFANARSVRNALDRARLRHASRLL
	WP_011154337_Cupriavidus_necator	GSLAESLASSGITELLAQLDRELIGLKPVKARIRDIAALLLVDKLRAARGFSAGAPSLHMCFTGNPGTGKTTVAMRMAQILHQLGYVRRGHLVAVTRDDLVGQYIGHTAPKTKEILKKALGGVLFIDEAYYLYRPENERDYGQEAIEILLQVMENNRDDLVVILAGYKDRMDRFFESNPGMSSRVAHHVDFPDYQLDELRQIADLMLAEMQYRFDDESRAVFADYLARRMAQPHFANARSVRNALDRARLRHASRLL
	WP_010809291_Ralstonia_sp	GSLAESLASSGITELLAQLDRELIGLKPVKARIRDIAALLLVDKLRAARGFSAGAPSLHMCFTGNPGTGKTTVAMRMAQILHQLGYVRRGHLVAVTRDDLVGQYIGHTAPKTKEILKKAMGGVLFIDEAYYLYRPENERDYGQEAIEILLQVMENNRDDLVVILAGYKDRMDRFFESNPGMSSRVAHHVDFPDYQLDELRQIADLMLSEMQYRFDDESRAVFADYLARRMAQPHFANARSVRNALDRARLRHASRLL
	WP_011617204_Cupriavidus_necator	GSLAESLASSGITELLAQLDRELIGLKPVKARIRDIAALLLVDKLRAARGFSAGAPSLHMCFTGNPGTGKTTVAMRMAQILHQLGYVRRGHLVAVTRDDLVGQYIGHTAPKTKEILKKAMGGVLFIDEAYYLYRPENERDYGQEAIEILLQVMENNRDDLVVILAGYKDRMDRFFESNPGMSSRVAHHVDFPDYQLDELRQIADLMLSEMQYRFDDESRAVFADYLARRMTQPHFANARSVRNALDRARLRHASRLL
	WP_008481061_Nitrolancea_hollandica	VDKEGVLRDSNVEEVLDALDRDLIALVPVKTRIREIAALLLVDRLRRDVGLDSDRPSLHMSFTGPPGTGKTTVAMRMAEILHRLGYVAKGHLVTVTRDDLVGQYIGHTAPKTREVLKRAMGGVLFIDEAYYLYRPENERDYGQESIEILLQVMENQREDLVVVFAGYKDRMETFFQSNPGMGSRVAHHIDFPDYSLDELMLISDLMMAKQHYRFSDEGRAAFREYMDRRMQLPRFANARSVRNAIDRARLRQANRLW
	WP_006914638_Salinisphaera_shabanensis	VDLDAVFEESQIQEVFDQLDRDLVGLTPVKTRIREIAALLLVDHVRRQFDLASDTPTLHMCFTGNPGTGKTTVAERMAQILHKLEYVREGHLVSVTRDDLVGQYIGHTAPKTKEVIKRAMGGVLFIDEAYYLYRPENERDYGQESIEILLQVMENQRDDLVVILAGYKDRMDRFFESNPGFRSRIAHHVDFPDYDVGELCSISELMLAEQHYVFSDDAQMAFEDYIDRRMRQPYFANARSIRNALDRLRLRQAARLF
	WP_018231543_Thioalkalivibrio_thiocyanodenitrificans	VDLKAEYDASHIHEVLEKLDRELIGLKPVKTRIREIAALLLVERMRKKMALTADTPTLHMCFTGNPGTGKTTVALRMADILHKLEYVREGHMVPVTRDDLVGQYIGHTAPKTKEIIKKAMGGVLFIDEAYYLYKPENERDYGQESIEILLQVMENNRDDLVVILAGYKDKMDRFFHSNPGMRSRIAHHVDFPDYQPDELLAIAKLMLAQQNYRLSPDAEKAFAEYIVRRMEQPQFANARSIRNALDRCRLRQANRLF
	WP_023678834_Mesorhizobium_sp	VDLQAEFEASNIDEVMDKLDRELVGLKPIKNRIREIAALLLVDRLRRKFGLISGAPTLHMNFTGNPGTGKTTVALRMAEILHRLGYVREGHMVAVTRDDLVGQYVGHTAPKTREVIKRAMGGVLFIDEAYYLYKPENERDYGQESIEILLQCMENNRDDLVVILAGYKDKMDRFFDSNPGMRSRIAHHLDFPDYGVSELKSIAEIMLAEQNYRLSEAAAKALEEYLPIRMRLPHFSNARSVRNSLDRARLRQASRLF
	WP_032900690_Mesorhizobium_ciceri	VDLQAEFEASNIDEVMDKLDRELVGLKPVKTRIREIAALLLVDRLRRKFGLTSGAPTLHMNFTGNPGTGKTTVALRMAEILHRLGYVREGHMVAVTRDDLVGQYVGHTAPKTREVIKRAMGGVLFIDEAYYLYKPENERDYGQESIEILLQCMENNRDDLVVILAGYKNKMDRFFDSNPGMRSRIAHHLDFPDYGVSELKSIAEIMLAEQNYRLSEAASQALEEYLPIRMRLPHFSNARSVRNGLDRARLRQANRLF
	WP_023810399_Mesorhizobium_sp	VDLQAEFEASNIDEVMDKLDRELVGLKPVKTRIREIAALLLVDRLRRKFGLTSGAPTLHMNFTGNPGTGKTTVALRMAEILHRLGYVREGHMVAVTRDDLVGQYVGHTAPKTREVIKRAMGGVLFIDEAYYLYKPENERDYGQESIEILLQCMENNRDDLVVILAGYKNKMDRFFDSNPGMRSRIAHHLDFPDYGVSELKSIAEIMLAEQNYRLSEAASRALEEYLPIRMRLPHFSNARSVRNGLDRARLRQANRLF
	WP_029350338_Mesorhizobium_ciceri	VDLQAEFEASNIDEVLGKLDRELVGLKPIKTRIREIAALLLVDRLRRKFGMTSGAPTLHMNFTGNPGTGKTTVALRMAEILHRLGYVREGHMVAVTRDDLVGQYVGHTAPKTREVIKRAMGGVLFIDEAYYLYKPENERDYGQESIEILLQCMENNRDDLVVILAGYKNKMDRFFDSNPGMRSRIAHHLDFPDYGVSELKSIAEIMLAEQNYRLSEAAAKALEEYLPIRMRLPHFSNARSVRNGLDRARLRQANRLF
	WP_008836342_Mesorhizobium_alhagi	VDLQEEFEASSIDDVFDKLDRELVGLKPVKTRIREIAALLLVDRLRRKFGISAETPTLHMNFTGNPGTGKTTVALRMAEILHRLGYVREGHLVSVTRDDLVGQYVGHTAPKTREVIKRAMGGVLFIDEAYYLYKPENERDYGQESIEILLQCMENNRDDLVVILAGYKNKMDRFFDSNPGMRSRIAHHLDFPDYSPTELKSIAEIMLAGQNYRLSEGAAAALEEYIPLRMKLPHFSNARSIRNGLDRARLRQANRLF
	WP_032926011_Mesorhizobium_loti	VNLQKEFEASNIDEVIDKLDRELIGLKPVKTRIREIAALLLVDRLRRKFGISSGTPTLHMNFTGNPGTGKTTVALRMAEILHRLGYVREGHLVSVTRDDLVGQYVGHTAPKTREVIKRAMGGVLFIDEAYYLYKPENERDYGQEAIEILLQYMENNRDDLVVILAGYKNKMDKFFDSNPGMRSRIAHHLDFPDYNPSELKSIAEIMLADQNYRLSEDAAVALEEYIPLRMRLPHFSNARSIRNALDRARLRQANRLF
	KFI23886_Nitrosococcus_oceani	VDLEAEFRASNIQEVLDKLDLELVGLKPIKTRIHEIAALLLVDRLRRRFELTSETPTLHMNFTGNPGTGKTTVALRMGEILKRLDYVREGHLVTVTRDDLVGQYIGHTAPKTKEVIKKAMGGVLFIDEAYYLYKPENERDYGQESIEILLQIMENNRDDLVVILAGYKDKMDRFFQSNPGMRSRIAHHLDFPDYSPEELMAIAKLMLAEQNYRLSTEAEKALAEYIPVRMKLAHFANARSIRNALDRARLRQANRLF
	WP_013034320_Nitrosococcus_halophilus	VDLEAEFKASNIQEVLDKLDRELIGLKPIKTRIREIAALLLVDRLRRQFELTSETPTLHMSFTGNPGTGKTTVALRMGEILKRLGYVREGHLVTVTRDDLVGQYIGHTAPKTKEVIKKAMGGVLFIDEAYYLYKPENERDYGQESIEILLQVMENNRDDLVVVLAGYKDKMDRFFQSNPGMRSRIAHHLDFPDYSPEELMAIAKLMLADQNYRLSPEGEKALAEYIPVRMKLPHFANARSIRNALDRARLRQANRLF
	WP_013221605_Nitrosococcus_watsonii	VDLEAEFKASNIQEVLDKLDRELIGLKPIKTRIREIAALLLVDRLRRQFELTSETPTLHMNFTGNPGTGKTTVALRMGEILKRLGYVREGHLVTVTRDDLVGQYIGHTAPKTKEVIKKAMGGVLFIDEAYYLYKPENERDYGQESIEILLQIMENNRDDLVVVLAGYKDKMDRFFQSNPGMRSRIAHHLDFPDYSPEELMAIAKLMLAEQNYRLSTEAEKALAEYIPVRMKLAHFANARSIRNALDRARLRQANRLF
	WP_011380041_Nitrosospira_multiformis	INLEAEFQASNIKEVLDKLDRELIGLKPVKTRIRETAALLLVDRVRKKLDLTAGAPSLHMSFTGNPGTGKTTVAQRMSEILHRLGYVREGHLVSVTRDDLVGQYIGHTAPKTKEVIKKAMGGVLFIDEAYYLYKPENERDYGAESIEILLQVMENNRDDLVVILAGYKDRMDKFFRSNPGMRSRIAHHIDFPDYSPDELVAIAKLMLAAQNYRLSAEAEKAFGEYIRLRMKMEHFANARSVRNALDRARLRQANRLF
	WP_025040299_Nitrosospira_briensis	VDLAAEFRDSNIKEVLDKLDLELIGLKPVKTRIRETAALLLVDRLRKKLDLTAGAPSLHMCFTGNPGTGKTTVALRMSEILHRLGYVREGHLVSVTRDDLVGQYIGHTAPKTKEVLKKAMGGVLFIDEAYYLYKPENERDYGAESIEILLQAMENNREDLVVILAGYKDRMDKFFHSNPGMRSRIAHHIDFPDYGADELVAIAKLMLAAQNYRFSPEGEKAFREYIGLRMKLEHFANARSVRNALDRARLRQANRLF
	WP_013967181_Nitrosomonas_sp_Is79A3_	IDLDAEFQASNIQEVLDKLDRELIGLIPVKTRIRETAALLLVDRVRKQLGLSAGAPSLHMCFTGNPGTGKTTVALRMAEILHRLGYVREGHLVSVTRDDLVGQYIGHTAPKTKEVIKKAMGGVLFIDEAYYLYKPENERDYGAESIEILLQTMENNREDLVVILAGYKDRMDKFFHSNPGMRSRIAHHIDFPDYGADELVAIAKLMLASQNYCFSAAGEEAFGKYIRLRMKSEHFANARSVRNALDRARLRQANRLF
	WP_015744711_Candidatus_Methylomirabilis_oxyfera	VDLDSVFRDSQIQEILDKLDRELVGLKPIKTRIREIAALLLVDRVRKSLGLMSGPPSLHMCFTGNPGTGKTTVAMRMAEILHRLGYIRKCNLAAVTRDDLVGQYIGHTAPKTKEVLKRAMGGVLFIDEAYYLYRSENERDYGQESIEILLQVMENQREDLVVILAGYKDRMETFFQGNPGMSSRVAHHLDFPNYSAEELIAIAKLMLEKQQYRFSPDAEKVFYEYLLKRMKLPNFANARSVRNALDRARLRQANRLF
	WP_028990219_Thermithiobacillus_tepidarius	VDLRAAYRDAHLQEVLDQLDRELVGLKPVKTRIRETAALLLVDRVRKELQLNAGPPSLHMSFTGNPGTGKTTVAMRMAEILHRLGYVRQGHLVAVTRDDLVGQYIGHTAPKTKEVLKRAMGGVLFIDEAYYLYKPENERDYGQEAIEILLQVMENQREDLVVILAGYKDKMERFFESNPGMSSRIAHHIDFPDYTVDELMGIAHLMLEKQQYRFSPDAELAFHEYLLRRMRMPHFANARSVRNALDRARLRQANRLL
	WP_002683581_Beggiatoa_alba	VDLQAAFRDAHVQEVLDKLDRELIGLKPVKTRIRETASLLLVDRVRRSLNLQSESPSLHMSFTGNPGTGKTTVAMRIAEILHRLGYVRKGHLVAVTRDDLVGQYIGHTAPKTKEVLKKAMGGVLFIDEAYYLYRPENERDYGQETIEILLQIMENQRDDLVVVLAGYKDRMEQFFHSNPGMSSRIAHHIDFPDYSVDELVQIAKLMLTQQQYAFSPEAEQVFAEYVKLRMLQPHFANARSVRNALDRARLRQANRLF
	WP_013985716_Sulfobacillus_acidophilus	VDFEQVLKESQVLEVLERLDQDLVGLIPVKTRIREIAALLLVDRMRRTMELNSSPPSLHMSFTGNPGTGKTTVAMRMAEVLHRLGYVRKGHLVAVTRDDLVGQYIGHTAPKTKEVLKRAMGGVLFIDEAYYLYRQENERDYGQETIEILLQVMENQRDDLVVILAGYKDRMETFFKSNPGMSSRIAHHIDFPDYTPEELWAIAQLMAAQMQYRFSDEGGAAMQEYIRRRLTMPHFANARSIRNAIDRARLRHANRLF
	WP_020376714_ulfobacillus_thermosulfidooxidans	LDFDTVLGESKVMDILAQLDRELIGLKPVKTRIREIAALLLVDKMRKQLELSSQTPSLHMSFTGNPGTGKTTVAMRMAEILHRLGYVRKGHMVAVTRDDLVGQYIGHTAPKTKEVLKRAMGGVLFIDEAYYLYREENERDYGQETIEILLQVMENQRDDLVVILAGYKDRMDRFFKSNPGMRSRIAHHIDFPDYTADELLLIAELMLAEQHYRLSQEAREAFRSYLDRRMAMPNFANARSVRNALDRARLRQANRLF
	WP_013076791_Kyrpidia_tusciae	VDLHEIAKETAIYEVLDQLDRELVGLRPVKTKIREIAALLLVDRMRKQVGLKTPPPSLHMSFTGNPGTGKTTVALRMADILHRLGYVRKGHMVAVTRDDLVGQYIGHTAPKTKEVLKRAMGGVLFIDEAYYLYRQENERDYGQEAIEILLQVMENQREDVVVILAGYKDRMEQFFKSNPGMSSRIAHHIEFPDYTLDELMDIAKLMLADMGYRLSPAADRALRSYIERRKQMPRFANARSVRNALDRARLRQANRLF
	EWM29164_Nannochloropsis_gaditana_nuc	GSADEFSWDSGVQTALDRLDNELIGLKPVKSRVRELASMLVVDKMRQSIGLDPFISGLHMCFTGAPGTGKTTVAFRMGDIFKAMGYCRAGHVVLATRDTLVGQYVGHTGPKTKEVIKQAMGGILFIDEAYYLYNAGNDRDYGVESIEILLKVMEQRSSDLIVIFAGYKDRMDQFFSYIPGMQSRVNLHIDFPDMEPDDLVDVGKLMFNNMEYKLAPDAEPALREYVTLRKEKLFFSNARSVRNAVDLARMAAANRVY
	XP_005539202_Cyanidioschyzon_merolae_nuc	GTIDEFLQKEGVLDILQKLDHDLVGLKPVKDRVREIAALLVVDKLRSRLGLTGTTPSLHMAFTGSPGTGKTTVAMRMGQILKAMGYSRSGHLIVATRDDLVGQYVGHTAPKTKEVIKRAFGGVLFIDEAYYLYNAANDRDYGVEAIEILLNVMEEQREDLVVIFAGYEDRMNKFYSYIPGISSRIGNHISFPDYTLEELVDIAKVMVRDMEYRIADDAIPACRAYIEKRMQMPYFSNARTVRNLINRARMRSAIRIF
	XP_005710747_Chondrus_crispus_nuc	GSVNQHMYEAGVQEELDMLDHDLVGLKPVKTRVAEIAALLIVDKLRKSLGLETAVPSLHMSFTGAPGTGKTTVAMRMGQLLNKMGYCRSGHLTVATRDDLVGQYVGHTAPKTKEVVKKAFGGVLLVDEAYYLYNAANDKDYGQESIEILLNVMETQKEDLIVVLAGYEDRMDKFYGYNPGMSSRIGNHIQFPNYSADELVKIAEFMTRDLEYEFADGAPDKFRTYVEKRMSMPYFSNARTVRNAVDRARMRASIRLF
	XP_005707216_Galdieria_sulphuraria_nuc	GTVDEYMYKEGVSEVLDSLDVDLIGLLPVKRRVREIAALLVIDKLRAKIGLDTAVPSLHMCFTGSPGTGKTTVAMRMGQILKKMGYCRQGHLVVATRDDLVGQYVGHTAPKTKEVIKKAMGGVLLIDEAYYLYNAANEKDYGVESIEILLNIMENNKDDLVVVLAGYEDKMNKFFSYIPGMKSRIGNHITFPDYEVDELVEIAKLMCKGLFYDIEPDAEVVLKEYLRKRMAMPYFSNARTVRNAVDRARMRAAVRIF
	Ctob_015604_Chrysochromulina_tobin_nuc	GTVDDFMYKEGVKDILQKLDYDLIGLLPVKQRVREIASLLVVDKMRLKLGLETSVPSLHMGFTGAPGTGKTTVALRMGQILQRMGYCRTGHVVVATRDDLVGQYVGHTAPKTKEMVKKAMGGILLVDEAYYLYNAANDRDYGQESIEILLNVMENNKEDIIVVLAGYKDRMDKFYSFIPGMNSRIGNHIEFPNYELDELVQIGKVMCRDLEYEMDASAIEAFREYMSRRMRMPFFSNARTVRNAIDLARMKSAVRIF
	XP_005791855_Emiliania_huxleyi_nuc	GTVDDFMYKEGVKDILEKLDYDLIGLKPVKQRVREIASLLVVDKMRLKLGLETSVPSLHMGFTGAPGTGKTTVALRMGQILQRMGYCRTGHVVVATRDDLVGQYVGHTAPKTKEMVKKAMGGILLVDEAYYLYNAANDRDYGQESVEILLNVMENNKEDIIVVLAGYKDKMDAFYGFIPGMASRIGNHIEFPDYEDEELVEIGKVLRRELEYKLGPGAEPALKDYLSKRKRMPFFANARTVRNAIDLARMGSAIRVF
	XP_003239667_Cryptomonas_paramecium_nm	GTVEEFMYKDGVKEILKKLDEDLIGLKPVKDQVKEIAALLVVDKLRRNLGLDTSVPSLHMCFTGSPGTGKTTVAMRMGQILQRMGYSRSGHLVLATRDDLVGQYIGHTAPKTKEVIKKAMGGVLLIDEAYYLYNASNDRDYGQESIEILLNVMEENREDLVVILAGYKDRMDKFFSYIPGMSSRIGNHIEFPDYKVDELVSIAKIMCRDLEYEMSPEAEPVFYNYIKTRMNMPFFSNARTVRNAVDRARMKAAIRLF
	ABD51943_Rhodomonas_salina_nm	GTVEEFMYKDGVKDILEQLDNDLVGLVPVKSRVKEIAALLVVDKLRRNLGLDTGVPSLHMCFTGAPGTGKTTVAMRMGQILQRMGYSRQGHLVVATRDDLVGQYVGHTAPKTKEVIKKAMGGVLLIDEAYYLYNASNDRDYGQESIEILLNVMEENREDLVVVLAGYKDRMDKFFSFIPGMSSRVGNHIEFPNYEPEELLQIAKVMCRDLEYEIAPDAEPVFFEYIKKRMTMSFFSNARTVRNAVDRARMRAAIRLF
	AFP65258_Chroomonas_mesostigmatica_nm	GTVEEYMYKDGVKEILEKLDNDLVGLIPVKSRVREIAALLVVDKLRRNLGLDTGVPSLHMCFTGAPGTGKTTVAMRMGQILQRMGYSRSGHLVVATRDDLVGQYVGHTAPKTKEVIKKAMGGVLLIDEAYYLYNASNDRDYGQESIEILLNVMEENREDLVVVLAGYKDRMDKFFSFIPGMSSRIGNHIEFPNYQAEELLSIAKVMCRDLEYEMAIEAEPVFFEYIKKRMKMPYFSNARTVRNAVDRARMRAAIRLF
	XP_001712367_Hemiselmis_andersenii_nm	GTVEEFMYKDGVKEILEKLDTDLVGLIPVKSRVREIAALLVVDKLRRNLGLDTSVPSLHMCFTGAPGTGKTTVAMRMGQILQRMGYSRSGHLVVATRDDLVGQYVGHTAPKTKEVIKKAMGGVLLIDEAYYLYNASNDRDYGQESIEILLNVMEENREDIVIVLAGYKDRMDKFFSFIPGMSSRVGNHIEFPNYEPEELLSIAKVMCRDLEYEMSVDAEPIFFEYIKKRMTMPYFSNARTVRNAVDRARMRAAIRLF
	XP_001713246_Guillardia_theta_nm	GTVEEFMYKDGVKEILEKLDNDLVGLVPVKSRVREIAALLVVDKLRRNLGLDTSVPSLHMCFTGAPGTGKTTVAMRMGQILQRMGYCRSGHLVVATRDDLVGQYVGHTAPKTKEVIKKAMGGVLLIDEAYYLYNASNDRDYGQESIEILLNVMEENREDLVVVLAGYKDRMDKFFSFIPGMSSRVGNHIEFPNYEAEELLSIAKVMCRDLEYEMSKDAEPIFFEYIKKRMTMPYFSNARTVRNAVDRARMRAAIRLF
	XP_009032594_Aureococcus_anophagefferens_nuc	GSVSEYMFKEGVKDQLDKLDYDLVGLLPVKQRVREIAALLVLDKMRRKLGFDTAVPSLHMCFTGAPGTGKTTVAVRMGQILAKMGYCRSGHVVVATRDDLVGQYVGHTAPKTKEVIKQALGGVLLVDEAYYLYNAANDRDYGQESIEILLNFMENNREDLIVVLAGYKDRMDKFFSFIPGMNSRIGNHIDFPNYEVDELYEIARVMTRDLEYDMSEEAGDVFKRYIERRMDMPFFSNARTVRNAMDRARMNSAIRIF
	XP_002176682_Phaeodactylum_tricornutum_nuc	GTVEEFMFKEGVQDQLDKLDRELVGLVPVKKRVKEIASLLVLDKMRRKLGFETAVPSLHMCFTGAPGTGKTTVAVRMGQILAKMGYSRKGHVVLATRDDLVGQYVGHTAPKTKEMIKKAMGGVLLVDEAYYLYNAANDRDYGQESIEILLNVMENQQEDLVVALAGYKDRMDKFFSYIPGMMSRIGNHIDFPNYSADELVQIASVMARELEYDIDDNAYPVFKAYIEKRMTLPFFSNARTVRNAMDRARMNSAIRTF
	XP_002289188_Thalassiosira_pseudonana_nuc	GTVDEFMFKEGVQDQLDKLDNDLVGLLAVKRRVKEIAALLVLDKMRRKLGFETSVPSLHMSFTGAPGTGKTTVAVRMGQILAKMGYARRGHVVLATRDDLVGQYVGHTAPKTKEMIKKAMGGVLLVDEAYYLYNAANDRDYGQESIEILLNVMENNQDDLVVAVAGYKDRMDKFFSYIPGMMSRIGNHIDFPNYSSDELVQIAAVMARDLEYDITPEAYTTFQRYIEARMELPFFSNARTVRNAMDRARMNSAIRTF
	EJK74161_Thalassiosira_oceanica_nuc	GTVDEFMFKEGVQDQLDKLDRDLVGLVAVKKRVKEIAALLVLDKMRRKLGFETSVPSLHMSFTGAPGTGKTTVAVRMGQILAKMGYARRGHVVLATRDDLVGQYVGHTAPKTKEMIKKAMGGVLLVDEAYYLYNAANDRDYGQESIEILLNVMENNQDDLVVAVAGYKDRMDAFFSYIPGMMSRIGNHIDFPNYSADELVQISDVMSRDLEYDIEPAAYEVFKKYIEARMELPYFSNARTVRNAMDRARMNSAIRTF
	XXXX_Heterosigma_akashiwo_nuc	GSVDEFMYKEGVRDILAKLDHDLVGLIPVKKRVREIAALLVLDKMRGNLGFDTAVPSLHMCFTGAPGTGKTTVAIRMGQILAKMGYSRKGHVVVATRDDLVGQYVGHTAPKTKEMIKKAFGGVLLVDEAYYLYNASNDKDYGQESIEILLNVMEAQREDLVVILAGYKDRMDRFFSFIPGMSSRVGNHIEFPNYEVDELVDIAKVMARDHEYEFAPGADMAFKRYIEKRLTFPFFSNARTVRNAMDRARMNSAIRIF
	ABP93410_Saccharina_japonica_nuc	GTVEEFMFKEGVRDILDKLDSDLVGLVPVKLRVRQIAALLVLDKMRGKLGFDTAVPSLHMCFTGAPGTGKTTVALRMGQILQRMGYCRQGHVVVATRDDLVGQYVGHTAPKTKEMIKKAFGGILLVDEAYYLYNAANDKDYGQESIEILLNVMEEQKEDLIVTLAGYKDRMDRFFSYIPGMSSRVGNHIDFPNYLTDELVEIAIVMARDLEYFMDDSALAVFKQYIEKRMKFPFFSNARTVRNAMDRARMNSAIRVF
	CBN77355_Ectocarpus_siliculosus_nuc	GTVEEFMFKEGVRDILEKLDSDLVGLIPVKLRVRQIAALLVLDKMRGKLGFDTSVPSLHMCFTGAPGTGKTTVALRMGQILQRMGYCRQGHVVVATRDDLVGQYVGHTAPKTKEMIKKAFGGILLVDEAYYLYNAANDKDYGQESIEILLNVMEEQKDDLIVTLAGYKDRMDRFFSYIPGMSSRIGNHIDFPNYLVDELVEIAMVMARDLQYFMDDAALAVFKEYIETRMKFPFFSNARTVRNAMDRARMNSAIRVF
	;
END;
