# Supplementary material for: Genome Sequence and Transcriptome Analyses of Chrysochromulina tobin: Metabolic Tools for Enhanced Algal Fitness in the Prominent Order Prymnesiales (Haptophyceae)
Source: PLoS Genet. 2015 Sep 23;11(9):e1005469. doi: 10.1371/journal.pgen.1005469 (PMC4580454; doi:10.1371/journal.pgen.1005469)
Supplement: S6 Dataset — (ZIP) [file pgen.1005469.s006.zip › Cbbx.tre]

#NEXUS
[ID: 3349100042]
begin taxa;
	dimensions ntax=262;
	taxlabels
		unpublished_Synura_petersenii_cp
		AGI98610_Nannochloropsis_gaditana_cp
		AHX25536_Nannochloropsis_salina_cp
		YP_008519879_Nannochloropsis_limnetica_cp
		YP_008519630_Nannochloropsis_oculata_cp
		YP_008519505_Nannochloropsis_granulata_cp
		YP_008520003_Nannochloropsis_oceanica_cp
		AGI98858_Nannochloropsis_oceanica_cp
		WP_013862853_Microlunatus_phosphovorus
		WP_010832485_Nocardioides_sp
		WP_026306734_Smaragdicoccus_niigatensis
		WP_014351462_Nocardia_cyriacigeorgica
		WP_030514396_Nocardia_sp
		GAD86207_Nocardia_asteroides
		GAJ79592_Nocardia_brasiliensis
		WP_029927637_Nocardia_otitidiscaviarum
		GAF31693_Nocardia_seriolae
		WP_009060225_Methylacidiphilum_fumariolicum
		WP_012463598_Methylacidiphilum_infernorum
		WP_024807882_Verrucomicrobia_bacterium
		WP_033199264_Pseudonocardia_sp
		WP_016414472_Halomonas_anticariensis
		KFB85570_Calothrix_sp
		WP_015196470_Calothrix_parietina
		WP_015210309_Cylindrospermum_stagnale
		WP_013190127_Trichormus_azollae
		WP_016950636_Anabaena_sp
		WP_015214594_Anabaena_cylindrica
		WP_028085207_Dolichospermum_circinale
		unpublished_Pinguiococcus_pyrenoidosus_cp
		YP_003359222_Cryptomonas_paramecium_cp
		YP_007476282_Pavlova_lutheri_cp
		unpublished_Apedinella_radians_cp
		YP_005089644_Ulnaria_acus_cp
		YP_009028733_Asterionellopsis_glacialis_cp
		YP_874365_Phaeodactylum_tricornutum_cp
		YP_009093315_Cerataulina_daemon_cp
		YP_874558_Thalassiosira_pseudonana_cp
		AIR75459_Cyclotella_sp_cp
		YP_009093475_Thalassiosira_weissflogii_cp
		YP_004376664_Fistulifera_solaris_cp
		YP_009028862_Coscinodiscus_radiatus_cp
		NP_043674_Odontella_sinensis_cp
		YP_003002233_Aureoumbra_lagunensis_cp
		YP_003002092_Aureococcus_anophagefferens_cp
		unpublished_Pelagomonas_calceolata_cp
		YP_005090098_Fucus_vesiculosus_cp
		YP_006639076_Saccharina_japonica_cp
		YP_003289281_Ectocarpus_siliculosus_cp
		unpublished_Chattonella_subsalsa_cp
		YP_001936310_Heterosigma_akashiwo_cp
		YP_002327549_Vaucheria_litorea_cp
		unpublished_Botrydium_cystosum_cp
		unpublished_Tribonema_aequale_cp
		AHY04393_Chrysochromulina_tobin_cp
		YP_277388_Emiliania_huxleyi_cp
		YP_008145421_Phaeocystis_globosa_cp
		YP_005088647_Phaeocystis_antarctica_cp
		NP_045136_Cyanidium_caldarium_cp
		BAA22821_Cyanidioschyzon_merolae_cp
		YP_009051155_Galdieria_sulphuraria_cp
		YP_008965648_Porphyridium_purpureum_cp
		YP_001293520_Rhodomonas_salina_cp
		NP_050707_Guillardia_theta_cp
		YP_009027512_Pyropia_perforata_cp
		NP_053838_Porphyra_purpurea_cp
		YP_007947757_Pyropia_haitanensis_cp
		YP_536909_Pyropia_yezoensis_cp
		YP_007878296_Calliarthron_tuberculosum_cp
		YP_009019680_Gracilaria_salicornia_cp
		YP_063672_Gracilaria_tenuistipitata_cp
		YP_007627454_Chondrus_crispus_cp
		YP_008144690_Grateloupia_taiwanensis_cp
		WP_028494518_Thermus_antranikianii
		WP_016329932_Thermus_oshimai
		WP_028490690_Thermus_islandicus
		WP_018111875_Thermus_igniterrae
		WP_027881263_Meiothermus_rufus
		WP_013159593_Meiothermus_silvanus
		WP_027876894_Meiothermus_cerbereus
		WP_018466103_Meiothermus_timidus
		WP_006563087_Oscillochloris_trichoides
		WP_006171053_Synechococcus_sp
		KEF41372_Cyanobium_sp
		WP_015107682_Cyanobium_gracile
		WP_011932598_Synechococcus_sp
		WP_011360377_Synechococcus_sp
		AII47291_Synechococcus_sp
		AII50071_Synechococcus_sp
		WP_011130568_Prochlorococcus_marinus
		KGG25657_Prochlorococcus_sp
		WP_011825481_Prochlorococcus_marinus
		WP_006853337_Synechococcus_sp
		WP_011619861_Synechococcus_sp
		WP_008388898_Rhodovulum_sp
		CDO05830_Mycobacterium_cosmeticum
		WP_013678239_Pseudonocardia_dioxanivorans
		WP_006242873_Mycobacterium_tusciae
		WP_012113939_Xanthobacter_autotrophicus
		EWY39242_Skermanella_stibiiresistens
		WP_012569176_Rhodospirillum_centenum
		WP_014188401_Azospirillum_lipoferum
		KHD21680_Burkholderia_sacchari
		WP_029921371_Nevskia_soli
		WP_028475048_Nevskia_ramosa
		WP_028212636_Burkholderia_mimosarum
		WP_012405684_Burkholderia_phymatum
		WP_028364309_Burkholderia_sp
		WP_033351003_Burkholderia_kururiensis
		WP_027195077_Burkholderia_sprentiae
		WP_008923260_Burkholderia_sp
		WP_011490905_Burkholderia_xenovorans
		WP_027775928_Burkholderia_caledonica
		WP_020066341_Burkholderia_bryophila
		WP_006046592_Burkholderia_graminis
		WP_029965977_Burkholderia_sp
		WP_027798138_Burkholderia_dilworthii
		KDR35460_Burkholderia_grimmiae
		WP_016354234_Burkholderia_sp
		WP_015451886_Azoarcus_sp
		WP_004262961_Thauera_sp
		WP_002929452_Thauera_sp
		WP_020174133_Methyloferula_stellata
		WP_012590236_Methylocella_silvestris
		WP_026605796_Methylocapsa_acidiphila
		WP_013417706_Rhodomicrobium_vannielii
		KAI93617_Rhodomicrobium_udaipurense
		KFL28242_Devosia_sp
		BAN85806_Acidomonas_methanolica
		WP_026380466_Afifella_pfennigii
		KGF69713_Hoeflea_sp
		AID34953_Mesorhizobium_huakuii
		WP_013896593_Mesorhizobium_opportunistum
		WP_011909658_Rhodobacter_sphaeroides
		WP_017140002_Rhodobacter_sphaeroides
		KGB81704_Rhodovulum_sp
		WP_006937045_Labrenzia_aggregata
		KGM48163_Oceanicola_sp
		WP_018632596_Meganema_perideroedes
		KFI26282_Haematobacter_missouriensis
		KFI25958_Haematobacter_massiliensis
		WP_018001124_Paracoccus_sp
		WP_011747996_Paracoccus_denitrificans
		KGJ08821_Paracoccus_versutus
		WP_008884532_Citreicella_sp
		WP_007797168_Pelagibaca_bermudensis
		WP_020040614_Salipiger_mucosus
		KDB03079_Defluviimonas_sp
		WP_029702687_Aurantimonas_coralicida
		WP_009208351_Aurantimonas_manganoxydans
		KHJ55791_Aureimonas_altamirensis
		WP_013651733_Polymorphum_gilvum
		WP_028737986_Rhizobium_selenitireducens
		KEC76939_Sinorhizobium_americanum
		WP_018237728_Ensifer_sp
		WP_026622164_Ensifer_sp
		WP_024312243_Sinorhizobium_medicae
		WP_027998115_Sinorhizobium_arboris
		WP_003528726_Sinorhizobium_meliloti
		WP_027991710_Sinorhizobium_meliloti
		WP_028005373_Sinorhizobium_meliloti
		WP_029957965_Ensifer_sp
		WP_014331999_Sinorhizobium_fredii
		WP_026613856_Ensifer_sp
		WP_026060212_Pseudaminobacter_salicylatoxidans
		WP_027169424_Mesorhizobium_sp
		WP_027232906_Phyllobacterium_sp
		KGD96513_Rhizobium_sp
		WP_028739775_Rhizobium_mongolense
		KGM31166_Inquilinus_limosus
		WP_004273412_Nitrospirillum_amazonense
		WP_029354047_Bosea_sp
		WP_018964086_Ancylobacter_sp
		WP_013165268_Starkeya_novella
		WP_029311243_Acidiphilium_angustum
		WP_013639782_Acidiphilium_multivorum
		WP_029003234_Azorhizobium_doebereinerae
		WP_028176949_Bradyrhizobium_japonicum
		WP_007607272_Bradyrhizobium_sp
		WP_027529092_Bradyrhizobium_sp
		WP_011085373_Bradyrhizobium_diazoefficiens
		WP_024506318_Bradyrhizobium_sp
		WP_027524346_Bradyrhizobium_sp
		WP_024520574_Bradyrhizobium_sp
		WP_008973706_Bradyrhizobium_sp
		WP_011505020_Nitrobacter_hamburgensis
		WP_011316102_Nitrobacter_winogradskyi
		WP_011504106_Rhodopseudomonas_palustris
		WP_027538447_Bradyrhizobium_sp
		WP_002717591_Afipia_felis
		WP_013913747_Oligotropha_carboxidovorans
		WP_009153610_Saccharomonospora_marina
		WP_005476310_Streptomyces_bottropensis
		WP_020576412_Actinopolymorpha_alba
		WP_012852017_Thermomonospora_curvata
		WP_026400715_Actinomadura_rifamycini
		WP_030166948_Spirillospora_albida
		WP_021596379_Actinomadura_madurae
		WP_019631192_Actinomadura_atramentaria
		WP_018656898_Actinomadura_flavalba
		WP_028999705_Azohydromonas_australica
		WP_021007665_Variovorax_paradoxus
		WP_011830367_Methylibium_petroleiphilum
		WP_019916036_Methyloversatilis_sp
		WP_020162817_Methyloversatilis_universalis
		WP_026436946_Acidovorax_sp
		WP_024537030_Comamonas_badia
		WP_011829079_Methylibium_petroleiphilum
		WP_028249085_Variovorax_sp
		WP_014429799_Rubrivivax_gelatinosus
		WP_009858943_Rubrivivax_benzoatilyticus
		WP_009548224_Burkholderiales_bacterium
		WP_031243728_Advenella_kashmirensis
		AHG63527_Advenella_mimigardefordensis
		WP_009668028_Oxalobacteraceae_bacterium
		WP_009771366_Burkholderia_terrae
		WP_009521581_Ralstonia_sp
		KDP84089_Cupriavidus_sp
		WP_012356506_Cupriavidus_taiwanensis
		WP_022538673_Ralstonia_pickettii
		WP_011154337_Cupriavidus_necator
		WP_010809291_Ralstonia_sp
		WP_011617204_Cupriavidus_necator
		WP_008481061_Nitrolancea_hollandica
		WP_006914638_Salinisphaera_shabanensis
		WP_018231543_Thioalkalivibrio_thiocyanodenitrificans
		WP_023678834_Mesorhizobium_sp
		WP_032900690_Mesorhizobium_ciceri
		WP_023810399_Mesorhizobium_sp
		WP_029350338_Mesorhizobium_ciceri
		WP_008836342_Mesorhizobium_alhagi
		WP_032926011_Mesorhizobium_loti
		KFI23886_Nitrosococcus_oceani
		WP_013034320_Nitrosococcus_halophilus
		WP_013221605_Nitrosococcus_watsonii
		WP_011380041_Nitrosospira_multiformis
		WP_025040299_Nitrosospira_briensis
		WP_013967181_Nitrosomonas_sp_Is79A3_
		WP_015744711_Candidatus_Methylomirabilis_oxyfera
		WP_028990219_Thermithiobacillus_tepidarius
		WP_002683581_Beggiatoa_alba
		WP_013985716_Sulfobacillus_acidophilus
		WP_020376714_ulfobacillus_thermosulfidooxidans
		WP_013076791_Kyrpidia_tusciae
		EWM29164_Nannochloropsis_gaditana_nuc
		XP_005539202_Cyanidioschyzon_merolae_nuc
		XP_005710747_Chondrus_crispus_nuc
		XP_005707216_Galdieria_sulphuraria_nuc
		Ctob_015604_Chrysochromulina_tobin_nuc
		XP_005791855_Emiliania_huxleyi_nuc
		XP_003239667_Cryptomonas_paramecium_nm
		ABD51943_Rhodomonas_salina_nm
		AFP65258_Chroomonas_mesostigmatica_nm
		XP_001712367_Hemiselmis_andersenii_nm
		XP_001713246_Guillardia_theta_nm
		XP_009032594_Aureococcus_anophagefferens_nuc
		XP_002176682_Phaeodactylum_tricornutum_nuc
		XP_002289188_Thalassiosira_pseudonana_nuc
		EJK74161_Thalassiosira_oceanica_nuc
		XXXX_Heterosigma_akashiwo_nuc
		ABP93410_Saccharina_japonica_nuc
		CBN77355_Ectocarpus_siliculosus_nuc
		;
end;
begin trees;
	translate
		1	unpublished_Synura_petersenii_cp,
		2	AGI98610_Nannochloropsis_gaditana_cp,
		3	AHX25536_Nannochloropsis_salina_cp,
		4	YP_008519879_Nannochloropsis_limnetica_cp,
		5	YP_008519630_Nannochloropsis_oculata_cp,
		6	YP_008519505_Nannochloropsis_granulata_cp,
		7	YP_008520003_Nannochloropsis_oceanica_cp,
		8	AGI98858_Nannochloropsis_oceanica_cp,
		9	WP_013862853_Microlunatus_phosphovorus,
		10	WP_010832485_Nocardioides_sp,
		11	WP_026306734_Smaragdicoccus_niigatensis,
		12	WP_014351462_Nocardia_cyriacigeorgica,
		13	WP_030514396_Nocardia_sp,
		14	GAD86207_Nocardia_asteroides,
		15	GAJ79592_Nocardia_brasiliensis,
		16	WP_029927637_Nocardia_otitidiscaviarum,
		17	GAF31693_Nocardia_seriolae,
		18	WP_009060225_Methylacidiphilum_fumariolicum,
		19	WP_012463598_Methylacidiphilum_infernorum,
		20	WP_024807882_Verrucomicrobia_bacterium,
		21	WP_033199264_Pseudonocardia_sp,
		22	WP_016414472_Halomonas_anticariensis,
		23	KFB85570_Calothrix_sp,
		24	WP_015196470_Calothrix_parietina,
		25	WP_015210309_Cylindrospermum_stagnale,
		26	WP_013190127_Trichormus_azollae,
		27	WP_016950636_Anabaena_sp,
		28	WP_015214594_Anabaena_cylindrica,
		29	WP_028085207_Dolichospermum_circinale,
		30	unpublished_Pinguiococcus_pyrenoidosus_cp,
		31	YP_003359222_Cryptomonas_paramecium_cp,
		32	YP_007476282_Pavlova_lutheri_cp,
		33	unpublished_Apedinella_radians_cp,
		34	YP_005089644_Ulnaria_acus_cp,
		35	YP_009028733_Asterionellopsis_glacialis_cp,
		36	YP_874365_Phaeodactylum_tricornutum_cp,
		37	YP_009093315_Cerataulina_daemon_cp,
		38	YP_874558_Thalassiosira_pseudonana_cp,
		39	AIR75459_Cyclotella_sp_cp,
		40	YP_009093475_Thalassiosira_weissflogii_cp,
		41	YP_004376664_Fistulifera_solaris_cp,
		42	YP_009028862_Coscinodiscus_radiatus_cp,
		43	NP_043674_Odontella_sinensis_cp,
		44	YP_003002233_Aureoumbra_lagunensis_cp,
		45	YP_003002092_Aureococcus_anophagefferens_cp,
		46	unpublished_Pelagomonas_calceolata_cp,
		47	YP_005090098_Fucus_vesiculosus_cp,
		48	YP_006639076_Saccharina_japonica_cp,
		49	YP_003289281_Ectocarpus_siliculosus_cp,
		50	unpublished_Chattonella_subsalsa_cp,
		51	YP_001936310_Heterosigma_akashiwo_cp,
		52	YP_002327549_Vaucheria_litorea_cp,
		53	unpublished_Botrydium_cystosum_cp,
		54	unpublished_Tribonema_aequale_cp,
		55	AHY04393_Chrysochromulina_tobin_cp,
		56	YP_277388_Emiliania_huxleyi_cp,
		57	YP_008145421_Phaeocystis_globosa_cp,
		58	YP_005088647_Phaeocystis_antarctica_cp,
		59	NP_045136_Cyanidium_caldarium_cp,
		60	BAA22821_Cyanidioschyzon_merolae_cp,
		61	YP_009051155_Galdieria_sulphuraria_cp,
		62	YP_008965648_Porphyridium_purpureum_cp,
		63	YP_001293520_Rhodomonas_salina_cp,
		64	NP_050707_Guillardia_theta_cp,
		65	YP_009027512_Pyropia_perforata_cp,
		66	NP_053838_Porphyra_purpurea_cp,
		67	YP_007947757_Pyropia_haitanensis_cp,
		68	YP_536909_Pyropia_yezoensis_cp,
		69	YP_007878296_Calliarthron_tuberculosum_cp,
		70	YP_009019680_Gracilaria_salicornia_cp,
		71	YP_063672_Gracilaria_tenuistipitata_cp,
		72	YP_007627454_Chondrus_crispus_cp,
		73	YP_008144690_Grateloupia_taiwanensis_cp,
		74	WP_028494518_Thermus_antranikianii,
		75	WP_016329932_Thermus_oshimai,
		76	WP_028490690_Thermus_islandicus,
		77	WP_018111875_Thermus_igniterrae,
		78	WP_027881263_Meiothermus_rufus,
		79	WP_013159593_Meiothermus_silvanus,
		80	WP_027876894_Meiothermus_cerbereus,
		81	WP_018466103_Meiothermus_timidus,
		82	WP_006563087_Oscillochloris_trichoides,
		83	WP_006171053_Synechococcus_sp,
		84	KEF41372_Cyanobium_sp,
		85	WP_015107682_Cyanobium_gracile,
		86	WP_011932598_Synechococcus_sp,
		87	WP_011360377_Synechococcus_sp,
		88	AII47291_Synechococcus_sp,
		89	AII50071_Synechococcus_sp,
		90	WP_011130568_Prochlorococcus_marinus,
		91	KGG25657_Prochlorococcus_sp,
		92	WP_011825481_Prochlorococcus_marinus,
		93	WP_006853337_Synechococcus_sp,
		94	WP_011619861_Synechococcus_sp,
		95	WP_008388898_Rhodovulum_sp,
		96	CDO05830_Mycobacterium_cosmeticum,
		97	WP_013678239_Pseudonocardia_dioxanivorans,
		98	WP_006242873_Mycobacterium_tusciae,
		99	WP_012113939_Xanthobacter_autotrophicus,
		100	EWY39242_Skermanella_stibiiresistens,
		101	WP_012569176_Rhodospirillum_centenum,
		102	WP_014188401_Azospirillum_lipoferum,
		103	KHD21680_Burkholderia_sacchari,
		104	WP_029921371_Nevskia_soli,
		105	WP_028475048_Nevskia_ramosa,
		106	WP_028212636_Burkholderia_mimosarum,
		107	WP_012405684_Burkholderia_phymatum,
		108	WP_028364309_Burkholderia_sp,
		109	WP_033351003_Burkholderia_kururiensis,
		110	WP_027195077_Burkholderia_sprentiae,
		111	WP_008923260_Burkholderia_sp,
		112	WP_011490905_Burkholderia_xenovorans,
		113	WP_027775928_Burkholderia_caledonica,
		114	WP_020066341_Burkholderia_bryophila,
		115	WP_006046592_Burkholderia_graminis,
		116	WP_029965977_Burkholderia_sp,
		117	WP_027798138_Burkholderia_dilworthii,
		118	KDR35460_Burkholderia_grimmiae,
		119	WP_016354234_Burkholderia_sp,
		120	WP_015451886_Azoarcus_sp,
		121	WP_004262961_Thauera_sp,
		122	WP_002929452_Thauera_sp,
		123	WP_020174133_Methyloferula_stellata,
		124	WP_012590236_Methylocella_silvestris,
		125	WP_026605796_Methylocapsa_acidiphila,
		126	WP_013417706_Rhodomicrobium_vannielii,
		127	KAI93617_Rhodomicrobium_udaipurense,
		128	KFL28242_Devosia_sp,
		129	BAN85806_Acidomonas_methanolica,
		130	WP_026380466_Afifella_pfennigii,
		131	KGF69713_Hoeflea_sp,
		132	AID34953_Mesorhizobium_huakuii,
		133	WP_013896593_Mesorhizobium_opportunistum,
		134	WP_011909658_Rhodobacter_sphaeroides,
		135	WP_017140002_Rhodobacter_sphaeroides,
		136	KGB81704_Rhodovulum_sp,
		137	WP_006937045_Labrenzia_aggregata,
		138	KGM48163_Oceanicola_sp,
		139	WP_018632596_Meganema_perideroedes,
		140	KFI26282_Haematobacter_missouriensis,
		141	KFI25958_Haematobacter_massiliensis,
		142	WP_018001124_Paracoccus_sp,
		143	WP_011747996_Paracoccus_denitrificans,
		144	KGJ08821_Paracoccus_versutus,
		145	WP_008884532_Citreicella_sp,
		146	WP_007797168_Pelagibaca_bermudensis,
		147	WP_020040614_Salipiger_mucosus,
		148	KDB03079_Defluviimonas_sp,
		149	WP_029702687_Aurantimonas_coralicida,
		150	WP_009208351_Aurantimonas_manganoxydans,
		151	KHJ55791_Aureimonas_altamirensis,
		152	WP_013651733_Polymorphum_gilvum,
		153	WP_028737986_Rhizobium_selenitireducens,
		154	KEC76939_Sinorhizobium_americanum,
		155	WP_018237728_Ensifer_sp,
		156	WP_026622164_Ensifer_sp,
		157	WP_024312243_Sinorhizobium_medicae,
		158	WP_027998115_Sinorhizobium_arboris,
		159	WP_003528726_Sinorhizobium_meliloti,
		160	WP_027991710_Sinorhizobium_meliloti,
		161	WP_028005373_Sinorhizobium_meliloti,
		162	WP_029957965_Ensifer_sp,
		163	WP_014331999_Sinorhizobium_fredii,
		164	WP_026613856_Ensifer_sp,
		165	WP_026060212_Pseudaminobacter_salicylatoxidans,
		166	WP_027169424_Mesorhizobium_sp,
		167	WP_027232906_Phyllobacterium_sp,
		168	KGD96513_Rhizobium_sp,
		169	WP_028739775_Rhizobium_mongolense,
		170	KGM31166_Inquilinus_limosus,
		171	WP_004273412_Nitrospirillum_amazonense,
		172	WP_029354047_Bosea_sp,
		173	WP_018964086_Ancylobacter_sp,
		174	WP_013165268_Starkeya_novella,
		175	WP_029311243_Acidiphilium_angustum,
		176	WP_013639782_Acidiphilium_multivorum,
		177	WP_029003234_Azorhizobium_doebereinerae,
		178	WP_028176949_Bradyrhizobium_japonicum,
		179	WP_007607272_Bradyrhizobium_sp,
		180	WP_027529092_Bradyrhizobium_sp,
		181	WP_011085373_Bradyrhizobium_diazoefficiens,
		182	WP_024506318_Bradyrhizobium_sp,
		183	WP_027524346_Bradyrhizobium_sp,
		184	WP_024520574_Bradyrhizobium_sp,
		185	WP_008973706_Bradyrhizobium_sp,
		186	WP_011505020_Nitrobacter_hamburgensis,
		187	WP_011316102_Nitrobacter_winogradskyi,
		188	WP_011504106_Rhodopseudomonas_palustris,
		189	WP_027538447_Bradyrhizobium_sp,
		190	WP_002717591_Afipia_felis,
		191	WP_013913747_Oligotropha_carboxidovorans,
		192	WP_009153610_Saccharomonospora_marina,
		193	WP_005476310_Streptomyces_bottropensis,
		194	WP_020576412_Actinopolymorpha_alba,
		195	WP_012852017_Thermomonospora_curvata,
		196	WP_026400715_Actinomadura_rifamycini,
		197	WP_030166948_Spirillospora_albida,
		198	WP_021596379_Actinomadura_madurae,
		199	WP_019631192_Actinomadura_atramentaria,
		200	WP_018656898_Actinomadura_flavalba,
		201	WP_028999705_Azohydromonas_australica,
		202	WP_021007665_Variovorax_paradoxus,
		203	WP_011830367_Methylibium_petroleiphilum,
		204	WP_019916036_Methyloversatilis_sp,
		205	WP_020162817_Methyloversatilis_universalis,
		206	WP_026436946_Acidovorax_sp,
		207	WP_024537030_Comamonas_badia,
		208	WP_011829079_Methylibium_petroleiphilum,
		209	WP_028249085_Variovorax_sp,
		210	WP_014429799_Rubrivivax_gelatinosus,
		211	WP_009858943_Rubrivivax_benzoatilyticus,
		212	WP_009548224_Burkholderiales_bacterium,
		213	WP_031243728_Advenella_kashmirensis,
		214	AHG63527_Advenella_mimigardefordensis,
		215	WP_009668028_Oxalobacteraceae_bacterium,
		216	WP_009771366_Burkholderia_terrae,
		217	WP_009521581_Ralstonia_sp,
		218	KDP84089_Cupriavidus_sp,
		219	WP_012356506_Cupriavidus_taiwanensis,
		220	WP_022538673_Ralstonia_pickettii,
		221	WP_011154337_Cupriavidus_necator,
		222	WP_010809291_Ralstonia_sp,
		223	WP_011617204_Cupriavidus_necator,
		224	WP_008481061_Nitrolancea_hollandica,
		225	WP_006914638_Salinisphaera_shabanensis,
		226	WP_018231543_Thioalkalivibrio_thiocyanodenitrificans,
		227	WP_023678834_Mesorhizobium_sp,
		228	WP_032900690_Mesorhizobium_ciceri,
		229	WP_023810399_Mesorhizobium_sp,
		230	WP_029350338_Mesorhizobium_ciceri,
		231	WP_008836342_Mesorhizobium_alhagi,
		232	WP_032926011_Mesorhizobium_loti,
		233	KFI23886_Nitrosococcus_oceani,
		234	WP_013034320_Nitrosococcus_halophilus,
		235	WP_013221605_Nitrosococcus_watsonii,
		236	WP_011380041_Nitrosospira_multiformis,
		237	WP_025040299_Nitrosospira_briensis,
		238	WP_013967181_Nitrosomonas_sp_Is79A3_,
		239	WP_015744711_Candidatus_Methylomirabilis_oxyfera,
		240	WP_028990219_Thermithiobacillus_tepidarius,
		241	WP_002683581_Beggiatoa_alba,
		242	WP_013985716_Sulfobacillus_acidophilus,
		243	WP_020376714_ulfobacillus_thermosulfidooxidans,
		244	WP_013076791_Kyrpidia_tusciae,
		245	EWM29164_Nannochloropsis_gaditana_nuc,
		246	XP_005539202_Cyanidioschyzon_merolae_nuc,
		247	XP_005710747_Chondrus_crispus_nuc,
		248	XP_005707216_Galdieria_sulphuraria_nuc,
		249	Ctob_015604_Chrysochromulina_tobin_nuc,
		250	XP_005791855_Emiliania_huxleyi_nuc,
		251	XP_003239667_Cryptomonas_paramecium_nm,
		252	ABD51943_Rhodomonas_salina_nm,
		253	AFP65258_Chroomonas_mesostigmatica_nm,
		254	XP_001712367_Hemiselmis_andersenii_nm,
		255	XP_001713246_Guillardia_theta_nm,
		256	XP_009032594_Aureococcus_anophagefferens_nuc,
		257	XP_002176682_Phaeodactylum_tricornutum_nuc,
		258	XP_002289188_Thalassiosira_pseudonana_nuc,
		259	EJK74161_Thalassiosira_oceanica_nuc,
		260	XXXX_Heterosigma_akashiwo_nuc,
		261	ABP93410_Saccharina_japonica_nuc,
		262	CBN77355_Ectocarpus_siliculosus_nuc
		;
tree con_50_majrule = [&U] (1[&prob=1.00000000e+00,prob_stddev=0.00000000e+00,prob_range={1.00000000e+00,1.00000000e+00},prob(percent)="100",prob+-sd="100+-0"]:1.009898774494775e+00[&length_mean=1.01706391e+00,length_median=1.00989877e+00,length_95%HPD={7.43946939e-01,1.32284906e+00}],((2[&prob=1.00000000e+00,prob_stddev=0.00000000e+00,prob_range={1.00000000e+00,1.00000000e+00},prob(percent)="100…
end;
